# Supplementary material for: Assembly of 913 microbial genomes from metagenomic sequencing of the cow rumen
Source: Nat Commun. 2018 Feb 28;9:870. doi: 10.1038/s41467-018-03317-6 (PMC5830445; doi:10.1038/s41467-018-03317-6)
Supplement: Supplementary file 4 — Supplementary Data 2 [file 41467_2018_3317_MOESM4_ESM.xlsx]

## Sheet: Sheet1
RUG	Bin type	Estimated taxon	Completeness	Contamination	Size	Size (mb)	# contigs	N50	Longest contig
RUG001	MAG	g__Olsenella	100	0.27	2125083	2.12508	144	24072	100710
RUG002	MAG	p__Actinobacteria	100	2.71	3036666	3.03667	52	101148	236999
hRUG909	HI-C	f__Prevotellaceae	100	6.9	2297140	2.29714	187	21793	70147
RUG003	MAG	f__Prevotellaceae	100	9.94	4757724	4.75772	93	94889	301741
RUG004	MAG	g__Olsenella	99.51	0.27	2801230	2.80123	65	89930	260223
RUG005	MAG	g__Dialister	99.37	0.63	2345410	2.34541	84	46061	209064
RUG006	MAG	o__Clostridiales	99.37	2.53	4219319	4.21932	191	46573	194604
hRUG894	HI-C	o__Selenomonadales	99.33	0	2446185	2.44618	176	23457	90587
RUG007	MAG	g__Ruminococcus	99.33	0	3182945	3.18295	92	72951	340788
RUG008	MAG	o__Clostridiales	99.33	0.67	2147216	2.14722	94	40086	200611
RUG009	MAG	o__Clostridiales	99.33	1.34	2361615	2.36162	72	58684	141233
RUG010	MAG	o__Clostridiales	99.31	0.67	1770745	1.77075	76	33522	97148
RUG012	MAG	g__Methanobrevibacter	99.2	1.6	2366395	2.36639	103	35826	87238
RUG011	MAG	g__Methanobrevibacter	99.2	4.8	2484127	2.48413	194	23160	96564
RUG013	MAG	p__Actinobacteria	99.19	0	2053412	2.05341	139	22046	123029
RUG014	MAG	g__Olsenella	99.19	0.81	2411161	2.41116	87	52308	151018
RUG015	MAG	o__Clostridiales	99.08	0	2657126	2.65713	124	40527	142575
RUG016	MAG	g__Sharpea	99.06	0.94	2121043	2.12104	110	31052	93631
RUG017	MAG	g__Sharpea	99.06	0.94	2292713	2.29271	140	25743	99455
RUG018	MAG	g__Methanobrevibacter	99	1.73	2431573	2.43157	57	75590	133545
RUG019	MAG	o__Selenomonadales	98.98	4.31	2773417	2.77342	42	111822	294621
RUG020	MAG	g__Methanobrevibacter	98.93	1.6	2285716	2.28572	36	144925	276427
RUG021	MAG	f__Erysipelotrichaceae	98.88	1.17	1038029	1.03803	30	51107	148481
hRUG879	HI-C	g__Prevotella	98.87	2.51	3453173	3.45317	171	29909	94593
RUG022	MAG	f__Prevotellaceae	98.81	0.68	2964109	2.96411	45	86148	233700
RUG023	MAG	f__Spirochaetaceae	98.78	1.15	2803951	2.80395	85	59559	154988
RUG024	MAG	o__Selenomonadales	98.73	0	2326076	2.32608	103	35184	123598
hRUG854	HI-C	c__Negativicutes	98.73	1.58	2476542	2.47654	149	26473	86468
RUG026	MAG	o__Clostridiales	98.66	0.34	2094452	2.09445	112	37134	100716
RUG027	MAG	o__Clostridiales	98.66	0.67	1873893	1.87389	119	24780	88412
RUG025	MAG	p__Actinobacteria	98.66	1.77	2348611	2.34861	57	85426	197795
RUG028	MAG	o__Clostridiales	98.64	0.67	2077922	2.07792	94	29854	117371
hRUG871	HI-C	f__Lachnospiraceae	98.63	0.36	2773051	2.77305	249	22665	84632
RUG029	MAG	o__Clostridiales	98.56	0	2277578	2.27758	26	147747	291262
RUG030	MAG	f__Prevotellaceae	98.52	0.31	3495566	3.49557	64	92561	223621
hRUG851	HI-C	f__Lachnospiraceae	98.43	0.67	2650649	2.65065	126	48374	180507
hRUG899	HI-C	f__Lachnospiraceae	98.43	8.71	2415172	2.41517	187	27536	54026
RUG031	MAG	g__Methanobrevibacter	98.4	0	2324332	2.32433	61	74144	162911
hRUG864	HI-C	p__Actinobacteria	98.39	0	2783739	2.78374	181	25660	100119
RUG034	MAG	o__Bacteroidales	98.39	0	1956007	1.95601	29	130412	221088
RUG033	MAG	p__Actinobacteria	98.39	1.69	2273527	2.27353	314	9317	47452
RUG032	MAG	g__Olsenella	98.39	6.14	2686088	2.68609	82	62998	199298
RUG035	MAG	f__Lachnospiraceae	98.39	8.78	2721178	2.72118	338	19483	101048
RUG036	MAG	f__Prevotellaceae	98.38	0.74	4048070	4.04807	98	69508	249178
RUG037	MAG	f__Prevotellaceae	98.37	0.56	3009553	3.00955	48	96329	273178
RUG038	MAG	o__Clostridiales	98.35	0.78	1863518	1.86352	97	29429	95133
RUG039	MAG	p__Actinobacteria	98.33	0	1471337	1.47134	12	317757	492395
RUG040	MAG	p__Actinobacteria	98.33	0.33	1510911	1.51091	31	81638	166432
RUG041	MAG	o__Clostridiales	98.32	0.67	2527405	2.5274	67	63873	219010
RUG042	MAG	f__Erysipelotrichaceae	98.31	3.37	1365086	1.36509	12	184155	385559
RUG043	MAG	f__Veillonellaceae	98.29	1.17	3359309	3.35931	137	43507	120842
RUG044	MAG	o__Clostridiales	98.21	0	2297972	2.29797	64	92169	273221
RUG045	MAG	Acidaminococcus fermentans	98.18	0.6	2041619	2.04162	93	36725	80360
RUG047	MAG	g__Prevotella	98.15	1.32	3125023	3.12502	50	124322	243016
RUG046	MAG	g__Prevotella	98.15	1.48	2398322	2.39832	45	108520	212220
RUG048	MAG	o__Selenomonadales	98.14	0	1829522	1.82952	33	82915	225354
RUG049	MAG	f__Erysipelotrichaceae	98.1	0.32	2333618	2.33362	77	49713	163420
RUG054	MAG	f__Erysipelotrichaceae	98.1	0.32	2520929	2.52093	144	29092	91529
RUG050	MAG	f__Erysipelotrichaceae	98.1	1.27	2136555	2.13655	76	50077	126933
RUG051	MAG	f__Erysipelotrichaceae	98.1	1.27	2430998	2.431	113	38337	132048
RUG052	MAG	f__Erysipelotrichaceae	98.1	2.22	2070446	2.07045	75	42948	129131
RUG053	MAG	f__Erysipelotrichaceae	98.1	2.45	2541251	2.54125	187	23591	100547
RUG055	MAG	o__Clostridiales	98.04	0	2587697	2.5877	26	123637	541021
RUG056	MAG	g__Prevotella	98	0.05	2941182	2.94118	100	48210	197270
hRUG881	HI-C	o__Clostridiales	97.99	0	2340696	2.3407	115	33710	128813
RUG057	MAG	f__Lachnospiraceae	97.99	0.4	3123633	3.12363	145	32777	90125
RUG058	MAG	f__Prevotellaceae	97.94	2.96	4012971	4.01297	90	88553	232005
RUG059	MAG	g__Prevotella	97.89	0.46	3375940	3.37594	121	57291	171679
RUG060	MAG	o__Clostridiales	97.88	0.34	2920141	2.92014	91	59856	202157
RUG061	MAG	o__Bacteroidales	97.85	0.54	2415943	2.41594	27	120549	276210
RUG062	MAG	f__Prevotellaceae	97.8	0.7	3209237	3.20924	83	59946	196051
RUG063	MAG	g__Prevotella	97.78	1.6	3476553	3.47655	86	64621	155445
RUG064	MAG	f__Prevotellaceae	97.77	0	3243784	3.24378	58	115721	320541
RUG066	MAG	o__Clostridiales	97.76	0	2800133	2.80013	43	80033	228772
RUG065	MAG	p__Proteobacteria	97.76	0.19	2981355	2.98136	246	21130	78676
RUG067	MAG	o__Clostridiales	97.73	1.42	2315051	2.31505	101	38533	102194
RUG068	MAG	g__Sutterella	97.71	2.01	2189629	2.18963	161	24514	109515
RUG069	MAG	g__Prevotella	97.7	4.11	3414015	3.41402	172	40873	139880
RUG070	MAG	f__Prevotellaceae	97.69	5.03	5975513	5.97551	292	49384	224639
RUG071	MAG	f__Prevotellaceae	97.69	5.52	4507126	4.50713	111	83650	314274
RUG072	MAG	o__Selenomonadales	97.66	0	2492152	2.49215	29	139104	336939
RUG073	MAG	g__Prevotella	97.64	3.59	3633017	3.63302	141	61931	170895
RUG074	MAG	o__Clostridiales	97.61	2.35	1926046	1.92605	152	18990	83575
RUG075	MAG	g__Acidaminococcus	97.6	0	2271999	2.272	95	40141	113735
RUG076	MAG	g__Methanobrevibacter	97.6	0.8	1863219	1.86322	23	143601	326770
RUG078	MAG	p__Actinobacteria	97.58	0	2315605	2.31561	80	66050	122631
RUG079	MAG	o__Bacteroidales	97.58	0	2423190	2.42319	18	201903	378198
RUG077	MAG	g__Olsenella	97.58	1.61	2441471	2.44147	99	40731	129473
RUG080	MAG	o__Clostridiales	97.54	0	2688591	2.68859	137	41528	127516
RUG081	MAG	o__Clostridiales	97.54	4.2	2110507	2.11051	125	29398	66478
RUG082	MAG	g__Bifidobacterium	97.48	0	1788107	1.78811	62	62336	145726
RUG083	MAG	o__Bacteroidales	97.47	1.08	3047119	3.04712	21	221010	477939
RUG084	MAG	o__Clostridiales	97.43	0	2164665	2.16466	43	104553	183545
RUG085	MAG	f__Prevotellaceae	97.41	0.31	2774568	2.77457	80	48979	173897
RUG086	MAG	f__Prevotellaceae	97.38	0.58	3113789	3.11379	73	112661	172008
RUG087	MAG	f__Erysipelotrichaceae	97.37	4.9	5208011	5.20801	591	12710	103008
hRUG895	HI-C	f__Lachnospiraceae	97.32	0	2109071	2.10907	108	34157	76844
RUG089	MAG	o__Clostridiales	97.32	0	2076395	2.0764	66	46897	157796
RUG091	MAG	o__Clostridiales	97.32	0	2052273	2.05227	52	112906	248809
RUG092	MAG	g__Methanobrevibacter	97.32	0	2324420	2.32442	86	45382	109575
RUG088	MAG	o__Clostridiales	97.32	0.67	2000557	2.00056	53	53756	141595
RUG090	MAG	o__Clostridiales	97.32	0.67	2350532	2.35053	79	49591	111757
RUG093	MAG	o__Bacteroidales	97.31	0	2129384	2.12938	66	48053	138616
RUG094	MAG	o__Clostridiales	97.29	0.16	2498716	2.49872	108	46006	198309
RUG095	MAG	o__Clostridiales	97.28	1.4	4258947	4.25895	197	67460	272692
RUG096	MAG	f__Lachnospiraceae	97.23	0	2051198	2.0512	42	91805	260222
RUG097	MAG	o__Selenomonadales	97.19	2.99	2307118	2.30712	32	107571	309114
RUG098	MAG	o__Clostridiales	97.18	0.67	2242602	2.2426	196	18036	86011
RUG099	MAG	o__Clostridiales	97.16	2.13	2524716	2.52472	59	66427	196925
RUG100	MAG	o__Clostridiales	97.16	2.36	1817637	1.81764	157	18773	103677
RUG101	MAG	g__Prevotella	97.15	0.05	2753902	2.7539	57	89961	251645
RUG102	MAG	f__Veillonellaceae	97.12	2.08	3159192	3.15919	221	20496	111505
RUG103	MAG	o__Clostridiales	97.11	3.49	2768493	2.76849	68	63204	127407
RUG104	MAG	o__Clostridiales	97.09	0.67	2405136	2.40514	57	70733	196003
RUG105	MAG	o__Clostridiales	97.09	0.94	2142923	2.14292	109	42298	147077
RUG106	MAG	g__Prevotella	97.04	0	2288422	2.28842	56	72931	200562
RUG107	MAG	f__Prevotellaceae	97.04	0.14	3328013	3.32801	40	112677	240884
hRUG858	HI-C	g__prevotella	97.03	1.32	2983962	2.98396	180	27284	143085
RUG108	MAG	g__Prevotella	97.02	0.46	3155700	3.1557	101	73418	228460
RUG109	MAG	o__Clostridiales	96.98	0	2423823	2.42382	93	46204	103439
RUG110	MAG	o__Clostridiales	96.98	1.57	1667592	1.66759	57	47651	124138
RUG111	MAG	o__Clostridiales	96.96	0.71	3618630	3.61863	57	147591	677578
RUG112	MAG	f__Prevotellaceae	96.91	3.36	4592996	4.593	166	44178	140123
RUG113	MAG	o__Selenomonadales	96.87	0	2014448	2.01445	48	61169	231933
RUG115	MAG	f__Lachnospiraceae	96.86	0.74	2817002	2.817	50	106317	263328
RUG114	MAG	f__Veillonellaceae	96.86	1.27	1973380	1.97338	188	17276	55231
RUG116	MAG	g__Prevotella	96.85	2.5	3175722	3.17572	169	32206	94753
RUG117	MAG	o__Clostridiales	96.84	0.34	2452783	2.45278	121	33437	184958
RUG119	MAG	o__Clostridiales	96.81	0	1716975	1.71697	142	18250	67075
RUG118	MAG	o__Clostridiales	96.81	1.11	1800715	1.80072	151	17252	87430
RUG120	MAG	g__Methanobrevibacter	96.8	0.8	2575445	2.57545	159	29070	91859
RUG121	MAG	g__Methanobrevibacter	96.8	4.58	2386750	2.38675	205	18750	102107
RUG122	MAG	o__Clostridiales	96.74	0	2250450	2.25045	241	14973	51329
RUG123	MAG	g__Sharpea	96.7	1.42	2006583	2.00658	138	23788	88517
RUG124	MAG	g__Prevotella	96.67	0	2338078	2.33808	40	72831	132475
RUG125	MAG	o__Bacteroidales	96.67	0.54	2995600	2.9956	47	112743	271082
RUG126	MAG	g__Prevotella	96.65	2.04	3446277	3.44628	140	37000	121891
RUG127	MAG	g__Ruminococcus	96.64	0.67	2446058	2.44606	123	33858	191386
RUG128	MAG	o__Clostridiales	96.64	1.34	3145880	3.14588	186	27715	88417
RUG129	MAG	g__Elusimicrobium	96.63	0	1461305	1.46131	40	60577	162937
RUG130	MAG	g__Elusimicrobium	96.63	0	1463713	1.46371	8	210903	376181
RUG131	MAG	f__Erysipelotrichaceae	96.63	2.25	1324263	1.32426	39	53575	157662
RUG132	MAG	o__Clostridiales	96.62	0.34	2259927	2.25993	104	32008	102782
RUG133	MAG	Bifidobacterium_merycicum	96.61	0.75	1903773	1.90377	64	58574	103455
RUG134	MAG	o__Bacteroidales	96.56	1.08	2294010	2.29401	31	108004	325238
RUG135	MAG	o__Clostridiales	96.53	2.01	2383073	2.38307	142	27920	78268
RUG136	MAG	g__Prevotella	96.5	1.94	3217158	3.21716	149	38548	161266
RUG137	MAG	g__Prevotella	96.49	2.17	2960931	2.96093	77	75559	182209
RUG138	MAG	o__Clostridiales	96.48	3.02	1867782	1.86778	149	19163	73680
RUG139	MAG	g__Prevotella	96.47	0	2313769	2.31377	42	69340	220541
RUG141	MAG	o__Clostridiales	96.45	1.3	1736131	1.73613	56	53879	134023
RUG140	MAG	o__Selenomonadales	96.45	2.79	2560064	2.56006	100	42746	122556
RUG142	MAG	o__Bacteroidales	96.43	0.95	2748981	2.74898	119	39810	154760
RUG143	MAG	g__Prevotella	96.43	1.07	3322917	3.32292	74	63408	264020
RUG144	MAG	g__Prevotella	96.43	5.18	3447269	3.44727	179	39359	126418
hRUG884	HI-C	f__Lachnospiraceae	96.42	2.65	2617413	2.61741	224	20764	100370
RUG145	MAG	f__Lachnospiraceae	96.38	0.24	2450558	2.45056	44	81568	273096
RUG146	MAG	o__Clostridiales	96.37	0	1305056	1.30506	73	24938	56284
RUG147	MAG	o__Clostridiales	96.36	0.81	2785528	2.78553	225	18525	45149
RUG149	MAG	o__Clostridiales	96.31	0.34	1832577	1.83258	110	23871	69818
RUG148	MAG	g__Ruminococcus	96.31	2.28	2998267	2.99827	106	68992	152157
RUG150	MAG	o__Clostridiales	96.3	1.12	1862124	1.86212	93	29666	89446
RUG151	MAG	f__Lachnospiraceae	96.26	1.05	2531543	2.53154	78	55914	136461
RUG152	MAG	o__Bacteroidales	96.24	1.61	2271107	2.27111	56	71591	215768
RUG153	MAG	o__Bacteroidales	96.22	0.66	2429346	2.42935	32	151880	408014
RUG154	MAG	o__Clostridiales	96.2	0.63	2774557	2.77456	107	43578	106775
RUG155	MAG	o__Clostridiales	96.17	3.18	1987320	1.98732	174	16062	66368
hRUG866	HI-C	o__Clostridiales	96.1	0.71	1843540	1.84354	151	16535	99893
RUG158	MAG	o__Clostridiales	96.09	1.01	2084495	2.08449	98	34843	100039
RUG156	MAG	o__Bacteroidales	96.09	1.61	2426163	2.42616	56	62680	173405
RUG157	MAG	o__Clostridiales	96.09	2.01	1759195	1.7592	93	32199	82577
hRUG856	HI-C	f__Lachnospiraceae	96.04	0.04	2928303	2.9283	186	26093	171737
RUG159	MAG	o__Clostridiales	96.01	2.9	2562881	2.56288	199	17908	67294
RUG160	MAG	g__Prevotella	95.98	2.88	3890424	3.89042	152	57053	155706
RUG161	MAG	g__Olsenella	95.97	0	2136165	2.13617	42	102161	159905
RUG163	MAG	o__Bacteroidales	95.97	0.54	2068327	2.06833	75	38740	107443
RUG165	MAG	o__Bacteroidales	95.97	0.72	2125954	2.12595	61	54661	270177
RUG162	MAG	g__Olsenella	95.97	0.81	2563270	2.56327	116	32897	177558
RUG164	MAG	o__Bacteroidales	95.97	1.61	2413901	2.4139	70	55060	185057
RUG166	MAG	o__Clostridiales	95.97	2.01	2780356	2.78036	88	56867	195236
RUG167	MAG	g__Ruminococcus	95.96	0.41	3040638	3.04064	137	39167	109270
RUG169	MAG	g__Prevotella	95.93	0	2304701	2.3047	56	47714	205333
RUG168	MAG	g__Prevotella	95.93	1.3	2785289	2.78529	44	121573	286273
hRUG904	HI-C	f__Lachnospiraceae	95.86	2.68	2556516	2.55652	266	14582	95108
RUG170	MAG	f__Lachnospiraceae	95.83	0.97	2593714	2.59371	117	48803	164769
RUG171	MAG	g__Succinatimonas	95.81	1.47	2243715	2.24371	187	17168	46940
RUG172	MAG	f__Prevotellaceae	95.8	2.55	2853974	2.85397	93	60530	138810
RUG173	MAG	o__Bacteroidales	95.71	0.63	2242306	2.24231	35	104484	216183
RUG174	MAG	f__Prevotellaceae	95.71	0.74	2452566	2.45257	31	135313	289939
RUG175	MAG	o__Clostridiales	95.69	1.02	2323383	2.32338	210	14886	45041
RUG176	MAG	g__Prevotella	95.66	0.79	2387511	2.38751	64	60705	219897
RUG177	MAG	o__Clostridiales	95.64	0	2126320	2.12632	129	23459	72681
RUG178	MAG	f__Prevotellaceae	95.62	0.02	3890217	3.89022	38	136589	359194
RUG179	MAG	f__Veillonellaceae	95.62	0.47	2191395	2.19139	116	28160	85990
RUG180	MAG	o__Clostridiales	95.62	0.73	2708071	2.70807	136	31588	237446
RUG181	MAG	g__Fibrobacter	95.6	1.1	3148055	3.14805	59	97399	245470
RUG182	MAG	o__Bacteroidales	95.59	3.23	3275704	3.2757	99	58782	177052
RUG183	MAG	o__Clostridiales	95.57	1.34	2155634	2.15563	214	14720	71243
RUG185	MAG	g__Eubacterium	95.41	1.34	2650795	2.6508	248	21804	56274
RUG184	MAG	o__Bacteroidales	95.41	1.61	3049239	3.04924	47	92411	355509
RUG186	MAG	g__Methanobrevibacter	95.37	4.65	2487973	2.48797	151	29667	77287
RUG187	MAG	f__Erysipelotrichaceae	95.35	1.12	1467831	1.46783	35	135275	194654
RUG188	MAG	p__Actinobacteria	95.33	1.69	1882096	1.8821	189	15203	59914
hRUG874	HI-C	f__Erysipelotrichaceae	95.32	3.63	2564287	2.56429	321	10994	78773
RUG189	MAG	o__Clostridiales	95.3	1.34	1830433	1.83043	22	142276	289495
RUG190	MAG	g__Succinatimonas	95.29	0	2394269	2.39427	244	13658	83773
RUG191	MAG	f__Lachnospiraceae	95.29	1.27	2169808	2.16981	75	40441	122382
hRUG912	HI-C	k__Bacteria	95.28	3.54	1808126	1.80813	120	24134	110119
RUG192	MAG	f__Prevotellaceae	95.26	0.93	3158208	3.15821	69	79798	239742
RUG193	MAG	o__Bacteroidales	95.24	1.13	3073603	3.0736	84	84965	198332
hRUG876	HI-C	f__Erysipelotrichaceae	95.24	3.49	2490709	2.49071	371	9306	45245
RUG194	MAG	o__Clostridiales	95.23	0	2189412	2.18941	69	50707	178207
RUG195	MAG	f__Prevotellaceae	95.2	1.88	4041420	4.04142	137	56624	213857
RUG196	MAG	o__Clostridiales	95.19	3.69	2087537	2.08754	161	20001	90824
RUG198	MAG	o__Clostridiales	95.16	0.34	2775318	2.77532	231	20689	80048
RUG197	MAG	o__Bacteroidales	95.16	0.54	2459803	2.4598	30	131544	257361
RUG199	MAG	o__Clostridiales	95.1	0.23	2527776	2.52778	44	89146	290591
RUG200	MAG	f__Prevotellaceae	95.09	0.12	3292039	3.29204	83	75891	205754
RUG201	MAG	g__Methanobrevibacter	95.09	3.2	1920279	1.92028	97	29750	101665
RUG202	MAG	o__Clostridiales	95.08	1.34	1877215	1.87722	123	23753	99610
RUG203	MAG	o__Clostridiales	95.08	5.59	1878602	1.8786	139	22265	81722
RUG204	MAG	f__Prevotellaceae	95.06	0.5	3048346	3.04835	62	78575	221546
RUG205	MAG	o__Bacteroidales	95	0.48	2048789	2.04879	28	94239	222419
RUG206	MAG	f__Mycoplasmataceae	95	0.77	510657	0.510657	84	7621	35830
RUG207	MAG	f__Prevotellaceae	94.97	1.12	2955034	2.95503	19	266038	407011
RUG208	MAG	o__Clostridiales	94.97	1.68	1993748	1.99375	100	32170	100338
RUG210	MAG	f__Prevotellaceae	94.85	0.26	2353439	2.35344	34	130748	379588
RUG209	MAG	f__Prevotellaceae	94.85	1.48	2879477	2.87948	57	79272	224010
RUG211	MAG	f__Lachnospiraceae	94.83	0.48	2074147	2.07415	97	39380	113343
RUG212	MAG	g__Prevotella	94.79	1.06	2436010	2.43601	99	42418	109225
RUG213	MAG	o__Clostridiales	94.77	0	1829572	1.82957	98	29909	130266
RUG214	MAG	f__Lachnospiraceae	94.77	0	1929100	1.9291	52	62734	190375
RUG215	MAG	o__Clostridiales	94.74	9.82	3122060	3.12206	263	21521	74610
RUG216	MAG	f__Prevotellaceae	94.69	0.22	3154074	3.15407	42	148059	227570
hRUG893	HI-C	f__Prevotellaceae	94.69	0.56	2735346	2.73535	127	36059	136492
RUG217	MAG	o__Clostridiales	94.68	5.06	2080014	2.08001	184	16860	81619
RUG218	MAG	o__Clostridiales	94.66	1.64	1877393	1.87739	225	11294	37685
RUG222	MAG	o__Clostridiales	94.63	0	2844414	2.84441	195	24636	80285
RUG220	MAG	o__Clostridiales	94.63	0.67	2198927	2.19893	56	72734	209142
RUG221	MAG	o__Clostridiales	94.63	2.18	2439679	2.43968	39	163028	312060
RUG219	MAG	f__Prevotellaceae	94.63	2.65	2998218	2.99822	62	78047	174725
hRUG880	HI-C	f__Lachnospiraceae	94.62	0	2359732	2.35973	166	24842	103710
RUG223	MAG	o__Clostridiales	94.62	0.16	2135676	2.13568	90	37610	133275
RUG225	MAG	o__Bacteroidales	94.61	0.54	2337091	2.33709	37	95133	217789
RUG224	MAG	f__Prevotellaceae	94.61	4.9	3343044	3.34304	142	57257	156293
hRUG887	HI-C	g__Acidaminococcus	94.61	6.77	2630972	2.63097	252	15462	63480
RUG226	MAG	f__Lachnospiraceae	94.58	6.43	4174352	4.17435	727	7886	57023
RUG227	MAG	f__Lachnospiraceae	94.54	1.15	2694078	2.69408	44	124534	320516
RUG228	MAG	f__Prevotellaceae	94.53	1.64	2837237	2.83724	38	102097	333055
RUG229	MAG	g__Fibrobacter	94.51	0	3357451	3.35745	27	238430	429416
hRUG905	HI-C	g__Prevotella	94.5	1.01	2445974	2.44597	121	41636	166798
RUG230	MAG	o__Clostridiales	94.48	3.21	2134419	2.13442	275	10940	41973
RUG231	MAG	f__Lachnospiraceae	94.47	0.97	2251978	2.25198	103	36608	92776
RUG233	MAG	g__Prevotella	94.44	1.02	2451988	2.45199	160	23591	82420
RUG232	MAG	g__Prevotella	94.44	2.16	3438961	3.43896	114	61870	301859
RUG234	MAG	o__Bacteroidales	94.43	0	2321131	2.32113	27	130473	269301
RUG235	MAG	o__Clostridiales	94.41	2.68	2881871	2.88187	339	11154	67263
RUG236	MAG	g__Methanobrevibacter	94.4	1.2	1908294	1.90829	147	18603	102362
RUG237	MAG	o__Selenomonadales	94.39	0.3	1946111	1.94611	46	55361	147263
RUG238	MAG	o__Clostridiales	94.39	2.76	2038361	2.03836	158	18179	73542
RUG239	MAG	g__Treponema	94.38	2.1	2886152	2.88615	128	36638	109120
RUG240	MAG	p__Elusimicrobia	94.38	5.95	1888169	1.88817	284	8979	61267
RUG241	MAG	o__Clostridiales	94.36	0	1826318	1.82632	47	73731	153149
RUG242	MAG	f__Prevotellaceae	94.35	0	3076677	3.07668	94	60271	192982
RUG243	MAG	o__Bacteroidales	94.35	0.54	2153876	2.15388	48	75479	188452
RUG245	MAG	o__Bacteroidales	94.35	0.54	3525557	3.52556	32	160549	340067
RUG244	MAG	o__Bacteroidales	94.35	1.08	2394588	2.39459	39	84814	288564
RUG246	MAG	f__Erysipelotrichaceae	94.34	1.89	2493521	2.49352	327	10349	39065
RUG247	MAG	o__Clostridiales	94.33	3.55	1932887	1.93289	162	19647	80388
RUG248	MAG	o__Clostridiales	94.3	1.68	2366169	2.36617	222	13873	57888
hRUG863	HI-C	o__Selenomonadales	94.28	0.9	1851659	1.85166	81	29470	82695
hRUG896	HI-C	f__Lachnospiraceae	94.27	1.93	2693099	2.6931	190	22905	87334
RUG249	MAG	f__Prevotellaceae	94.26	4.27	3727968	3.72797	166	61439	166192
RUG250	MAG	o__Bacteroidales	94.15	1.23	2454283	2.45428	28	189521	340539
RUG251	MAG	o__Clostridiales	94.15	1.89	2566507	2.56651	234	16521	64764
RUG252	MAG	o__Clostridiales	94.11	0.06	2308344	2.30834	101	49232	274676
hRUG862	HI-C	c__Gammaproteobacteria	94.08	0.49	2482344	2.48234	125	30746	122154
RUG253	MAG	o__Bacteroidales	94.05	0.48	3127083	3.12708	38	142103	294063
RUG254	MAG	o__Clostridiales	94.03	0.84	2065171	2.06517	148	20519	63426
RUG255	MAG	o__Clostridiales	94.02	0.67	1819388	1.81939	182	13798	77714
RUG256	MAG	g__Methanobrevibacter	94	0	1806492	1.80649	133	21037	110608
RUG257	MAG	o__Bacteroidales	93.97	2.43	1939239	1.93924	308	7855	35533
RUG258	MAG	o__Clostridiales	93.96	0.67	1942592	1.94259	133	22715	71778
RUG259	MAG	f__Prevotellaceae	93.93	3.83	3353786	3.35379	135	56934	170907
RUG260	MAG	g__Succinatimonas	93.88	3.38	2786494	2.78649	207	28583	86959
RUG261	MAG	g__Sharpea	93.87	0.94	1721593	1.72159	199	13043	83310
RUG262	MAG	g__Sharpea	93.87	7.08	1801680	1.80168	194	15383	80054
RUG263	MAG	f__Lachnospiraceae	93.83	0.6	2273841	2.27384	138	28380	95143
RUG266	MAG	f__Erysipelotrichaceae	93.82	0	1657064	1.65706	141	20295	63887
RUG264	MAG	o__Bacteroidales	93.82	1.08	2963161	2.96316	47	79974	303147
RUG265	MAG	o__Bacteroidales	93.82	1.63	3800881	3.80088	65	91361	282927
RUG267	MAG	o__Clostridiales	93.79	0.67	2154451	2.15445	267	11498	29953
RUG268	MAG	o__Clostridiales	93.77	0.64	1967099	1.9671	187	16885	50018
RUG271	MAG	o__Clostridiales	93.74	0.67	1937853	1.93785	205	14059	73190
RUG269	MAG	f__Prevotellaceae	93.74	3.41	3208759	3.20876	70	81206	145817
RUG270	MAG	o__Clostridiales	93.74	5.74	2068976	2.06898	143	20118	99883
RUG272	MAG	o__Clostridiales	93.72	1.12	2260226	2.26023	268	12548	46013
RUG273	MAG	g__Prevotella	93.69	1.06	2598095	2.59809	155	22972	61714
RUG274	MAG	f__Lachnospiraceae	93.64	1.1	2289556	2.28956	189	19805	86682
hRUG885	HI-C	c__Negativicutes	93.64	2.53	2288604	2.2886	271	11888	48369
RUG275	MAG	f__Erysipelotrichaceae	93.63	5.06	1598940	1.59894	91	27018	76685
hRUG855	HI-C	o__Clostridiales	93.62	0.67	1974304	1.9743	65	42698	112629
RUG276	MAG	f__Veillonellaceae	93.62	4.17	2942662	2.94266	252	16764	72834
RUG277	MAG	o__Clostridiales	93.6	0.13	1891157	1.89116	161	18583	77178
RUG278	MAG	f__Prevotellaceae	93.57	0.5	3474993	3.47499	44	125129	316738
RUG279	MAG	o__Bacteroidales	93.55	1.08	2069581	2.06958	28	133370	210156
RUG280	MAG	f__Prevotellaceae	93.5	1.54	3680409	3.68041	66	60227	331468
RUG282	MAG	o__Clostridiales	93.49	0.56	3084238	3.08424	161	32966	145485
RUG281	MAG	o__Bacteroidales	93.49	1.08	1956806	1.95681	77	47070	117673
RUG283	MAG	f__Lachnospiraceae	93.46	2.41	2890762	2.89076	259	16473	86715
RUG285	MAG	f__Lachnospiraceae	93.45	0.34	2229065	2.22906	137	24600	126647
RUG284	MAG	p__Planctomycetes	93.45	0.57	4234413	4.23441	299	22281	123549
RUG288	MAG	o__Clostridiales	93.4	0.78	1680784	1.68078	139	19338	55791
RUG286	MAG	g__Sharpea	93.4	0.94	2172759	2.17276	130	29624	64591
RUG287	MAG	Kandleria vitulina	93.4	1.26	1598610	1.59861	299	6328	28176
RUG289	MAG	f__Lachnospiraceae	93.39	1.63	1999438	1.99944	142	24428	155864
RUG290	MAG	o__Clostridiales	93.38	2.07	2101715	2.10171	160	18735	99651
RUG291	MAG	o__Clostridiales	93.35	0	2197848	2.19785	273	12315	52413
RUG292	MAG	f__Prevotellaceae	93.33	0.86	3266496	3.2665	46	131309	318500
RUG293	MAG	p__Firmicutes	93.33	4.85	1427139	1.42714	140	15119	37478
RUG294	MAG	o__Clostridiales	93.29	0.67	1874781	1.87478	39	68373	166181								Kandleria vitulina
hRUG875	HI-C	f__Lachnospiraceae	93.28	1.72	2494166	2.49417	266	12862	87414
RUG295	MAG	g__Prevotella	93.25	0.74	2552312	2.55231	70	66814	181673
RUG297	MAG	f__Lachnospiraceae	93.24	0.54	2574089	2.57409	52	74979	174213
RUG296	MAG	o__Clostridiales	93.24	1.66	2487714	2.48771	344	10292	34091
RUG298	MAG	g__Sutterella	93.2	1.67	1815481	1.81548	299	7214	27992
RUG300	MAG	o__Clostridiales	93.18	0	2719492	2.71949	79	69556	187282
RUG299	MAG	o__Clostridiales	93.18	7.89	1871343	1.87134	200	13883	62742
RUG301	MAG	g__Prevotella	93.16	1.25	3178284	3.17828	213	22053	101219
RUG302	MAG	g__Prevotella	93.15	0.99	2209875	2.20987	63	47219	133621
RUG303	MAG	o__Clostridiales	93.12	0	1795399	1.7954	84	43024	97962
RUG306	MAG	f__Lachnospiraceae	93.12	0	2148490	2.14849	72	46936	90378
RUG305	MAG	f__Lachnospiraceae	93.12	0.72	2521971	2.52197	54	84076	191170
RUG304	MAG	f__Lachnospiraceae	93.12	1.32	2289521	2.28952	32	121066	178466
RUG307	MAG	f__Prevotellaceae	93.09	3.13	3142184	3.14218	178	25804	127340
RUG308	MAG	f__Lachnospiraceae	93.09	4.01	2346441	2.34644	167	28038	132865
RUG309	MAG	f__Prevotellaceae	93.08	1.91	2553087	2.55309	111	42016	153652
RUG310	MAG	f__Prevotellaceae	93.07	0	2416467	2.41647	62	55594	183274
RUG311	MAG	o__Clostridiales	93.07	6.25	3554505	3.5545	270	23076	87667
RUG313	MAG	o__Clostridiales	93.06	0.67	2105941	2.10594	88	38198	123896
RUG312	MAG	o__Bacteroidales	93.06	1.08	3139302	3.1393	138	33686	122079
RUG314	MAG	g__Treponema	93.01	0.7	2306948	2.30695	36	126883	309179
RUG315	MAG	f__Prevotellaceae	93	3.18	3692529	3.69253	194	33278	172394
RUG316	MAG	o__Clostridiales	92.98	4.44	2104828	2.10483	203	15714	61811
RUG318	MAG	g__Prevotella	92.91	1.52	3252935	3.25293	86	62041	180254
RUG317	MAG	f__Prevotellaceae	92.91	1.97	3043393	3.04339	55	109748	218615
hRUG882	HI-C	o__Clostridiales	92.91	4.26	2302892	2.30289	282	13131	37846
RUG319	MAG	f__Erysipelotrichaceae	92.83	0.94	2420810	2.42081	168	22130	88564
RUG320	MAG	o__Clostridiales	92.82	2.1	3146722	3.14672	370	13195	77793
hRUG898	HI-C	g__Methanomethylophilus	92.81	0	1388681	1.38868	153	13212	47931
RUG322	MAG	o__Clostridiales	92.8	0	2273524	2.27352	217	17070	76173
RUG321	MAG	o__Clostridiales	92.8	3.43	1982930	1.98293	180	17955	76216
RUG324	MAG	o__Bacteroidales	92.74	0.54	2599311	2.59931	38	116664	303556
RUG323	MAG	o__Bacteroidales	92.74	3.76	2878766	2.87877	178	24623	105661
RUG326	MAG	o__Bacteroidales	92.72	1.08	2916258	2.91626	47	103541	223249
RUG327	MAG	o__Clostridiales	92.72	1.34	2907361	2.90736	496	7643	28862
RUG328	MAG	o__Clostridiales	92.72	1.48	2898428	2.89843	244	19403	93768
RUG325	MAG	o__Bacteroidales	92.72	4.57	2979342	2.97934	47	125484	328638
hRUG859	HI-C	f__Lachnospiraceae	92.71	0.72	2364994	2.36499	121	24253	74097
RUG329	MAG	o__Bacteroidales	92.71	2.38	2686636	2.68664	260	14447	75699
RUG330	MAG	f__Prevotellaceae	92.7	0.88	3067028	3.06703	65	67966	205967
RUG331	MAG	o__Bacteroidales	92.62	0	2408548	2.40855	39	113262	282896
RUG332	MAG	o__Clostridiales	92.62	0	1958931	1.95893	49	50981	135606
RUG333	MAG	o__Clostridiales	92.62	2.68	2011128	2.01113	239	11927	51906
RUG335	MAG	f__Lachnospiraceae	92.61	0	1941678	1.94168	53	51542	179236
RUG334	MAG	k__Bacteria	92.61	6.67	4546479	4.54648	371	26307	93476
RUG336	MAG	f__Lachnospiraceae	92.59	0.48	1906160	1.90616	125	23751	326626
hRUG877	HI-C	f__Lachnospiraceae	92.56	0	2842809	2.84281	244	16814	92188
RUG338	MAG	g__Methanobrevibacter	92.53	1.6	2281773	2.28177	151	24284	81507
RUG337	MAG	o__Bacteroidales	92.53	2.96	2119167	2.11917	89	52893	192342
RUG339	MAG	g__Prevotella	92.52	1.91	2906013	2.90601	327	12793	51870
hRUG872	HI-C	f__Lachnospiraceae	92.48	0.48	2341631	2.34163	189	21285	143534
RUG340	MAG	o__Clostridiales	92.47	4.22	3499388	3.49939	473	10210	50312
hRUG888	HI-C	f__Prevotellaceae	92.46	1.26	2880939	2.88094	140	26414	89195
RUG341	MAG	o__Clostridiales	92.45	1.68	1939544	1.93954	193	16020	64138
hRUG860	HI-C	f__Veillonellaceae	92.44	0.47	2436406	2.43641	223	15073	70022
RUG342	MAG	o__Clostridiales	92.43	0	2229286	2.22929	38	138550	323024
RUG343	MAG	p__Firmicutes	92.42	8.03	1906511	1.90651	103	35032	410106
RUG344	MAG	g__Methanobrevibacter	92.39	0	2288391	2.28839	56	69413	170658
RUG345	MAG	o__Bacteroidales	92.38	0.63	2177383	2.17738	75	50561	97199
RUG346	MAG	Bacillus licheniformis	92.37	1.12	3705824	3.70582	397	12096	40145
RUG350	MAG	o__Clostridiales	92.34	0	1301815	1.30181	93	20367	69383
RUG348	MAG	o__Bacteroidales	92.34	0.54	2796019	2.79602	61	74662	271127
RUG351	MAG	o__Clostridiales	92.34	0.67	1883120	1.88312	170	16627	67574
RUG347	MAG	p__Proteobacteria	92.34	1.92	2891269	2.89127	161	25194	66765
RUG349	MAG	o__Clostridiales	92.34	1.95	1475433	1.47543	92	24657	84722
RUG352	MAG	o__Bacteroidales	92.3	3.49	3202597	3.2026	106	55817	273353
RUG353	MAG	o__Clostridiales	92.28	3.58	1816152	1.81615	196	14944	44487
RUG354	MAG	f__Prevotellaceae	92.26	0.5	2985043	2.98504	97	51727	110060
RUG355	MAG	f__Prevotellaceae	92.24	1.23	2775782	2.77578	57	72157	138812
RUG356	MAG	f__Lachnospiraceae	92.22	0.77	2083781	2.08378	133	21495	212903
RUG357	MAG	p__Firmicutes	92.21	4.49	1136546	1.13655	71	23510	69803
RUG358	MAG	o__Bacteroidales	92.2	0	3235920	3.23592	93	64692	269560
RUG360	MAG	o__Bacteroidales	92.2	0.56	2902921	2.90292	70	76131	223871
RUG361	MAG	o__Clostridiales	92.2	2.13	2076612	2.07661	262	13523	45983
RUG359	MAG	o__Bacteroidales	92.2	2.69	2976157	2.97616	146	36772	106725
RUG362	MAG	f__Prevotellaceae	92.18	2.33	3621571	3.62157	53	129860	449577
RUG363	MAG	o__Clostridiales	92.13	0.27	3235512	3.23551	63	108700	395455
RUG364	MAG	o__Clostridiales	92.12	0	2084691	2.08469	92	33797	81258
RUG365	MAG	o__Clostridiales	92.12	1.23	2032821	2.03282	227	13292	64880
RUG366	MAG	o__Clostridiales	92.1	2.57	1822297	1.8223	223	9814	55622
RUG368	MAG	o__Clostridiales	92.07	0.17	1958412	1.95841	285	8767	39388
RUG367	MAG	f__Prevotellaceae	92.07	1.02	3329193	3.32919	74	76722	185725
RUG369	MAG	p__Planctomycetes	92.06	0	4176755	4.17675	283	23269	182771
RUG370	MAG	o__Clostridiales	92.06	3.38	2086324	2.08632	204	17623	91453
RUG371	MAG	f__Veillonellaceae	92.05	3.39	2697889	2.69789	324	11338	40492
RUG372	MAG	o__Bacteroidales	92.03	0	2259145	2.25915	56	69523	187856
RUG373	MAG	f__Prevotellaceae	91.98	1.26	3174479	3.17448	82	93145	232367
RUG375	MAG	f__Lachnospiraceae	91.98	2.97	3931063	3.93106	193	44355	197387
RUG374	MAG	p__Firmicutes	91.98	3.54	1726202	1.7262	112	21708	112376
hRUG890	HI-C	p__Actinobacteria	91.94	9.01	2310233	2.31023	209	17840	102964
RUG376	MAG	f__Prevotellaceae	91.92	1.52	2316693	2.31669	146	24732	65312
RUG377	MAG	o__Bacteroidales	91.9	1.25	2275486	2.27549	56	74335	143738
RUG378	MAG	f__Prevotellaceae	91.89	0.5	3145470	3.14547	58	79663	249827
hRUG852	HI-C	f__Lachnospiraceae	91.87	0.48	2081538	2.08154	128	23806	125240
RUG379	MAG	f__Prevotellaceae	91.84	2.08	3151202	3.1512	70	92712	255082
RUG380	MAG	o__Bacteroidales	91.83	0.54	2784588	2.78459	65	94363	429960
RUG381	MAG	o__Clostridiales	91.78	0	2066180	2.06618	159	17003	79061
RUG382	MAG	o__Bacteroidales	91.77	1.34	2975802	2.9758	50	107150	298377
RUG383	MAG	g__Prevotella	91.76	3.33	3590079	3.59008	132	47712	138022
RUG384	MAG	o__Selenomonadales	91.75	3.15	2801658	2.80166	296	13545	72170
RUG385	MAG	o__Clostridiales	91.74	0.67	1932249	1.93225	172	16503	64855
RUG387	MAG	o__Bacteroidales	91.67	0	2314349	2.31435	77	46279	155813
RUG386	MAG	o__Bacteroidales	91.67	1.19	2548253	2.54825	291	12738	38302
RUG389	MAG	f__Lachnospiraceae	91.67	1.53	1963108	1.96311	120	28740	108262
RUG388	MAG	f__Erysipelotrichaceae	91.67	2.7	1786772	1.78677	247	9372	42071
RUG390	MAG	o__Bacteroidales	91.65	1.79	3671336	3.67134	132	52409	179905
RUG391	MAG	o__Clostridiales	91.61	0	2183952	2.18395	91	45088	118268
RUG394	MAG	o__Clostridiales	91.59	0.67	1879254	1.87925	81	34693	140298
RUG392	MAG	o__Bacteroidales	91.59	0.71	2309176	2.30918	104	33364	121051
RUG393	MAG	o__Clostridiales	91.59	8.29	2361307	2.36131	298	10269	46625
RUG395	MAG	o__Bacteroidales	91.58	0.16	2308810	2.30881	32	145598	403115
RUG396	MAG	f__Prevotellaceae	91.51	0.88	2712506	2.71251	56	99174	181606
RUG397	MAG	f__Prevotellaceae	91.51	1.17	2875305	2.8753	97	52571	123214
RUG398	MAG	o__Clostridiales	91.49	5.2	2332356	2.33236	132	39492	125359
RUG399	MAG	p__Proteobacteria	91.48	1.72	2781701	2.7817	170	27634	76331
RUG400	MAG	g__Treponema	91.47	1.48	2463973	2.46397	341	9833	58360
RUG401	MAG	f__Prevotellaceae	91.43	1.26	2924856	2.92486	43	114915	297790
RUG402	MAG	o__Clostridiales	91.4	0	2290801	2.2908	194	18322	105804
RUG403	MAG	f__Prevotellaceae	91.38	1.23	3124929	3.12493	176	24194	84141
RUG404	MAG	o__Clostridiales	91.38	4.55	2757535	2.75753	290	14420	81780
RUG405	MAG	f__Prevotellaceae	91.36	1.23	3258646	3.25865	131	41258	117958
RUG406	MAG	o__Bacteroidales	91.35	0	2363016	2.36302	31	138480	388820
RUG407	MAG	o__Bacteroidales	91.31	4.3	3093233	3.09323	142	32153	160037
RUG409	MAG	o__Clostridiales	91.28	0	2329528	2.32953	122	34517	111469
RUG408	MAG	o__Clostridiales	91.28	1.85	1775841	1.77584	197	14483	41261
RUG411	MAG	o__Clostridiales	91.25	0.76	2280603	2.2806	290	10631	51401
RUG410	MAG	f__Rhodospirillaceae	91.25	4.3	1229179	1.22918	123	14231	52043
RUG412	MAG	f__Prevotellaceae	91.24	1.51	3604421	3.60442	75	94355	193711
RUG413	MAG	g__Prevotella	91.12	0.93	2379847	2.37985	87	44515	112360
RUG414	MAG	f__Prevotellaceae	91.11	3.64	4119111	4.11911	79	106465	386553
RUG415	MAG	f__Prevotellaceae	91.05	0.94	3768663	3.76866	170	35939	117962
RUG416	MAG	o__Clostridiales	91.05	1.61	1758216	1.75822	137	19688	85279
RUG417	MAG	o__Bacteroidales	91.04	1.61	2300801	2.3008	73	55993	207341
RUG418	MAG	f__Prevotellaceae	91.03	0.19	2619716	2.61972	41	97232	268187
RUG419	MAG	g__Prevotella	91.03	1.18	3457556	3.45756	99	86588	252523
RUG420	MAG	o__Clostridiales	91.03	1.9	1756253	1.75625	209	10536	42426
RUG421	MAG	o__Bacteroidales	91.02	0	2289468	2.28947	43	69439	259284
RUG422	MAG	Thermobifida fusca	91	0.59	3268666	3.26867	453	9465	39890
RUG423	MAG	g__Prevotella	90.99	7.39	3802640	3.80264	360	16396	76585
RUG424	MAG	f__Prevotellaceae	90.97	0.74	3958688	3.95869	66	99487	271650
hRUG870	HI-C	f__Lachnospiraceae	90.95	0.11	3075101	3.0751	299	13798	51741
RUG425	MAG	g__Ruminococcus	90.94	2.28	2022388	2.02239	62	64756	252649
RUG426	MAG	o__Clostridiales	90.93	3.13	1942219	1.94222	247	11394	44865
RUG427	MAG	o__Clostridiales	90.92	0.96	2061996	2.062	181	16284	80042
RUG428	MAG	o__Clostridiales	90.89	8.49	2594579	2.59458	290	14602	66365
RUG429	MAG	o__Bacteroidales	90.86	0.54	2336476	2.33648	43	87554	144381
RUG430	MAG	g__Prevotella	90.86	2.59	3006214	3.00621	332	12836	37095
RUG431	MAG	f__Prevotellaceae	90.85	0.93	2770634	2.77063	71	52738	230851
RUG432	MAG	o__Clostridiales	90.84	1.98	2000197	2.0002	197	14378	57975
RUG433	MAG	f__Lachnospiraceae	90.76	1.84	2815524	2.81552	217	20402	69278
RUG434	MAG	f__Prevotellaceae	90.75	1.26	2513649	2.51365	30	172725	341193
hRUG910	HI-C	k__Bacteria	90.73	0	1147606	1.14761	87	22304	68687
RUG435	MAG	f__Prevotellaceae	90.72	2.79	2581708	2.58171	275	13510	78785
RUG436	MAG	o__Bacteroidales	90.71	0.66	2401913	2.40191	67	59615	227380
RUG437	MAG	o__Bacteroidales	90.7	0	1936798	1.9368	123	27059	128003
RUG439	MAG	o__Clostridiales	90.69	0.73	1661835	1.66183	136	20348	79485
RUG438	MAG	g__Fibrobacter	90.69	3.43	3304924	3.30492	382	12303	61812
RUG440	MAG	p__Actinobacteria	90.68	5.18	3814506	3.81451	397	14741	88195
hRUG897	HI-C	f__Prevotellaceae	90.67	0	2738786	2.73879	219	15537	44568
RUG441	MAG	o__Clostridiales	90.67	0.67	2299464	2.29946	222	14473	61760
RUG442	MAG	o__Bacteroidales	90.64	0.99	2110010	2.11001	90	34408	119468
RUG443	MAG	f__Prevotellaceae	90.62	1.7	3337121	3.33712	132	44998	176093
RUG444	MAG	o__Clostridiales	90.6	2.58	1738585	1.73859	262	8920	42842
RUG445	MAG	f__Prevotellaceae	90.58	1.02	2810551	2.81055	87	56248	153317
RUG446	MAG	f__Prevotellaceae	90.57	0.12	3378486	3.37849	118	43878	120711
RUG447	MAG	o__Clostridiales	90.56	6.04	1796167	1.79617	150	16785	68409
RUG448	MAG	p__Firmicutes	90.55	2.79	1300173	1.30017	295	5010	19542
RUG449	MAG	o__Clostridiales	90.55	6.48	2316940	2.31694	271	13785	62178
RUG450	MAG	f__Prevotellaceae	90.51	2.11	2502088	2.50209	42	132462	329978
RUG451	MAG	f__Prevotellaceae	90.51	2.9	3550884	3.55088	76	69345	210120
RUG452	MAG	o__Clostridiales	90.5	3.29	1992990	1.99299	145	28009	82764
RUG453	MAG	o__Clostridiales	90.47	0	1680739	1.68074	121	19972	63277
RUG454	MAG	o__Bacteroidales	90.46	2.02	2484868	2.48487	97	47162	146523
RUG455	MAG	o__Bacteroidales	90.45	0.13	2183908	2.18391	41	89788	291488
RUG456	MAG	o__Bacteroidales	90.45	0.54	2257794	2.25779	30	178274	244224
RUG457	MAG	g__Prevotella	90.44	3.77	2819185	2.81919	176	24623	102288
RUG458	MAG	o__Clostridiales	90.43	0.97	2747064	2.74706	218	20117	103501
RUG459	MAG	g__Prevotella	90.42	2.2	3071367	3.07137	105	54763	199198
RUG460	MAG	o__Clostridiales	90.41	0	2258234	2.25823	58	55960	371125
RUG461	MAG	f__Prevotellaceae	90.37	0.74	2626742	2.62674	108	39572	80544
RUG463	MAG	o__Clostridiales	90.3	2.09	2023784	2.02378	258	11345	48010
RUG462	MAG	f__Prevotellaceae	90.3	8.58	3144729	3.14473	243	25107	78955
RUG464	MAG	o__Clostridiales	90.29	0.67	1657927	1.65793	112	25464	87884
RUG465	MAG	f__Prevotellaceae	90.28	1.13	3720789	3.72079	46	136973	296576
RUG466	MAG	o__Clostridiales	90.27	1.57	1925880	1.92588	165	16904	76878
RUG467	MAG	o__Clostridiales	90.25	1.23	3044473	3.04447	161	34274	117381
RUG468	MAG	o__Clostridiales	90.25	1.34	1871746	1.87175	171	15952	78456
RUG469	MAG	o__Bacteroidales	90.23	10	3206823	3.20682	347	14594	69593
hRUG878	HI-C	g__Prevotella	90.21	0.68	2799766	2.79977	166	25685	93892
RUG470	MAG	o__Bacteroidales	90.2	6.29	2209573	2.20957	234	15651	65016
RUG471	MAG	g__Ruminococcus	90.18	1.34	1978933	1.97893	215	12207	34188
RUG472	MAG	o__Clostridiales	90.16	2.42	2142739	2.14274	68	72238	263907
RUG473	MAG	g__Prevotella	90.15	1.83	2677173	2.67717	228	17168	85122
RUG474	MAG	g__Prevotella	90.11	1.3	2171598	2.1716	262	11544	33424
RUG475	MAG	o__Clostridiales	90.09	2.68	2457375	2.45737	405	7260	32180
RUG476	MAG	f__Prevotellaceae	90.08	1.43	2533828	2.53383	17	179970	403001
RUG477	MAG	f__Lachnospiraceae	90.06	1.74	2917388	2.91739	80	82549	193686
RUG479	MAG	o__Bacteroidales	90.05	0.54	2087252	2.08725	79	44337	163133
RUG478	MAG	o__Bacteroidales	90.05	1.46	2506427	2.50643	91	40572	149783
RUG480	MAG	o__Clostridiales	90.04	2.13	2699198	2.6992	285	14996	50583
RUG482	MAG	f__Prevotellaceae	90	0.69	2705178	2.70518	98	44023	154774
RUG481	MAG	o__Bacteroidales	90	0.95	2410741	2.41074	244	14564	49174
RUG484	MAG	o__Clostridiales	89.97	1.17	2253204	2.2532	131	27882	95727
RUG483	MAG	f__Prevotellaceae	89.97	1.86	2777267	2.77727	60	83779	258208
RUG485	MAG	f__Prevotellaceae	89.92	1.01	2710256	2.71026	52	86641	163541
RUG486	MAG	g__Elusimicrobium	89.89	0.1	1274194	1.27419	134	12780	46374
RUG487	MAG	o__Bacteroidales	89.84	0.24	2130288	2.13029	59	65604	149061
RUG488	MAG	f__Prevotellaceae	89.82	1.3	2403395	2.4034	163	24232	68189
RUG489	MAG	o__Bacteroidales	89.81	0.49	1911782	1.91178	80	37681	153744
RUG490	MAG	f__Prevotellaceae	89.81	2.2	2659556	2.65956	185	23788	75531
RUG491	MAG	o__Clostridiales	89.79	0.34	2108303	2.1083	290	9445	40719
RUG492	MAG	g__Methanobrevibacter	89.77	1.2	2038501	2.0385	200	13674	110556
RUG493	MAG	k__Bacteria	89.74	0.85	1954565	1.95457	37	102913	306425
RUG494	MAG	f__Prevotellaceae	89.74	2.67	2608696	2.6087	230	17051	57673
RUG495	MAG	o__Clostridiales	89.71	0	2128199	2.1282	161	20362	72117
RUG497	MAG	f__Prevotellaceae	89.62	0.88	3284459	3.28446	54	74886	372500
RUG496	MAG	f__Prevotellaceae	89.62	1.01	2654956	2.65496	213	18424	54902
RUG498	MAG	o__Clostridiales	89.61	0	1997602	1.9976	60	53455	171527
RUG499	MAG	o__Selenomonadales	89.6	3.87	2126543	2.12654	310	8515	33614
RUG501	MAG	o__Bacteroidales	89.59	0.54	1832786	1.83279	280	8441	26281
RUG500	MAG	f__Prevotellaceae	89.59	5.64	2661807	2.66181	291	13068	57983
RUG502	MAG	o__Clostridiales	89.54	0.92	2160978	2.16098	52	68518	220156
RUG503	MAG	f__Erysipelotrichaceae	89.52	1.27	1564454	1.56445	239	8863	28593
RUG504	MAG	g__Prevotella	89.48	1.67	2488276	2.48828	71	51460	169339
RUG505	MAG	o__Bacteroidales	89.46	1.16	2636779	2.63678	48	97864	333243
RUG506	MAG	f__Prevotellaceae	89.44	1.08	2948979	2.94898	74	65638	181302
RUG508	MAG	o__Clostridiales	89.4	1.01	2598674	2.59867	259	15290	76641
RUG507	MAG	f__Prevotellaceae	89.4	1.16	2703664	2.70366	163	25705	77496
RUG509	MAG	o__Clostridiales	89.39	0.73	1821336	1.82134	215	11588	42583
RUG510	MAG	o__Bacteroidales	89.37	1.43	2220304	2.2203	221	16714	46319
RUG511	MAG	o__Clostridiales	89.37	1.81	2715868	2.71587	242	19521	62804
RUG512	MAG	f__Lachnospiraceae	89.32	1.44	1958703	1.9587	129	23041	54634
RUG513	MAG	g__Streptococcus	89.29	0.19	1575225	1.57523	219	9855	47472
RUG514	MAG	g__Desulfovibrio	89.28	2.09	2144622	2.14462	253	12630	74477
RUG516	MAG	o__Clostridiales	89.27	1.69	1888609	1.88861	266	9052	36652
RUG515	MAG	g__Prevotella	89.27	2.59	3185451	3.18545	192	29542	94550
RUG517	MAG	g__Treponema	89.25	0	2559663	2.55966	19	245040	437881
RUG518	MAG	o__Clostridiales	89.22	0.13	2819502	2.8195	96	50294	163712
RUG519	MAG	f__Prevotellaceae	89.21	7.77	2677877	2.67788	312	11552	38969
RUG520	MAG	p__Proteobacteria	89.18	0	2538632	2.53863	216	17141	60222
hRUG857	HI-C	f__Prevotellaceae	89.17	2.14	2750654	2.75065	255	15007	87500
RUG521	MAG	p__Firmicutes	89.15	0.88	1652285	1.65229	191	11210	62449
RUG522	MAG	o__Clostridiales	89.1	1.41	1598845	1.59885	226	9424	30894
RUG523	MAG	o__Bacteroidales	89.03	0.95	2211518	2.21152	193	18660	64570
RUG524	MAG	o__Clostridiales	89.02	2.36	1719296	1.7193	267	7997	28261
RUG526	MAG	g__Methanobrevibacter	88.98	0.13	1740466	1.74047	245	9321	76295
RUG525	MAG	o__Clostridiales	88.98	2.48	2542207	2.54221	252	13299	45752
RUG527	MAG	o__Clostridiales	88.97	6.82	1670752	1.67075	185	12315	45660
RUG528	MAG	o__Bacteroidales	88.95	0.98	2148248	2.14825	60	68825	193585
RUG529	MAG	o__Clostridiales	88.93	7.34	2654256	2.65426	160	25659	103959
RUG530	MAG	o__Clostridiales	88.9	2.41	1243852	1.24385	73	28101	85206
RUG531	MAG	o__Clostridiales	88.9	2.97	2056154	2.05615	197	18238	71553
RUG533	MAG	g__Prevotella	88.89	0.19	2187621	2.18762	27	131853	255211
RUG532	MAG	f__Prevotellaceae	88.89	3.22	2983728	2.98373	72	92279	231969
RUG534	MAG	o__Clostridiales	88.87	0	1999590	1.99959	23	112847	352940
RUG536	MAG	g__Prevotella	88.86	0	1722300	1.7223	217	10069	36752
RUG535	MAG	f__Prevotellaceae	88.86	1	2469900	2.4699	154	23658	81706
RUG537	MAG	g__Campylobacter	88.84	1.1	1357239	1.35724	169	10180	37093
RUG538	MAG	o__Bacteroidales	88.81	4.89	3120163	3.12016	252	19446	111833
RUG539	MAG	o__Bacteroidales	88.8	0.65	2907073	2.90707	84	56439	265263
RUG540	MAG	g__Elusimicrobium	88.76	0.1	1201259	1.20126	176	8450	24303
RUG541	MAG	g__Prevotella	88.74	1.3	3111454	3.11145	63	87346	186155
RUG543	MAG	o__Clostridiales	88.74	1.79	1852739	1.85274	228	11107	33335
RUG542	MAG	o__Clostridiales	88.74	2.58	1941332	1.94133	150	17097	67233
RUG545	MAG	g__Methanobrevibacter	88.73	0.8	2220727	2.22073	98	36895	101555
RUG544	MAG	o__Bacteroidales	88.73	1.06	2192291	2.19229	132	30974	114823
RUG546	MAG	f__Prevotellaceae	88.72	0.44	2313415	2.31341	75	56556	195952
RUG547	MAG	o__Clostridiales	88.69	0.81	1335183	1.33518	109	22698	65715
RUG548	MAG	f__Prevotellaceae	88.68	0.5	2634737	2.63474	73	65587	162963
RUG549	MAG	f__Prevotellaceae	88.64	5.47	3140164	3.14016	117	52959	227225
RUG550	MAG	g__Prevotella	88.63	1.25	3136321	3.13632	201	28656	115156
RUG551	MAG	f__Erysipelotrichaceae	88.6	1.12	1254643	1.25464	154	11027	40831
RUG552	MAG	o__Bacteroidales	88.58	2.02	2609037	2.60904	143	26018	103988
hRUG902	HI-C	f__Erysipelotrichaceae	88.57	0.32	1532398	1.5324	118	15185	45820
RUG553	MAG	o__Bacteroidales	88.56	0.63	2239558	2.23956	122	42528	348242
RUG554	MAG	f__Lachnospiraceae	88.48	4.1	2416991	2.41699	258	15738	87020
RUG555	MAG	p__Lentisphaerae	88.44	2.36	2747068	2.74707	80	54482	119381
RUG557	MAG	f__Lachnospiraceae	88.43	3.66	2371335	2.37134	305	11194	60078
RUG556	MAG	o__Selenomonadales	88.43	4.64	2037035	2.03703	327	8311	38534
RUG558	MAG	f__Prevotellaceae	88.41	1.07	2820299	2.8203	47	113293	282200
RUG559	MAG	f__Prevotellaceae	88.4	1.89	2565855	2.56585	189	18314	69352
RUG560	MAG	f__Rhodospirillaceae	88.37	1.08	1226364	1.22636	155	9592	31016
RUG561	MAG	f__Lachnospiraceae	88.37	5.54	2331419	2.33142	349	8883	50074
RUG562	MAG	g__Prevotella	88.32	5.8	2255911	2.25591	325	9786	31536
RUG563	MAG	o__Clostridiales	88.31	1.28	2911921	2.91192	90	48516	131193
RUG564	MAG	o__Bacteroidales	88.3	1.19	2466252	2.46625	247	14327	69928
RUG565	MAG	o__Clostridiales	88.27	9.2	2865404	2.8654	487	7651	46493
RUG567	MAG	o__Clostridiales	88.26	1.68	1815305	1.8153	174	16240	46221
RUG566	MAG	o__Clostridiales	88.26	2.03	1600222	1.60022	212	9769	29774
RUG568	MAG	o__Bacteroidales	88.25	0.24	2277023	2.27702	49	65680	233879
RUG569	MAG	f__Prevotellaceae	88.24	3.62	2734371	2.73437	82	65481	157951
RUG571	MAG	f__Prevotellaceae	88.19	1.23	2745643	2.74564	168	21665	70476
RUG570	MAG	g__Treponema	88.19	3.19	2606182	2.60618	333	10053	37074
RUG572	MAG	p__Lentisphaerae	88.14	2.9	5214994	5.21499	351	24928	124437
hRUG853	HI-C	f__Lachnospiraceae	88.13	2.55	2069893	2.06989	141	25910	105828
RUG573	MAG	o__Clostridiales	88.1	0.73	2166519	2.16652	419	5787	24206
RUG574	MAG	p__Proteobacteria	88.08	0.49	2316491	2.31649	103	36864	151191
RUG575	MAG	f__Prevotellaceae	88.06	2.26	3022080	3.02208	73	71074	155680
RUG576	MAG	o__Clostridiales	88.03	0.71	2017180	2.01718	88	38642	175003
RUG577	MAG	f__Prevotellaceae	88.02	1.11	3686524	3.68652	68	93241	276784
RUG578	MAG	f__Lachnospiraceae	87.97	1.86	2158211	2.15821	179	19230	67632
RUG580	MAG	o__Clostridiales	87.94	0.67	2987407	2.98741	335	13208	103272
RUG579	MAG	o__Bacteroidales	87.94	3.75	2741829	2.74183	244	15734	68633
RUG581	MAG	o__Clostridiales	87.93	2.01	1677056	1.67706	271	7578	38978
RUG584	MAG	f__Lachnospiraceae	87.92	0.77	2691456	2.69146	305	14150	103416
RUG583	MAG	o__Bacteroidales	87.92	1.59	1773173	1.77317	171	12695	70598
RUG582	MAG	g__Prevotella	87.92	2.07	2224506	2.22451	254	11269	35539
RUG585	MAG	p__Proteobacteria	87.91	0	914299	0.914299	4	352393	415850
RUG586	MAG	f__Prevotellaceae	87.91	1.3	2707477	2.70748	56	62436	173409
RUG587	MAG	o__Bacteroidales	87.9	1.25	3533945	3.53395	67	85057	254849
RUG588	MAG	f__Lachnospiraceae	87.9	4.86	2652077	2.65208	397	8999	52036
RUG589	MAG	g__Prevotella	87.87	0.37	2008778	2.00878	91	34406	68706
RUG590	MAG	o__Bacteroidales	87.87	2.54	2151549	2.15155	217	13944	82786
RUG591	MAG	o__Clostridiales	87.84	0.16	1200500	1.2005	110	15246	60605
RUG592	MAG	o__Clostridiales	87.74	6.94	2714744	2.71474	566	5523	29296
RUG593	MAG	g__Methanobrevibacter	87.73	0	2115538	2.11554	69	42376	135519
RUG594	MAG	o__Clostridiales	87.67	2.41	1195531	1.19553	88	25025	57726
RUG595	MAG	f__Lachnospiraceae	87.64	0.37	1902837	1.90284	146	22837	59367
RUG596	MAG	f__Lachnospiraceae	87.62	3.91	3231265	3.23127	297	16375	65749
RUG597	MAG	f__Erysipelotrichaceae	87.61	1.75	2350890	2.35089	329	9201	42383
RUG598	MAG	f__Prevotellaceae	87.54	0.6	2084525	2.08453	149	23534	73301
RUG599	MAG	f__Prevotellaceae	87.53	1.36	2666642	2.66664	54	89791	157528
RUG600	MAG	o__Bacteroidales	87.46	1.34	2214084	2.21408	186	17130	68648
RUG601	MAG	o__Clostridiales	87.42	2.15	2358383	2.35838	148	26899	109924
RUG602	MAG	f__Prevotellaceae	87.41	4.75	3487601	3.4876	273	21673	79704
RUG603	MAG	o__Bacteroidales	87.38	1.19	2546607	2.54661	58	86533	187925
RUG604	MAG	o__Clostridiales	87.33	0.68	1963207	1.96321	73	39312	146175
RUG605	MAG	o__Clostridiales	87.33	3.1	1890330	1.89033	308	7942	44411
RUG607	MAG	o__Clostridiales	87.31	0.48	1857179	1.85718	162	19193	65060
RUG606	MAG	f__Prevotellaceae	87.31	2.14	2632722	2.63272	122	35784	125736
RUG608	MAG	o__Clostridiales	87.3	1.88	2074547	2.07455	107	34372	103442
RUG609	MAG	o__Clostridiales	87.28	0.63	1701923	1.70192	259	8487	37941
RUG610	MAG	f__Erysipelotrichaceae	87.27	4.54	1196175	1.19617	202	7100	25807
RUG611	MAG	o__Clostridiales	87.26	0	2133517	2.13352	166	19309	70337
RUG612	MAG	o__Clostridiales	87.25	4.23	2108755	2.10875	272	10939	73944
RUG613	MAG	f__Lachnospiraceae	87.25	5.79	2762086	2.76209	336	11272	117926
RUG614	MAG	f__Prevotellaceae	87.24	2.77	2479798	2.4798	210	17231	92104
hRUG873	HI-C	f__Prevotellaceae	87.22	1.9	2737560	2.73756	217	16152	54702
RUG615	MAG	o__Bacteroidales	87.2	0.65	2041156	2.04116	168	20109	85648
RUG616	MAG	o__Clostridiales	87.19	4.14	1596702	1.5967	376	4500	23768
hRUG901	HI-C	k__Bacteria	87.18	2.99	1921997	1.922	216	12891	33976
RUG617	MAG	f__Lachnospiraceae	87.16	3.47	2013156	2.01316	241	11638	33869
RUG618	MAG	Megasphaera sp. DJF_B143	87.14	0.65	1800925	1.80093	323	6604	29023
RUG620	MAG	f__Prevotellaceae	87.13	0.68	2518077	2.51808	109	33787	102036
RUG619	MAG	o__Bacteroidales	87.13	4.94	2816217	2.81622	266	25087	89854
RUG621	MAG	k__Bacteria	87.1	0.95	1694395	1.6944	196	11962	37556
RUG622	MAG	o__Bacteroidales	87.1	1.83	2336391	2.33639	151	24172	61629
RUG623	MAG	o__Clostridiales	87.09	2.88	2244306	2.24431	187	17744	75966
RUG624	MAG	f__Prevotellaceae	87.07	1.3	1971820	1.97182	45	66233	174137
RUG625	MAG	o__Bacteroidales	86.95	1.35	2111028	2.11103	175	21078	92535
RUG626	MAG	o__Clostridiales	86.95	2.65	1608618	1.60862	201	9677	31273
RUG627	MAG	o__Clostridiales	86.94	3.77	2995500	2.9955	174	34915	108339
RUG628	MAG	f__Veillonellaceae	86.92	0.08	2134075	2.13408	50	65298	177827
RUG630	MAG	o__Clostridiales	86.87	0	797426	0.797426	37	32064	104631
RUG629	MAG	o__Bacteroidales	86.87	1.37	2076324	2.07632	201	13760	94979
RUG631	MAG	o__Bacteroidales	86.81	2.69	1965879	1.96588	65	55324	136332
RUG632	MAG	p__Lentisphaerae	86.79	2.73	2409262	2.40926	217	16235	46459
RUG633	MAG	o__Clostridiales	86.74	1.01	1624563	1.62456	262	7321	30367
RUG634	MAG	o__Bacteroidales	86.71	1.43	2041808	2.04181	72	38808	125520
RUG635	MAG	o__Clostridiales	86.67	8.97	2269043	2.26904	400	7059	60564
RUG636	MAG	p__Proteobacteria	86.65	1.42	2102861	2.10286	339	7246	29488
RUG637	MAG	o__Clostridiales	86.65	2.52	1757779	1.75778	260	8783	28920
RUG638	MAG	f__Lachnospiraceae	86.64	4.73	3029516	3.02952	517	7265	35938
RUG639	MAG	f__Prevotellaceae	86.63	3.71	3153267	3.15327	270	20094	119731
RUG640	MAG	g__Ruminococcus	86.62	2.74	2190170	2.19017	383	6582	27514
RUG641	MAG	o__Clostridiales	86.61	4.14	2242510	2.24251	286	10810	49714
RUG642	MAG	o__Clostridiales	86.6	4.2	1666787	1.66679	263	8087	64601
RUG643	MAG	o__Selenomonadales	86.5	0.63	2402828	2.40283	30	125973	409104
RUG644	MAG	o__Bacteroidales	86.49	0.54	2118770	2.11877	54	60375	184292
RUG645	MAG	o__Bacteroidales	86.48	1.83	2643365	2.64337	248	16087	67775
RUG646	MAG	o__Clostridiales	86.48	2.27	2359130	2.35913	404	7214	34191
RUG647	MAG	g__Prevotella	86.46	0.49	3206427	3.20643	118	64411	142895
hRUG906	HI-C	g__Prevotella	86.42	0.44	2511967	2.51197	280	11074	40274
RUG648	MAG	g__Methanobrevibacter	86.42	2.48	2291898	2.2919	230	13652	72554
RUG649	MAG	o__Bacteroidales	86.4	1.08	1886488	1.88649	158	19585	70929
RUG650	MAG	o__Clostridiales	86.35	0.67	1705686	1.70569	215	10917	45081
RUG651	MAG	o__Clostridiales	86.35	1.68	1330085	1.33008	94	22919	73602
RUG652	MAG	o__Clostridiales	86.3	1.68	1655309	1.65531	268	7338	34067
RUG653	MAG	p__Proteobacteria	86.25	0	874442	0.874442	6	231319	247018
RUG654	MAG	g__Olsenella	86.21	5.86	2089971	2.08997	306	9862	39992
RUG655	MAG	o__Clostridiales	86.2	1.34	2377287	2.37729	366	7811	48633
RUG656	MAG	f__Lachnospiraceae	86.17	3.35	2252954	2.25295	239	15509	60490
RUG657	MAG	f__Prevotellaceae	86.14	1.49	2361274	2.36127	21	207823	468967
RUG658	MAG	p__Elusimicrobia	86.14	2.35	1271009	1.27101	215	6539	24115
RUG659	MAG	o__Bacteroidales	86.11	2.15	1858873	1.85887	47	57508	150383
RUG660	MAG	g__Prevotella	86.1	0.77	1940277	1.94028	244	10308	37392
RUG662	MAG	o__Clostridiales	86.09	1.48	2495623	2.49562	288	11968	48168
RUG661	MAG	o__Clostridiales	86.09	9.23	1944175	1.94417	250	10312	44667
RUG663	MAG	p__Lentisphaerae	86.08	4.29	2642899	2.6429	208	18947	95818
RUG664	MAG	Streptococcus_equinus	86.07	1.2	1490328	1.49033	238	8383	34764
hRUG900	HI-C	f__Erysipelotrichaceae	85.99	0.93	2281371	2.28137	425	6398	28174
RUG665	MAG	o__Clostridiales	85.97	1.57	1927582	1.92758	292	8328	32441
RUG666	MAG	o__Clostridiales	85.96	0.05	906017	0.906017	60	27233	60482
RUG667	MAG	o__Bacteroidales	85.95	0	2145297	2.1453	20	161254	459079
RUG668	MAG	f__Prevotellaceae	85.91	2.3	2728242	2.72824	289	13830	53251
RUG669	MAG	o__Clostridiales	85.86	0.67	1780970	1.78097	238	10097	36423
hRUG867	HI-C	o__Clostridiales	85.77	0.89	3144759	3.14476	191	22438	55742
RUG670	MAG	o__Clostridiales	85.77	2.01	1739017	1.73902	182	13298	44125
RUG671	MAG	g__Eubacterium	85.71	0.95	2107521	2.10752	277	9706	39343
RUG673	MAG	p__Lentisphaerae	85.7	2.03	2776193	2.77619	160	27688	110872
RUG672	MAG	g__Acinetobacter	85.7	3.7	1831476	1.83148	134	21233	86094
RUG674	MAG	o__Clostridiales	85.64	1.46	2743039	2.74304	101	51383	148094
hRUG861	HI-C	f__Lachnospiraceae	85.61	0	2357786	2.35779	278	10522	47898
RUG675	MAG	o__Clostridiales	85.57	0.69	1885912	1.88591	221	11919	45856
RUG676	MAG	o__Bacteroidales	85.56	1.9	2884739	2.88474	382	10816	75769
RUG677	MAG	o__Clostridiales	85.52	2.68	3725436	3.72544	485	10312	47919
RUG678	MAG	o__Clostridiales	85.25	4.09	2088354	2.08835	392	6053	26140
RUG680	MAG	o__Clostridiales	85.24	1.36	2017917	2.01792	321	8044	39479
RUG679	MAG	o__Bacteroidales	85.24	2.27	2407852	2.40785	203	19412	109736
hRUG868	HI-C	f__Lachnospiraceae	85.23	1.64	2814032	2.81403	233	15493	48662
RUG681	MAG	f__Lachnospiraceae	85.23	1.84	1845301	1.8453	219	12519	51135
RUG682	MAG	o__Clostridiales	85.2	5.73	1543929	1.54393	228	8000	42608
RUG683	MAG	o__Clostridiales	85.19	2.11	2236380	2.23638	342	8197	40505
RUG684	MAG	f__Erysipelotrichaceae	85.17	7.04	2769412	2.76941	570	5660	24517
RUG685	MAG	g__Prevotella	85.13	5.4	3212788	3.21279	129	59078	120332
RUG686	MAG	p__Proteobacteria	85.12	1.15	2465042	2.46504	178	23301	64995
RUG687	MAG	o__Clostridiales	85.1	8.99	2822792	2.82279	658	4484	35336
RUG688	MAG	f__Lachnospiraceae	85.07	8.45	2968318	2.96832	560	6746	33745
hRUG869	HI-C	f__Lachnospiraceae	85.02	0	2679024	2.67902	321	9970	39229
RUG689	MAG	f__Prevotellaceae	85.01	0.52	2161941	2.16194	222	12404	48676
RUG690	MAG	g__Fibrobacter	85.01	1.1	2892285	2.89229	336	12170	55333
RUG691	MAG	f__Prevotellaceae	85	0.14	2056334	2.05633	296	8909	41861
RUG692	MAG	o__Clostridiales	84.99	2.22	1805288	1.80529	305	7377	34550
RUG693	MAG	f__Prevotellaceae	84.96	1.39	2176056	2.17606	68	54023	133023
RUG694	MAG	o__Clostridiales	84.93	1.34	2621517	2.62152	420	8264	35579
RUG695	MAG	p__Planctomycetes	84.92	2.37	2528222	2.52822	345	10502	47151
RUG696	MAG	f__Erysipelotrichaceae	84.91	4.78	1324976	1.32498	268	5754	15829
RUG697	MAG	g__Prevotella	84.86	1.67	2170668	2.17067	294	10207	25477
RUG698	MAG	f__Erysipelotrichaceae	84.83	3.48	1616165	1.61617	266	8067	34424
RUG699	MAG	o__Bacteroidales	84.81	4.57	3153498	3.1535	249	21169	131308
RUG700	MAG	o__Clostridiales	84.75	1.68	2281751	2.28175	275	11334	33227
RUG701	MAG	o__Clostridiales	84.74	4.84	3476219	3.47622	550	8203	55811
hRUG907	HI-C	f__Prevotellaceae	84.68	0.81	2525547	2.52555	203	21622	75817
RUG702	MAG	o__Clostridiales	84.63	1.9	2070570	2.07057	331	7872	31568
RUG703	MAG	f__Spirochaetaceae	84.61	1.27	1827585	1.82759	92	30656	90282
RUG704	MAG	o__Clostridiales	84.6	0.64	2188662	2.18866	416	6218	25341
RUG705	MAG	o__Clostridiales	84.57	1.45	1082723	1.08272	158	9326	32114
RUG706	MAG	o__Clostridiales	84.54	0.92	2036587	2.03659	244	11736	59871
RUG707	MAG	o__Bacteroidales	84.49	1.56	2181430	2.18143	108	32236	111514
RUG708	MAG	o__Clostridiales	84.48	4.31	2117048	2.11705	112	52147	115426
RUG709	MAG	f__Lachnospiraceae	84.44	3.4	2269045	2.26905	401	6934	22725
hRUG865	HI-C	f__Spirochaetaceae	84.42	3.45	2370969	2.37097	228	14933	88948
RUG710	MAG	f__Lachnospiraceae	84.38	2.7	2390805	2.3908	298	9927	50672
RUG711	MAG	f__Prevotellaceae	84.28	3.59	2506721	2.50672	185	20341	60480
RUG712	MAG	p__Lentisphaerae	84.24	0.68	1439611	1.43961	119	15760	36238
RUG713	MAG	f__Prevotellaceae	84.23	2.26	1731595	1.73159	233	9404	26891
RUG714	MAG	o__Clostridiales	84.19	0.34	1718940	1.71894	294	6871	27484
RUG715	MAG	o__Bacteroidales	84.14	0.27	2315634	2.31563	64	62108	152375
RUG716	MAG	o__Bacteroidales	84.14	0.54	2137456	2.13746	241	11764	42560
RUG717	MAG	o__Bacteroidales	84.14	2.81	2013674	2.01367	274	10046	33959
RUG718	MAG	o__Clostridiales	84.11	2.24	1707384	1.70738	200	11994	48083
hRUG886	HI-C	f__Lachnospiraceae	84.06	2.91	2742933	2.74293	367	9903	93069
RUG719	MAG	o__Bacteroidales	84.05	0	2257123	2.25712	132	24551	80608
RUG720	MAG	o__Bacteroidales	83.99	0.24	2110666	2.11067	59	57617	177366
RUG721	MAG	p__Actinobacteria	83.95	5.26	2018020	2.01802	325	7541	71553
RUG722	MAG	o__Bacteroidales	83.94	0.12	2044722	2.04472	29	111609	210026
RUG723	MAG	f__Prevotellaceae	83.9	0.38	2566011	2.56601	75	56990	177624
RUG724	MAG	o__Clostridiales	83.89	0.56	2116978	2.11698	49	72443	202523
RUG725	MAG	g__Olsenella	83.85	0	1894163	1.89416	162	19330	58070
RUG726	MAG	o__Clostridiales	83.79	5.37	2276635	2.27664	460	5585	35813
RUG727	MAG	o__Clostridiales	83.78	2.46	904095	0.904095	114	11347	40161
RUG728	MAG	k__Bacteria	83.76	4.8	1624559	1.62456	340	5583	23160
RUG729	MAG	g__Olsenella	83.75	4.03	1892137	1.89214	260	10023	48816
RUG730	MAG	p__Elusimicrobia	83.74	2.25	1094853	1.09485	88	19661	63916
RUG731	MAG	p__Proteobacteria	83.67	0.96	2596362	2.59636	277	13834	68573
hRUG883	HI-C	f__Prevotellaceae	83.62	0.81	2742756	2.74276	323	10575	39012
RUG733	MAG	f__Prevotellaceae	83.62	0.84	2383638	2.38364	226	15255	45952
RUG734	MAG	o__Bacteroidales	83.62	2.15	1639296	1.6393	305	6277	35774
RUG732	MAG	g__Treponema	83.62	7.44	2823487	2.82349	532	6334	30837
RUG735	MAG	o__Clostridiales	83.61	0	2092154	2.09215	128	23579	81812
RUG736	MAG	o__Bacteroidales	83.6	0	1866799	1.8668	59	57033	172043
hRUG889	HI-C	k__Bacteria	83.59	1.12	1363521	1.36352	221	8233	34142
RUG737	MAG	o__Bacteroidales	83.59	3.1	1970299	1.9703	196	14288	39592
RUG738	MAG	g__Ruminococcus	83.56	2.59	2317042	2.31704	146	21607	93986
RUG739	MAG	o__Bacteroidales	83.55	2.42	2672197	2.6722	261	17111	70052
RUG740	MAG	o__Clostridiales	83.53	5.94	2528398	2.5284	573	5061	26278
RUG741	MAG	o__Clostridiales	83.5	0.17	1764549	1.76455	274	7777	35223
RUG742	MAG	f__Prevotellaceae	83.47	2.78	2923055	2.92306	92	63700	132200
RUG743	MAG	o__Clostridiales	83.47	3.97	2278904	2.2789	426	6493	31411
RUG744	MAG	f__Prevotellaceae	83.45	5.04	2580522	2.58052	291	13313	50228
RUG745	MAG	g__Brachyspira	83.43	1.03	1530005	1.53001	216	9289	38985
RUG746	MAG	g__Ruminococcus	83.42	0.69	1984981	1.98498	323	7388	30485
RUG747	MAG	p__Firmicutes	83.39	2.38	1671735	1.67173	239	8892	31578
hRUG908	HI-C	g__Prevotella	83.32	1.79	2768501	2.7685	304	11537	44177
hRUG903	HI-C	o__Clostridiales	83.31	0	2227506	2.22751	106	54396	168712
RUG748	MAG	g__Methanobrevibacter	83.27	5.58	1898193	1.89819	272	10155	56293
RUG749	MAG	f__Prevotellaceae	83.2	0.56	2471684	2.47168	43	77787	174889
RUG750	MAG	o__Bacteroidales	83.2	1.9	1612091	1.61209	232	10005	39882
RUG751	MAG	g__Prevotella	83.19	2.11	2957999	2.958	327	11846	49835
RUG752	MAG	g__Elusimicrobium	83.15	4.6	1342860	1.34286	291	4980	41531
RUG753	MAG	g__Prevotella	83.08	1.8	2852777	2.85278	123	55978	292087
RUG754	MAG	o__Clostridiales	83.01	0.99	1561859	1.56186	230	7726	56886
RUG755	MAG	f__Prevotellaceae	82.99	2.45	3094031	3.09403	145	33728	94127
RUG756	MAG	o__Clostridiales	82.97	6.31	3037074	3.03707	568	6416	31726
RUG757	MAG	o__Clostridiales	82.96	2.57	1775074	1.77507	340	6212	29446
RUG758	MAG	o__Clostridiales	82.94	1.34	1933797	1.9338	178	15039	52903
RUG759	MAG	g__Prevotella	82.76	1.72	3510288	3.51029	237	24639	93101
RUG760	MAG	o__Clostridiales	82.71	2.52	2127299	2.1273	393	6135	25144
RUG761	MAG	g__Methanosphaera	82.71	3.24	1638250	1.63825	256	7891	50357
RUG762	MAG	o__Clostridiales	82.67	1.98	2146192	2.14619	320	8717	67856
RUG763	MAG	o__Clostridiales	82.64	2.1	2928012	2.92801	376	11351	112825
RUG764	MAG	o__Clostridiales	82.63	9.56	4155254	4.15525	792	6359	31194
RUG765	MAG	g__Prevotella	82.61	2.3	3373141	3.37314	130	42397	174772
RUG767	MAG	o__Clostridiales	82.55	0.45	1589682	1.58968	65	36421	128340
RUG766	MAG	f__Prevotellaceae	82.55	2.07	2460790	2.46079	359	8963	42227
RUG768	MAG	g__Olsenella	82.54	0	1562649	1.56265	308	5661	53174
RUG769	MAG	f__Rhodospirillaceae	82.54	0	1152559	1.15256	199	7522	25925
RUG770	MAG	k__Bacteria	82.53	1.6	2052908	2.05291	226	13474	64686
RUG771	MAG	f__Prevotellaceae	82.52	1.11	2704690	2.70469	83	55241	136960
RUG772	MAG	f__Rhodospirillaceae	82.49	2.15	1299963	1.29996	195	7913	26933
RUG773	MAG	o__Bacteroidales	82.46	3.97	2063325	2.06332	266	10961	37723
RUG774	MAG	p__Proteobacteria	82.42	0	919295	0.919295	62	22656	77727
RUG775	MAG	f__Lachnospiraceae	82.38	2.46	2490318	2.49032	311	11660	39632
RUG776	MAG	o__Clostridiales	82.31	0.4	2300036	2.30004	184	19799	51610
RUG777	MAG	o__Clostridiales	82.28	0.67	1626409	1.62641	289	6611	24143
RUG779	MAG	p__Euryarchaeota	82.26	2.42	1262884	1.26288	192	8388	35746
RUG778	MAG	g__Olsenella	82.26	3.48	2136453	2.13645	323	8958	49887
RUG780	MAG	g__Methanobrevibacter	82.25	2.53	1767289	1.76729	194	13436	36761
RUG781	MAG	f__Lachnospiraceae	82.22	1.43	2239445	2.23944	477	5124	27093
hRUG913	HI-C	f__Prevotellaceae	82.2	1.32	1876527	1.87653	289	8016	24783
RUG782	MAG	g__Prevotella	82.18	0.62	2315508	2.31551	84	45492	143949
hRUG911	HI-C	g__Sutteralla	82.18	3.25	1765180	1.76518	407	4746	20152
RUG783	MAG	g__Ruminococcus	82.1	1.4	1979317	1.97932	353	6352	24197
RUG784	MAG	o__Bacteroidales	82.07	4.84	2337808	2.33781	339	9275	47685
RUG785	MAG	f__Prevotellaceae	82.07	5.2	2857474	2.85747	192	23948	85218
RUG786	MAG	f__Prevotellaceae	82.02	1.45	2503834	2.50383	261	14685	38710
RUG787	MAG	g__Methanobrevibacter	81.97	0	1597431	1.59743	290	6754	32153
RUG788	MAG	g__Prevotella	81.96	0.43	2351802	2.3518	26	149956	241627
RUG789	MAG	o__Clostridiales	81.96	6.85	2070203	2.0702	278	9851	42825
RUG790	MAG	o__Bacteroidales	81.94	2.43	2620913	2.62091	315	11473	58815
RUG791	MAG	p__Proteobacteria	81.9	0	859048	0.859048	67	20128	43924
RUG792	MAG	o__Clostridiales	81.87	5.41	1854584	1.85458	345	6574	22643
RUG793	MAG	o__Clostridiales	81.81	1.69	821885	0.821885	88	14270	32992
RUG794	MAG	o__Clostridiales	81.8	2.03	1558881	1.55888	269	7059	24471
RUG795	MAG	f__Prevotellaceae	81.79	0.56	1644072	1.64407	189	11916	38336
RUG796	MAG	f__Lachnospiraceae	81.76	6.29	2047072	2.04707	265	11308	45940
RUG797	MAG	p__Proteobacteria	81.75	1.34	2646348	2.64635	170	26223	76883
RUG798	MAG	o__Clostridiales	81.74	3.19	1385611	1.38561	198	8823	31535
RUG799	MAG	o__Clostridiales	81.71	4.01	3596020	3.59602	703	5965	39165
RUG800	MAG	f__Prevotellaceae	81.68	3.52	2950196	2.9502	318	13328	49705
RUG801	MAG	o__Clostridiales	81.65	5.19	1691595	1.69159	317	5971	20836
RUG802	MAG	p__Actinobacteria	81.63	0.48	2254904	2.2549	534	4581	17506
RUG803	MAG	f__Rhodospirillaceae	81.63	1.08	1244173	1.24417	219	7165	22780
RUG804	MAG	g__Olsenella	81.61	0.99	1733238	1.73324	102	21244	149208
RUG805	MAG	o__Clostridiales	81.54	1.52	2083948	2.08395	305	10026	213231
RUG806	MAG	o__Clostridiales	81.53	2.01	2027957	2.02796	326	7720	34861
RUG807	MAG	k__Bacteria	81.48	0.93	2351072	2.35107	282	10656	42475
RUG808	MAG	o__Clostridiales	81.42	0.92	1590850	1.59085	263	8026	30870
RUG809	MAG	o__Clostridiales	81.37	3.24	2123104	2.1231	388	6571	24392
RUG810	MAG	c__Clostridia	81.35	1.73	1340531	1.34053	275	5226	19796
RUG811	MAG	f__Lachnospiraceae	81.32	4.41	2127757	2.12776	397	6118	33045
RUG812	MAG	f__Prevotellaceae	81.3	0.14	2766505	2.7665	33	138359	440239
RUG813	MAG	f__Erysipelotrichaceae	81.29	9.98	1882953	1.88295	408	4846	22891
RUG814	MAG	o__Clostridiales	81.27	1.11	1623849	1.62385	372	4749	16353
RUG816	MAG	o__Clostridiales	81.25	1.75	1704834	1.70483	189	13285	45047
RUG815	MAG	f__Prevotellaceae	81.25	3.19	2058969	2.05897	216	12411	46701
RUG817	MAG	o__Clostridiales	81.22	2.01	1662147	1.66215	259	8056	30882
RUG818	MAG	o__Bacteroidales	81.18	2.41	2867120	2.86712	344	11321	52635
RUG819	MAG	f__Lachnospiraceae	81.13	4.78	2056896	2.0569	306	8598	37100
RUG821	MAG	o__Clostridiales	81.12	5.83	2723773	2.72377	422	8297	33997
RUG822	MAG	f__Lachnospiraceae	81.12	6.73	2208778	2.20878	255	13790	90550
RUG820	MAG	p__Firmicutes	81.12	9.15	1348389	1.34839	196	9536	55189
RUG823	MAG	g__Methanobrevibacter	81.1	4.4	1424219	1.42422	190	10238	34138
RUG824	MAG	f__Lachnospiraceae	81.05	1.72	1814546	1.81455	282	9269	48051
RUG825	MAG	o__Clostridiales	81.04	0	1482811	1.48281	282	6127	22540
RUG826	MAG	o__Bacteroidales	81.03	3.02	1887862	1.88786	274	8725	44956
RUG827	MAG	g__Prevotella	81.02	0.99	2797174	2.79717	49	80064	219349
RUG828	MAG	f__Prevotellaceae	80.91	2.73	2227712	2.22771	311	9754	38267
RUG829	MAG	o__Clostridiales	80.85	4.85	2203536	2.20354	346	8450	29445
RUG830	MAG	f__Lachnospiraceae	80.84	2.67	2542717	2.54272	544	5132	42279
hRUG892	HI-C	f__Lachnospiraceae	80.82	3.18	2069507	2.06951	319	7964	29329
RUG831	MAG	g__Fibrobacter	80.8	2.6	2406104	2.4061	78	48143	183726
RUG832	MAG	p__Firmicutes	80.79	1.33	1152110	1.15211	105	17905	42212
RUG833	MAG	g__Methanobrevibacter	80.76	1.6	2477776	2.47778	137	34821	409734
RUG834	MAG	o__Clostridiales	80.67	2.57	1234946	1.23495	209	7026	27937
RUG835	MAG	o__Clostridiales	80.63	3.15	1729482	1.72948	222	9856	48322
RUG836	MAG	g__Olsenella	80.57	1.61	2047922	2.04792	308	9208	55142
RUG837	MAG	f__Prevotellaceae	80.57	2.29	2826084	2.82608	185	23375	79742
RUG838	MAG	g__Prevotella	80.52	2.59	3042944	3.04294	74	64313	212234
RUG839	MAG	g__Prevotella	80.44	1.11	1944928	1.94493	230	11213	37157
RUG840	MAG	o__Clostridiales	80.43	4.21	1032804	1.0328	75	20612	58998
RUG841	MAG	k__Bacteria	80.36	0.85	1589280	1.58928	232	9051	53845
RUG842	MAG	o__Clostridiales	80.36	1.92	1605382	1.60538	295	6640	43249
RUG843	MAG	f__Prevotellaceae	80.22	3.4	2731248	2.73125	352	10454	41207
RUG844	MAG	p__Actinobacteria	80.17	1.78	1162571	1.16257	217	6650	22422
RUG845	MAG	o__Clostridiales	80.17	3.02	1708090	1.70809	299	6778	29084
RUG847	MAG	o__Clostridiales	80.16	1.51	2201593	2.20159	425	6069	20037
RUG846	MAG	o__Clostridiales	80.16	1.79	1999526	1.99953	308	8390	41809
RUG848	MAG	o__Selenomonadales	80.1	5.59	2069575	2.06957	415	5582	56344
RUG849	MAG	f__Prevotellaceae	80.07	2.14	2712658	2.71266	454	7135	36335
hRUG891	HI-C	p__Actinobacteria	80.02	7.26	2842010	2.84201	346	10599	52871
RUG850	MAG	o__Clostridiales	80	9.36	2157782	2.15778	290	10186	99905
