# Supplementary material for: Assembly of 913 microbial genomes from metagenomic sequencing of the cow rumen
Source: Nat Commun. 2018 Feb 28;9:870. doi: 10.1038/s41467-018-03317-6 (PMC5830445; doi:10.1038/s41467-018-03317-6)
Supplement: Supplementary file 6 — Supplementary Data 4 [file 41467_2018_3317_MOESM6_ESM.xlsx]

## Sheet: Sheet1
			geba				hungate				genbank
RUG	actual size	estimated_taxon	size	f_query	f_match	name	size	f_query	f_match	name	size	f_query	f_match	name
RUG422	3268666	Thermobifida fusca									3254000	0.974251	0.860391	AOSG01000001.1 Thermobifida fusca TM51 contig001
RUG346	3705824	Bacillus licheniformis					3526000	0.955038	0.85749	Bacillus_licheniformis_VTM3R78	3554000	0.962622	0.84378	CP000002.3 Bacillus licheniformis ATCC 14580
RUG133	1903773	Bifidobacterium_merycicum					1828000	0.950104	0.783877	Bifidobacterium_merycicum_DSM_6492	1828000	0.950104	0.783877	FQTX01000015.1 Bifidobacterium merycicum DSM 6492 genome assembly
RUG082	1788107	g__Bifidobacterium					1608000	0.892342	0.813765	Bifidobacterium_pseudolongum_globosum_DSM_20092	1608000	0.892342	0.80804	JGZG01000001.1 Bifidobacterium pseudolongum subsp. globosum strain LMG 11569 Contig01
RUG574	2316491	p__Proteobacteria					2008000	0.844407	0.69337	Ruminobacter_sp._RM87	2008000	0.844407	0.69337	JNKD01000001.1 Ruminobacter sp. RM87 T489DRAFT_scaffold00001.1_C
RUG287	1598610	Kandleria vitulina					1320000	0.840764	0.63279	Kandleria_vitulina_DSM_20405	1320000	0.840764	0.63279	JNKN01000001.1 Kandleria vitulina DSM 20405 T513DRAFT_scaffold00001.1_C
RUG008	2147216	o__Clostridiales					1786000	0.836142	0.690108	Ruminococcus_bromii_YE282	1786000	0.836142	0.690108	FMUV01000081.1 Ruminococcus bromii strain YE282 genome assembly
RUG618	1800925	Megasphaera sp. DJF_B143									1440000	0.809899	0.547529	LT608310.1 Veillonellaceae bacterium Marseille-P2974 genome assembly
RUG045	2041619	Acidaminococcus fermentans	1520000	0.755467	0.675556	ENA|CP001859|CP001859.1|kraken:taxid|591001 Acidaminococcus fermentans DSM 20731	1616000	0.803181	0.713151	Acidaminococcus_fermentans_pGA-4	1616000	0.803181	0.713151	FOWJ01000056.1 Acidaminococcus fermentans strain pGA-4 genome assembly
RUG138	1867782	o__Clostridiales					1444000	0.783931	0.481976	Ruminococcaceae_bacterium_P7	1444000	0.783931	0.481976	FMUA01000081.1 Ruminococcaceae bacterium P7 genome assembly
RUG261	1721593	g__Sharpea					1350000	0.77765	0.597874	Sharpea_azabuensis_KH2P10	1350000	0.77765	0.598404	FOTA01000071.1 Sharpea azabuensis strain KH1P5 genome assembly
RUG290	2101715	o__Clostridiales					1580000	0.77451	0.52737	Ruminococcaceae_bacterium_P7	1580000	0.77451	0.52737	FMUA01000081.1 Ruminococcaceae bacterium P7 genome assembly
RUG524	1719296	o__Clostridiales					1350000	0.774083	0.605381	Eubacterium_pyruvativorans_i6	1350000	0.774083	0.605381	FNBF01000058.1 Eubacterium pyruvativorans strain i6 genome assembly
RUG262	1801680	g__Sharpea					1398000	0.763934	0.619132	Sharpea_azabuensis_KH2P10	1398000	0.763934	0.619681	FOTA01000071.1 Sharpea azabuensis strain KH1P5 genome assembly
RUG076	1863219	g__Methanobrevibacter									1444000	0.76	0.669759	BAGX02000054.1 Methanobrevibacter boviskoreani JH1 DNA
RUG105	2142923	o__Clostridiales					1614000	0.755618	0.538718	Ruminococcaceae_bacterium_P7	1614000	0.755618	0.538718	FMUA01000081.1 Ruminococcaceae bacterium P7 genome assembly
RUG123	2006583	g__Sharpea					1520000	0.754717	0.673162	Sharpea_azabuensis_KH2P10	1520000	0.754717	0.673759	FOTA01000071.1 Sharpea azabuensis strain KH1P5 genome assembly
RUG118	1800715	o__Clostridiales					1376000	0.75356	0.61704	Eubacterium_pyruvativorans_i6	1376000	0.75356	0.61704	FNBF01000058.1 Eubacterium pyruvativorans strain i6 genome assembly
RUG038	1863518	o__Clostridiales					1440000	0.750782	0.64574	Eubacterium_pyruvativorans_i6	1440000	0.750782	0.64574	FNBF01000058.1 Eubacterium pyruvativorans strain i6 genome assembly
RUG605	1890330	o__Clostridiales					1372000	0.734475	0.457944	Ruminococcaceae_bacterium_P7	1372000	0.734475	0.457944	FMUA01000081.1 Ruminococcaceae bacterium P7 genome assembly
RUG370	2086324	o__Clostridiales					1476000	0.713733	0.492657	Ruminococcaceae_bacterium_P7	1476000	0.713733	0.492657	FMUA01000081.1 Ruminococcaceae bacterium P7 genome assembly
RUG724	2116978	o__Clostridiales					1456000	0.709552	0.507671	Eubacterium_ruminatium_HUN269	1456000	0.709552	0.513399	FUXA01000033.1 Eubacterium ruminantium strain ATCC 17233 genome assembly
hRUG866	1843540	o__Clostridiales					1260000	0.707865	0.577982	Eubacterium_pyruvativorans_i6	1260000	0.707865	0.577982	FNBF01000058.1 Eubacterium pyruvativorans strain i6 genome assembly
RUG035	2721178	f__Lachnospiraceae					1932000	0.702545	0.69697	Lachnobacterium_bovis_DSM_14045	1932000	0.702545	0.69697	FNPG01000057.1 Lachnobacterium bovis DSM 14045 genome assembly
RUG746	1984981	g__Ruminococcus									1382000	0.695171	0.439009	KI260285.1 Ruminococcus callidus ATCC 27760 genomic scaffold Scaffold0
RUG016	2121043	g__Sharpea					1478000	0.688723	0.654562	Sharpea_azabuensis_KH2P10	1478000	0.688723	0.655142	FOTA01000071.1 Sharpea azabuensis strain KH1P5 genome assembly
hRUG898	1388681	g__Methanomethylophilus									1010000	0.687075	0.615854	LOPS01000001.1 Candidatus Methanomethylophilus sp. 1R26 contig_1
RUG640	2190170	g__Ruminococcus					1524000	0.683408	0.484117	Ruminococcus_flavefaciens_MC2020	1524000	0.683408	0.484117	JNKE01000001.1 Ruminococcus flavefaciens MC2020 T490DRAFT_scaffold00010.10_C
RUG664	1490328	Streptococcus_equinus					956000	0.678014	0.537683	Streptococcus_equinus_pR-5	956000	0.678014	0.537683	FNZW01000011.1 Streptococcus equinus strain pR-5 genome assembly
RUG017	2292713	g__Sharpea					1508000	0.666667	0.667848	Sharpea_azabuensis_KH2P10	1508000	0.666667	0.66844	FOTA01000071.1 Sharpea azabuensis strain KH1P5 genome assembly
RUG185	2650795	g__Eubacterium									1648000	0.662912	0.701277	HF987499.1 Eubacterium sp. CAG:86 genomic scaffold
RUG449	2316940	o__Clostridiales					1444000	0.659963	0.481976	Ruminococcaceae_bacterium_P7	1444000	0.659963	0.481976	FMUA01000081.1 Ruminococcaceae bacterium P7 genome assembly
RUG513	1575225	g__Streptococcus					978000	0.652	0.550056	Streptococcus_equinus_pR-5	984000	0.656	0.531317	AUZG01000001.1 Streptococcus equinus ATCC 33317 contig00001
RUG188	1882096	p__Actinobacteria									1222000	0.652778	0.578598	LN908978.1 Eggerthellaceae bacterium AT8 genome assembly Hugonella massiliensis
RUG779	1262884	p__Euryarchaeota									834000	0.651563	0.493491	LOPS01000001.1 Candidatus Methanomethylophilus sp. 1R26 contig_1
RUG286	2172759	g__Sharpea					1368000	0.638655	0.605846	Sharpea_azabuensis_KH2P10	1368000	0.638655	0.606383	FOTA01000071.1 Sharpea azabuensis strain KH1P5 genome assembly
RUG226	4174352	f__Lachnospiraceae					2704000	0.637736	0.672972	Butyrivibrio_sp._NC3005	2704000	0.637736	0.672972	KE384206.1 Butyrivibrio sp. NC3005 genomic scaffold G634DRAFT_scaffold00001.1
RUG525	2542207	o__Clostridiales					1562000	0.626303	0.529851	Ruminococcaceae_bacterium_KH2T8	1562000	0.626303	0.529851	FOIY01000008.1 Ruminococcaceae bacterium KH2T8 genome assembly
RUG628	2134075	f__Veillonellaceae	1288000	0.613333	0.509897	ENA|ARLB01000001|ARLB01000001.1|kraken:taxid|1123250 Selenomonas bovis DSM 23594 F599DRAFT_scaffold00075.75_C	894000	0.425714	0.341482	Selenomonas_bovis_8-14-1	1288000	0.613333	0.509897	KB908379.1 Selenomonas bovis DSM 23594 genomic scaffold F599DRAFT_scaffold00001.1
RUG709	2269045	f__Lachnospiraceae					1416000	0.605128	0.437307	Lachnospiraceae_bacterium_NK4A179	1416000	0.605128	0.437307	ATWC01000001.1 Lachnospiraceae bacterium NK4A179 G621DRAFT_scaffold00001.1_C
RUG013	2053412	p__Actinobacteria									1224000	0.599412	0.579545	LN908978.1 Eggerthellaceae bacterium AT8 genome assembly Hugonella massiliensis
RUG690	2892285	g__Fibrobacter									1666000	0.595425	0.477638	FRBA01000028.1 Fibrobacter sp. UWOV1 genome assembly
RUG809	2123104	o__Clostridiales									1270000	0.591799	0.474944	FR878870.1 Eubacterium eligens CAG:72 genomic scaffold
RUG775	2490318	f__Lachnospiraceae									1478000	0.577344	0.393923	CYXV01000001.1 Roseburia faecis strain 2789STDY5608863 genome assembly
RUG838	3042944	g__Prevotella					1766000	0.573005	0.465227	Prevotella_ruminicola_D31d	1766000	0.573005	0.465227	FNRF01000009.1 Prevotella ruminicola strain D31d genome assembly
RUG007	3182945	g__Ruminococcus	58000	0.0180685	0.0158904	ENA|JAEF01000001|JAEF01000001.1|kraken:taxid|1336236 Ruminococcus flavefaciens ATCC 19208 L870DRAFT_scaffold00001.1_C1	1836000	0.571963	0.551683	Ruminococcus_flavefaciens_MA2007	1836000	0.571963	0.551683	JHXF01000001.1 Ruminococcus flavefaciens MA2007 T497DRAFT_scaffold00001.1_C
RUG229	3357451	g__Fibrobacter									1822000	0.556846	0.522362	FRBA01000028.1 Fibrobacter sp. UWOV1 genome assembly
RUG766	2460790	f__Prevotellaceae					1330000	0.552785	0.386179	Prevotella_sp._BP1-148	1330000	0.552785	0.386179	FNCQ01000039.1 Prevotella sp. BP1-148 genome assembly
RUG459	3071367	g__Prevotella									1656000	0.545814	0.490231	GG703878.1 Prevotella copri DSM 18205 genomic scaffold Scfld26
RUG556	2037035	o__Selenomonadales					1106000	0.529693	0.385097	Succiniclasticum_ruminis_DSM11005	1106000	0.529693	0.385097	FMYW01000026.1 Succiniclasticum ruminis strain DSM 11005 genome assembly
RUG439	1661835	o__Clostridiales									846000	0.510253	0.494159	HF996058.1 Firmicutes bacterium CAG:129 genomic scaffold
RUG782	2315508	g__Prevotella					66000	0.0286957	0.0110331	Bacteroides_xylanisolvens_NLAE-zl-C202	1146000	0.498261	0.424759	FR888637.1 Prevotella sp. CAG:386 genomic scaffold
RUG453	1680739	o__Clostridiales									814000	0.491546	0.475467	HF996058.1 Firmicutes bacterium CAG:129 genomic scaffold
RUG232	3438961	g__Prevotella					1598000	0.473341	0.440706	Prevotella_sp._NE3005	1598000	0.473341	0.440706	FOCK01000020.1 Prevotella sp. ne3005 genome assembly
RUG303	1795399	o__Clostridiales									852000	0.473333	0.497664	HF996058.1 Firmicutes bacterium CAG:129 genomic scaffold
RUG495	2128199	o__Clostridiales									1032000	0.464446	0.361851	HF993789.1 Clostridium sp. CAG:127 genomic scaffold
RUG457	2819185	g__Prevotella									1260000	0.452912	0.467013	FR888637.1 Prevotella sp. CAG:386 genomic scaffold
hRUG904	2556516	f__Lachnospiraceae									1110000	0.417293	0.38676	HF993789.1 Clostridium sp. CAG:127 genomic scaffold
RUG140	2560064	o__Selenomonadales					1046000	0.410841	0.364206	Succiniclasticum_ruminis_DSM11005	1046000	0.410841	0.364206	FMYW01000026.1 Succiniclasticum ruminis strain DSM 11005 genome assembly
RUG804	1733238	g__Olsenella					740000	0.398278	0.318966	Olsenella_umbonata_DSM_22619	740000	0.398278	0.318966	FMZL01000049.1 Olsenella umbonata strain DSM 22619 genome assembly
RUG729	1892137	g__Olsenella					758000	0.380522	0.326724	Olsenella_umbonata_DSM_22619	758000	0.380522	0.326724	FMZL01000049.1 Olsenella umbonata strain DSM 22619 genome assembly
RUG384	2801658	o__Selenomonadales					1024000	0.37954	0.356546	Succiniclasticum_ruminis_DSM11005	1024000	0.37954	0.356546	FMYW01000026.1 Succiniclasticum ruminis strain DSM 11005 genome assembly
RUG019	2773417	o__Selenomonadales					1044000	0.377713	0.36351	Succiniclasticum_ruminis_DSM11005	1044000	0.377713	0.36351	FMYW01000026.1 Succiniclasticum ruminis strain DSM 11005 genome assembly
RUG260	2786494	g__Succinatimonas					1032000	0.370956	0.332474	Succinivibrio_dextrinosolvens_22B	1032000	0.370956	0.332474	FOSF01000178.1 Succinivibrio dextrinosolvens strain 22B genome assembly
RUG654	2089971	g__Olsenella					776000	0.351768	0.334483	Olsenella_umbonata_DSM_22619	776000	0.351768	0.334483	FMZL01000049.1 Olsenella umbonata strain DSM 22619 genome assembly
RUG778	2136453	g__Olsenella					766000	0.341355	0.330172	Olsenella_umbonata_DSM_22619	766000	0.341355	0.330172	FMZL01000049.1 Olsenella umbonata strain DSM 22619 genome assembly
RUG725	1894163	g__Olsenella					672000	0.336336	0.289655	Olsenella_umbonata_DSM_22619	674000	0.337337	0.276003	LT629759.1 Olsenella umbonata strain DSM 22620 genome assembly
RUG848	2069575	o__Selenomonadales					696000	0.336232	0.24234	Succiniclasticum_ruminis_DSM11005	696000	0.336232	0.24234	FMYW01000026.1 Succiniclasticum ruminis strain DSM 11005 genome assembly
RUG836	2047922	g__Olsenella					706000	0.332705	0.30431	Olsenella_umbonata_DSM_22619	706000	0.332705	0.30431	FMZL01000049.1 Olsenella umbonata strain DSM 22619 genome assembly
RUG297	2574089	f__Lachnospiraceae									798000	0.328395	0.213941	CYXM01000001.1 Agathobacter rectalis strain 2789STDY5834968 genome assembly
RUG026	2094452	o__Clostridiales									626000	0.305664	0.337284	FR903079.1 Eubacterium sp. CAG:581 genomic scaffold
RUG544	2192291	o__Bacteroidales					634000	0.282531	0.275652	Bacteroidales_bacterium_WCE2004	634000	0.282531	0.275652	FUZR01000004.1 Bacteroidales bacterium WCE2004 genome assembly
RUG015	2657126	o__Clostridiales									650000	0.237573	0.209272	FMHC01000025.1 uncultured Eubacterium sp. isolate 2789STDY5608818 genome assembly
RUG115	2817002	f__Lachnospiraceae									650000	0.234657	0.235166	FMEB01000041.1 uncultured Roseburia sp. isolate 2789STDY5608886 genome assembly
RUG332	1958931	o__Clostridiales									430000	0.220739	0.237832	HF985662.1 Firmicutes bacterium CAG:103 genomic scaffold
RUG438	3304924	g__Fibrobacter					624000	0.201031	0.173526	Fibrobacter_succinogenes_HM2	642000	0.20683	0.169304	FRCO01000012.1 Fibrobacter sp. UWB7 genome assembly
hRUG882	2302892	o__Clostridiales									400000	0.176991	0.144404	MJIE01000001.1 Eubacterium sp. 68-3-10 quiver
RUG706	2036587	o__Clostridiales									334000	0.161041	0.120144	MJIE01000001.1 Eubacterium sp. 68-3-10 quiver
RUG398	2332356	o__Clostridiales									370000	0.159483	0.133094	MJIE01000001.1 Eubacterium sp. 68-3-10 quiver
RUG181	3148055	g__Fibrobacter									358000	0.118308	0.102638	FRBA01000028.1 Fibrobacter sp. UWOV1 genome assembly
RUG167	3040638	g__Ruminococcus					1800000	0.607698	0.475939	Ruminococcus_flavefaciens_SAb67	338000	0.114112	0.0922993	KK211346.1 Ruminococcus flavefaciens ND2009 genomic scaffold T488DRAFT_scaffold00001.1
hRUG867	3144759	o__Clostridiales					1600000	0.542373	0.454545	Ruminococcus_flavefaciens_SAb67	330000	0.111864	0.0909091	KK211346.1 Ruminococcus flavefaciens ND2009 genomic scaffold T488DRAFT_scaffold00001.1
hRUG862	2482344	c__Gammaproteobacteria									240000	0.105263	0.108108	HF987897.1 Succinatimonas sp. CAG:777 genomic scaffold
RUG154	2774557	o__Clostridiales									272000	0.0945758	0.0738328	FMFE01000092.1 uncultured Blautia sp. isolate 2789STDY5834862 genome assembly
RUG364	2084691	o__Clostridiales					128000	0.0634291	0.0551249	Ruminococcus_sp._FC2018	128000	0.0634291	0.0551249	JHXH01000001.1 Ruminococcus sp. FC2018 T494DRAFT_scaffold00001.1_C
RUG460	2258234	o__Clostridiales					132000	0.0613953	0.0568475	Ruminococcus_sp._FC2018	132000	0.0613953	0.0568475	JHXH01000001.1 Ruminococcus sp. FC2018 T494DRAFT_scaffold00001.1_C
RUG428	2594579	o__Clostridiales					90000	0.0339111	0.0298408	Ruminococcaceae_bacterium_R-25	152000	0.057272	0.0497708	LVAT01000001.1 Clostridiales bacterium Firm_14 Firm_14_contig_154671
RUG604	1963207	o__Clostridiales					102000	0.0540254	0.0439276	Ruminococcus_sp._FC2018	102000	0.0540254	0.0439276	JHXH01000001.1 Ruminococcus sp. FC2018 T494DRAFT_scaffold00001.1_C
RUG662	2495623	o__Clostridiales					1014000	0.42605	0.336207	Ruminococcaceae_bacterium_R-25	128000	0.0537815	0.0419122	LVAT01000001.1 Clostridiales bacterium Firm_14 Firm_14_contig_154671
RUG517	2559663	g__Treponema					112000	0.0456026	0.0404624	Treponema_sp._C6A8	112000	0.0456026	0.0404624	JHVB01000001.1 Treponema sp. C6A8 T530DRAFT_scaffold00001.1_C
RUG469	3206823	o__Bacteroidales									140000	0.0422961	0.0464191	LPNI01000001.1 Bacterium P201 isolate P201 scaffold_0
RUG358	3235920	o__Bacteroidales									130000	0.0381679	0.0431034	LPNI01000001.1 Bacterium P201 isolate P201 scaffold_0
RUG407	3093233	o__Bacteroidales									114000	0.0365151	0.0377984	LPNI01000001.1 Bacterium P201 isolate P201 scaffold_0
hRUG885	2288604	c__Negativicutes									70000	0.035	0.0281124	JH591187.1 Dialister succinatiphilus YIT 11850 genomic scaffold supercont1.1
RUG203	1878602	o__Clostridiales					66000	0.0348837	0.0220294	Ruminococcaceae_bacterium_P7	66000	0.0348837	0.0220294	FMUA01000081.1 Ruminococcaceae bacterium P7 genome assembly
RUG126	3446277	g__Prevotella					110000	0.0315006	0.0280041	Prevotella_ruminicola_KHT3	110000	0.0315006	0.0280041	FRBD01000063.1 Prevotella ruminicola strain KHT3 genome assembly
RUG382	2975802	o__Bacteroidales									94000	0.0300896	0.0311671	LPNI01000001.1 Bacterium P201 isolate P201 scaffold_0
RUG550	3136321	g__Prevotella					94000	0.0295784	0.0239308	Prevotella_ruminicola_KHT3	94000	0.0295784	0.0239308	FRBD01000063.1 Prevotella ruminicola strain KHT3 genome assembly
RUG381	2066180	o__Clostridiales					64000	0.0293578	0.0235121	Lachnospiraceae_bacterium_P6B14	64000	0.0293578	0.0235121	JHWZ01000001.1 Lachnospiraceae bacterium P6B14 T512DRAFT_scaffold00001.1_C
RUG086	3113789	f__Prevotellaceae					86000	0.0283828	0.0240223	Prevotella_sp._TF2-5	86000	0.0283828	0.0240223	FOWK01000004.1 Prevotella sp. tf2-5 genome assembly
RUG022	2964109	f__Prevotellaceae					78000	0.0269337	0.0217877	Prevotella_sp._TF2-5	78000	0.0269337	0.0217877	FOWK01000004.1 Prevotella sp. tf2-5 genome assembly
RUG726	2276635	o__Clostridiales					64000	0.0268007	0.0213618	Ruminococcaceae_bacterium_P7	64000	0.0268007	0.0213618	FMUA01000081.1 Ruminococcaceae bacterium P7 genome assembly
RUG037	3009553	f__Prevotellaceae					72000	0.0245734	0.0201117	Prevotella_sp._TF2-5	72000	0.0245734	0.0201117	FOWK01000004.1 Prevotella sp. tf2-5 genome assembly
RUG355	2775782	f__Prevotellaceae					66000	0.0238784	0.0184358	Prevotella_sp._TF2-5	66000	0.0238784	0.0184358	FOWK01000004.1 Prevotella sp. tf2-5 genome assembly
hRUG873	2737560	f__Prevotellaceae									60000	0.0232558	0.0213523	FR893094.1 Alistipes sp. CAG:435 genomic scaffold
RUG504	2488276	g__Prevotella					52000	0.0214345	0.0160891	Prevotella_sp._RM4	56000	0.0230833	0.0160458	FNXC01000011.1 Prevotella ruminicola strain ATCC 19189 genome assembly
RUG587	3533945	o__Bacteroidales									76000	0.0216278	0.0315877	LPNG01000001.1 Bacterium F082 isolate F082 scaffold_0
RUG060	2920141	o__Clostridiales					60000	0.0211566	0.0258398	Ruminococcus_sp._FC2018	60000	0.0211566	0.0258398	JHXH01000001.1 Ruminococcus sp. FC2018 T494DRAFT_scaffold00001.1_C
RUG831	2406104	g__Fibrobacter									52000	0.020934	0.0139037	FQWR01000065.1 Fibrobacter sp. UWCM genome assembly
RUG295	2552312	g__Prevotella					52000	0.0203762	0.0132383	Prevotella_ruminicola_KHT3	52000	0.0203762	0.0132383	FRBD01000063.1 Prevotella ruminicola strain KHT3 genome assembly
RUG763	2928012	o__Clostridiales					902000	0.312543	0.262515	Clostridiales_bacterium_R-7	58000	0.020097	0.0293522	LUYG01000573.1 Methanosarcinales archaeon Methan_03 Methan_03_contig_100219
RUG245	3525557	o__Bacteroidales									66000	0.0189546	0.0274314	LPNG01000001.1 Bacterium F082 isolate F082 scaffold_0
RUG265	3800881	o__Bacteroidales									68000	0.0180276	0.0225464	LPNI01000001.1 Bacterium P201 isolate P201 scaffold_0
hRUG887	2630972	g__Acidaminococcus					50000	0.0169492	0.0193798	Acidaminococcus_fermentens_WCC6	50000	0.0169492	0.0193798	FNOP01000039.1 Acidaminococcus fermentans strain WCC6 genome assembly
hRUG851	2650649	f__Lachnospiraceae
hRUG852	2081538	f__Lachnospiraceae
hRUG853	2069893	f__Lachnospiraceae
hRUG854	2476542	c__Negativicutes
hRUG855	1974304	o__Clostridiales
hRUG856	2928303	f__Lachnospiraceae
hRUG857	2750654	f__Prevotellaceae
hRUG858	2983962	g__prevotella
hRUG859	2364994	f__Lachnospiraceae
hRUG860	2436406	f__Veillonellaceae
hRUG861	2357786	f__Lachnospiraceae
hRUG863	1851659	o__Selenomonadales
hRUG864	2783739	p__Actinobacteria
hRUG865	2370969	f__Spirochaetaceae
hRUG868	2814032	f__Lachnospiraceae
hRUG869	2679024	f__Lachnospiraceae
hRUG870	3075101	f__Lachnospiraceae
hRUG871	2773051	f__Lachnospiraceae
hRUG872	2341631	f__Lachnospiraceae
hRUG874	2564287	f__Erysipelotrichaceae
hRUG875	2494166	f__Lachnospiraceae
hRUG876	2490709	f__Erysipelotrichaceae
hRUG877	2842809	f__Lachnospiraceae
hRUG878	2799766	g__Prevotella
hRUG879	3453173	g__Prevotella
hRUG880	2359732	f__Lachnospiraceae
hRUG881	2340696	o__Clostridiales
hRUG883	2742756	f__Prevotellaceae
hRUG884	2617413	f__Lachnospiraceae
hRUG886	2742933	f__Lachnospiraceae
hRUG888	2880939	f__Prevotellaceae
hRUG889	1363521	k__Bacteria
hRUG890	2310233	p__Actinobacteria
hRUG891	2842010	p__Actinobacteria
hRUG892	2069507	f__Lachnospiraceae
hRUG893	2735346	f__Prevotellaceae
hRUG894	2446185	o__Selenomonadales
hRUG895	2109071	f__Lachnospiraceae
hRUG896	2693099	f__Lachnospiraceae
hRUG897	2738786	f__Prevotellaceae
hRUG899	2415172	f__Lachnospiraceae
hRUG900	2281371	f__Erysipelotrichaceae
hRUG901	1921997	k__Bacteria
hRUG902	1532398	f__Erysipelotrichaceae
hRUG903	2227506	o__Clostridiales
hRUG905	2445974	g__Prevotella
hRUG906	2511967	g__Prevotella
hRUG907	2525547	f__Prevotellaceae
hRUG908	2768501	g__Prevotella
hRUG909	2297140	f__Prevotellaceae
hRUG910	1147606	k__Bacteria
hRUG911	1765180	g__Sutteralla
hRUG912	1808126	k__Bacteria
hRUG913	1876527	f__Prevotellaceae
RUG001	2125083	g__Olsenella
RUG002	3036666	p__Actinobacteria
RUG003	4757724	f__Prevotellaceae
RUG004	2801230	g__Olsenella
RUG005	2345410	g__Dialister
RUG006	4219319	o__Clostridiales
RUG009	2361615	o__Clostridiales
RUG010	1770745	o__Clostridiales
RUG011	2484127	g__Methanobrevibacter
RUG012	2366395	g__Methanobrevibacter
RUG014	2411161	g__Olsenella
RUG018	2431573	g__Methanobrevibacter
RUG020	2285716	g__Methanobrevibacter
RUG021	1038029	f__Erysipelotrichaceae
RUG023	2803951	f__Spirochaetaceae
RUG024	2326076	o__Selenomonadales
RUG025	2348611	p__Actinobacteria
RUG027	1873893	o__Clostridiales
RUG028	2077922	o__Clostridiales
RUG029	2277578	o__Clostridiales
RUG030	3495566	f__Prevotellaceae
RUG031	2324332	g__Methanobrevibacter
RUG032	2686088	g__Olsenella
RUG033	2273527	p__Actinobacteria
RUG034	1956007	o__Bacteroidales
RUG036	4048070	f__Prevotellaceae
RUG039	1471337	p__Actinobacteria
RUG040	1510911	p__Actinobacteria
RUG041	2527405	o__Clostridiales
RUG042	1365086	f__Erysipelotrichaceae
RUG043	3359309	f__Veillonellaceae
RUG044	2297972	o__Clostridiales
RUG046	2398322	g__Prevotella
RUG047	3125023	g__Prevotella
RUG048	1829522	o__Selenomonadales
RUG049	2333618	f__Erysipelotrichaceae
RUG050	2136555	f__Erysipelotrichaceae
RUG051	2430998	f__Erysipelotrichaceae
RUG052	2070446	f__Erysipelotrichaceae
RUG053	2541251	f__Erysipelotrichaceae
RUG054	2520929	f__Erysipelotrichaceae
RUG055	2587697	o__Clostridiales
RUG056	2941182	g__Prevotella
RUG057	3123633	f__Lachnospiraceae
RUG058	4012971	f__Prevotellaceae
RUG059	3375940	g__Prevotella
RUG061	2415943	o__Bacteroidales
RUG062	3209237	f__Prevotellaceae
RUG063	3476553	g__Prevotella
RUG064	3243784	f__Prevotellaceae
RUG065	2981355	p__Proteobacteria
RUG066	2800133	o__Clostridiales
RUG067	2315051	o__Clostridiales
RUG068	2189629	g__Sutterella
RUG069	3414015	g__Prevotella
RUG070	5975513	f__Prevotellaceae
RUG071	4507126	f__Prevotellaceae
RUG072	2492152	o__Selenomonadales
RUG073	3633017	g__Prevotella
RUG074	1926046	o__Clostridiales
RUG075	2271999	g__Acidaminococcus
RUG077	2441471	g__Olsenella
RUG078	2315605	p__Actinobacteria
RUG079	2423190	o__Bacteroidales
RUG080	2688591	o__Clostridiales
RUG081	2110507	o__Clostridiales
RUG083	3047119	o__Bacteroidales
RUG084	2164665	o__Clostridiales
RUG085	2774568	f__Prevotellaceae
RUG087	5208011	f__Erysipelotrichaceae
RUG088	2000557	o__Clostridiales
RUG089	2076395	o__Clostridiales
RUG090	2350532	o__Clostridiales
RUG091	2052273	o__Clostridiales
RUG092	2324420	g__Methanobrevibacter
RUG093	2129384	o__Bacteroidales
RUG094	2498716	o__Clostridiales
RUG095	4258947	o__Clostridiales
RUG096	2051198	f__Lachnospiraceae
RUG097	2307118	o__Selenomonadales
RUG098	2242602	o__Clostridiales
RUG099	2524716	o__Clostridiales
RUG100	1817637	o__Clostridiales
RUG101	2753902	g__Prevotella
RUG102	3159192	f__Veillonellaceae
RUG103	2768493	o__Clostridiales
RUG104	2405136	o__Clostridiales
RUG106	2288422	g__Prevotella
RUG107	3328013	f__Prevotellaceae
RUG108	3155700	g__Prevotella
RUG109	2423823	o__Clostridiales
RUG110	1667592	o__Clostridiales
RUG111	3618630	o__Clostridiales					116000	0.0311493	0.0337602	Clostridiales_bacterium_R-7
RUG112	4592996	f__Prevotellaceae
RUG113	2014448	o__Selenomonadales
RUG114	1973380	f__Veillonellaceae
RUG116	3175722	g__Prevotella
RUG117	2452783	o__Clostridiales
RUG119	1716975	o__Clostridiales
RUG120	2575445	g__Methanobrevibacter
RUG121	2386750	g__Methanobrevibacter
RUG122	2250450	o__Clostridiales
RUG124	2338078	g__Prevotella
RUG125	2995600	o__Bacteroidales
RUG127	2446058	g__Ruminococcus
RUG128	3145880	o__Clostridiales
RUG129	1461305	g__Elusimicrobium
RUG130	1463713	g__Elusimicrobium
RUG131	1324263	f__Erysipelotrichaceae
RUG132	2259927	o__Clostridiales
RUG134	2294010	o__Bacteroidales
RUG135	2383073	o__Clostridiales
RUG136	3217158	g__Prevotella
RUG137	2960931	g__Prevotella
RUG139	2313769	g__Prevotella
RUG141	1736131	o__Clostridiales
RUG142	2748981	o__Bacteroidales
RUG143	3322917	g__Prevotella
RUG144	3447269	g__Prevotella
RUG145	2450558	f__Lachnospiraceae
RUG146	1305056	o__Clostridiales
RUG147	2785528	o__Clostridiales
RUG148	2998267	g__Ruminococcus
RUG149	1832577	o__Clostridiales
RUG150	1862124	o__Clostridiales
RUG151	2531543	f__Lachnospiraceae
RUG152	2271107	o__Bacteroidales
RUG153	2429346	o__Bacteroidales
RUG155	1987320	o__Clostridiales
RUG156	2426163	o__Bacteroidales
RUG157	1759195	o__Clostridiales
RUG158	2084495	o__Clostridiales
RUG159	2562881	o__Clostridiales
RUG160	3890424	g__Prevotella
RUG161	2136165	g__Olsenella
RUG162	2563270	g__Olsenella
RUG163	2068327	o__Bacteroidales
RUG164	2413901	o__Bacteroidales
RUG165	2125954	o__Bacteroidales
RUG166	2780356	o__Clostridiales
RUG168	2785289	g__Prevotella
RUG169	2304701	g__Prevotella
RUG170	2593714	f__Lachnospiraceae
RUG171	2243715	g__Succinatimonas
RUG172	2853974	f__Prevotellaceae
RUG173	2242306	o__Bacteroidales
RUG174	2452566	f__Prevotellaceae
RUG175	2323383	o__Clostridiales
RUG176	2387511	g__Prevotella
RUG177	2126320	o__Clostridiales
RUG178	3890217	f__Prevotellaceae
RUG179	2191395	f__Veillonellaceae
RUG180	2708071	o__Clostridiales
RUG182	3275704	o__Bacteroidales
RUG183	2155634	o__Clostridiales
RUG184	3049239	o__Bacteroidales
RUG186	2487973	g__Methanobrevibacter
RUG187	1467831	f__Erysipelotrichaceae
RUG189	1830433	o__Clostridiales
RUG190	2394269	g__Succinatimonas
RUG191	2169808	f__Lachnospiraceae
RUG192	3158208	f__Prevotellaceae
RUG193	3073603	o__Bacteroidales
RUG194	2189412	o__Clostridiales
RUG195	4041420	f__Prevotellaceae
RUG196	2087537	o__Clostridiales
RUG197	2459803	o__Bacteroidales
RUG198	2775318	o__Clostridiales
RUG199	2527776	o__Clostridiales
RUG200	3292039	f__Prevotellaceae
RUG201	1920279	g__Methanobrevibacter
RUG202	1877215	o__Clostridiales
RUG204	3048346	f__Prevotellaceae
RUG205	2048789	o__Bacteroidales
RUG206	510657	f__Mycoplasmataceae
RUG207	2955034	f__Prevotellaceae
RUG208	1993748	o__Clostridiales
RUG209	2879477	f__Prevotellaceae
RUG210	2353439	f__Prevotellaceae
RUG211	2074147	f__Lachnospiraceae
RUG212	2436010	g__Prevotella
RUG213	1829572	o__Clostridiales
RUG214	1929100	f__Lachnospiraceae
RUG215	3122060	o__Clostridiales
RUG216	3154074	f__Prevotellaceae
RUG217	2080014	o__Clostridiales
RUG218	1877393	o__Clostridiales
RUG219	2998218	f__Prevotellaceae
RUG220	2198927	o__Clostridiales
RUG221	2439679	o__Clostridiales
RUG222	2844414	o__Clostridiales
RUG223	2135676	o__Clostridiales
RUG224	3343044	f__Prevotellaceae
RUG225	2337091	o__Bacteroidales
RUG227	2694078	f__Lachnospiraceae
RUG228	2837237	f__Prevotellaceae
RUG230	2134419	o__Clostridiales
RUG231	2251978	f__Lachnospiraceae
RUG233	2451988	g__Prevotella
RUG234	2321131	o__Bacteroidales
RUG235	2881871	o__Clostridiales
RUG236	1908294	g__Methanobrevibacter
RUG237	1946111	o__Selenomonadales
RUG238	2038361	o__Clostridiales
RUG239	2886152	g__Treponema
RUG240	1888169	p__Elusimicrobia
RUG241	1826318	o__Clostridiales
RUG242	3076677	f__Prevotellaceae
RUG243	2153876	o__Bacteroidales
RUG244	2394588	o__Bacteroidales
RUG246	2493521	f__Erysipelotrichaceae
RUG247	1932887	o__Clostridiales
RUG248	2366169	o__Clostridiales
RUG249	3727968	f__Prevotellaceae
RUG250	2454283	o__Bacteroidales
RUG251	2566507	o__Clostridiales
RUG252	2308344	o__Clostridiales
RUG253	3127083	o__Bacteroidales
RUG254	2065171	o__Clostridiales
RUG255	1819388	o__Clostridiales
RUG256	1806492	g__Methanobrevibacter
RUG257	1939239	o__Bacteroidales
RUG258	1942592	o__Clostridiales
RUG259	3353786	f__Prevotellaceae
RUG263	2273841	f__Lachnospiraceae
RUG264	2963161	o__Bacteroidales
RUG266	1657064	f__Erysipelotrichaceae
RUG267	2154451	o__Clostridiales
RUG268	1967099	o__Clostridiales
RUG269	3208759	f__Prevotellaceae
RUG270	2068976	o__Clostridiales
RUG271	1937853	o__Clostridiales
RUG272	2260226	o__Clostridiales
RUG273	2598095	g__Prevotella
RUG274	2289556	f__Lachnospiraceae
RUG275	1598940	f__Erysipelotrichaceae
RUG276	2942662	f__Veillonellaceae
RUG277	1891157	o__Clostridiales
RUG278	3474993	f__Prevotellaceae
RUG279	2069581	o__Bacteroidales
RUG280	3680409	f__Prevotellaceae
RUG281	1956806	o__Bacteroidales
RUG282	3084238	o__Clostridiales
RUG283	2890762	f__Lachnospiraceae
RUG284	4234413	p__Planctomycetes
RUG285	2229065	f__Lachnospiraceae
RUG288	1680784	o__Clostridiales
RUG289	1999438	f__Lachnospiraceae
RUG291	2197848	o__Clostridiales
RUG292	3266496	f__Prevotellaceae
RUG293	1427139	p__Firmicutes
RUG294	1874781	o__Clostridiales
RUG296	2487714	o__Clostridiales
RUG298	1815481	g__Sutterella
RUG299	1871343	o__Clostridiales
RUG300	2719492	o__Clostridiales
RUG301	3178284	g__Prevotella
RUG302	2209875	g__Prevotella
RUG304	2289521	f__Lachnospiraceae
RUG305	2521971	f__Lachnospiraceae
RUG306	2148490	f__Lachnospiraceae
RUG307	3142184	f__Prevotellaceae
RUG308	2346441	f__Lachnospiraceae
RUG309	2553087	f__Prevotellaceae
RUG310	2416467	f__Prevotellaceae
RUG311	3554505	o__Clostridiales
RUG312	3139302	o__Bacteroidales
RUG313	2105941	o__Clostridiales
RUG314	2306948	g__Treponema
RUG315	3692529	f__Prevotellaceae
RUG316	2104828	o__Clostridiales
RUG317	3043393	f__Prevotellaceae
RUG318	3252935	g__Prevotella
RUG319	2420810	f__Erysipelotrichaceae
RUG320	3146722	o__Clostridiales
RUG321	1982930	o__Clostridiales
RUG322	2273524	o__Clostridiales
RUG323	2878766	o__Bacteroidales
RUG324	2599311	o__Bacteroidales
RUG325	2979342	o__Bacteroidales
RUG326	2916258	o__Bacteroidales
RUG327	2907361	o__Clostridiales
RUG328	2898428	o__Clostridiales
RUG329	2686636	o__Bacteroidales
RUG330	3067028	f__Prevotellaceae
RUG331	2408548	o__Bacteroidales
RUG333	2011128	o__Clostridiales
RUG334	4546479	k__Bacteria
RUG335	1941678	f__Lachnospiraceae
RUG336	1906160	f__Lachnospiraceae
RUG337	2119167	o__Bacteroidales
RUG338	2281773	g__Methanobrevibacter
RUG339	2906013	g__Prevotella
RUG340	3499388	o__Clostridiales
RUG341	1939544	o__Clostridiales
RUG342	2229286	o__Clostridiales
RUG343	1906511	p__Firmicutes
RUG344	2288391	g__Methanobrevibacter
RUG345	2177383	o__Bacteroidales
RUG347	2891269	p__Proteobacteria
RUG348	2796019	o__Bacteroidales
RUG349	1475433	o__Clostridiales
RUG350	1301815	o__Clostridiales
RUG351	1883120	o__Clostridiales
RUG352	3202597	o__Bacteroidales
RUG353	1816152	o__Clostridiales
RUG354	2985043	f__Prevotellaceae
RUG356	2083781	f__Lachnospiraceae
RUG357	1136546	p__Firmicutes
RUG359	2976157	o__Bacteroidales
RUG360	2902921	o__Bacteroidales
RUG361	2076612	o__Clostridiales
RUG362	3621571	f__Prevotellaceae
RUG363	3235512	o__Clostridiales
RUG365	2032821	o__Clostridiales
RUG366	1822297	o__Clostridiales
RUG367	3329193	f__Prevotellaceae
RUG368	1958412	o__Clostridiales
RUG369	4176755	p__Planctomycetes
RUG371	2697889	f__Veillonellaceae
RUG372	2259145	o__Bacteroidales
RUG373	3174479	f__Prevotellaceae
RUG374	1726202	p__Firmicutes
RUG375	3931063	f__Lachnospiraceae
RUG376	2316693	f__Prevotellaceae
RUG377	2275486	o__Bacteroidales
RUG378	3145470	f__Prevotellaceae
RUG379	3151202	f__Prevotellaceae
RUG380	2784588	o__Bacteroidales
RUG383	3590079	g__Prevotella
RUG385	1932249	o__Clostridiales
RUG386	2548253	o__Bacteroidales
RUG387	2314349	o__Bacteroidales
RUG388	1786772	f__Erysipelotrichaceae
RUG389	1963108	f__Lachnospiraceae
RUG390	3671336	o__Bacteroidales
RUG391	2183952	o__Clostridiales
RUG392	2309176	o__Bacteroidales
RUG393	2361307	o__Clostridiales
RUG394	1879254	o__Clostridiales
RUG395	2308810	o__Bacteroidales
RUG396	2712506	f__Prevotellaceae
RUG397	2875305	f__Prevotellaceae
RUG399	2781701	p__Proteobacteria
RUG400	2463973	g__Treponema
RUG401	2924856	f__Prevotellaceae
RUG402	2290801	o__Clostridiales
RUG403	3124929	f__Prevotellaceae
RUG404	2757535	o__Clostridiales
RUG405	3258646	f__Prevotellaceae
RUG406	2363016	o__Bacteroidales
RUG408	1775841	o__Clostridiales
RUG409	2329528	o__Clostridiales
RUG410	1229179	f__Rhodospirillaceae
RUG411	2280603	o__Clostridiales
RUG412	3604421	f__Prevotellaceae
RUG413	2379847	g__Prevotella
RUG414	4119111	f__Prevotellaceae
RUG415	3768663	f__Prevotellaceae
RUG416	1758216	o__Clostridiales
RUG417	2300801	o__Bacteroidales
RUG418	2619716	f__Prevotellaceae
RUG419	3457556	g__Prevotella
RUG420	1756253	o__Clostridiales
RUG421	2289468	o__Bacteroidales
RUG423	3802640	g__Prevotella
RUG424	3958688	f__Prevotellaceae
RUG425	2022388	g__Ruminococcus
RUG426	1942219	o__Clostridiales
RUG427	2061996	o__Clostridiales
RUG429	2336476	o__Bacteroidales
RUG430	3006214	g__Prevotella
RUG431	2770634	f__Prevotellaceae
RUG432	2000197	o__Clostridiales
RUG433	2815524	f__Lachnospiraceae
RUG434	2513649	f__Prevotellaceae
RUG435	2581708	f__Prevotellaceae
RUG436	2401913	o__Bacteroidales
RUG437	1936798	o__Bacteroidales
RUG440	3814506	p__Actinobacteria
RUG441	2299464	o__Clostridiales
RUG442	2110010	o__Bacteroidales
RUG443	3337121	f__Prevotellaceae
RUG444	1738585	o__Clostridiales
RUG445	2810551	f__Prevotellaceae
RUG446	3378486	f__Prevotellaceae
RUG447	1796167	o__Clostridiales
RUG448	1300173	p__Firmicutes
RUG450	2502088	f__Prevotellaceae
RUG451	3550884	f__Prevotellaceae
RUG452	1992990	o__Clostridiales
RUG454	2484868	o__Bacteroidales
RUG455	2183908	o__Bacteroidales
RUG456	2257794	o__Bacteroidales
RUG458	2747064	o__Clostridiales
RUG461	2626742	f__Prevotellaceae
RUG462	3144729	f__Prevotellaceae
RUG463	2023784	o__Clostridiales
RUG464	1657927	o__Clostridiales
RUG465	3720789	f__Prevotellaceae
RUG466	1925880	o__Clostridiales
RUG467	3044473	o__Clostridiales
RUG468	1871746	o__Clostridiales
RUG470	2209573	o__Bacteroidales
RUG471	1978933	g__Ruminococcus
RUG472	2142739	o__Clostridiales
RUG473	2677173	g__Prevotella
RUG474	2171598	g__Prevotella
RUG475	2457375	o__Clostridiales
RUG476	2533828	f__Prevotellaceae
RUG477	2917388	f__Lachnospiraceae
RUG478	2506427	o__Bacteroidales
RUG479	2087252	o__Bacteroidales
RUG480	2699198	o__Clostridiales
RUG481	2410741	o__Bacteroidales
RUG482	2705178	f__Prevotellaceae
RUG483	2777267	f__Prevotellaceae
RUG484	2253204	o__Clostridiales
RUG485	2710256	f__Prevotellaceae
RUG486	1274194	g__Elusimicrobium
RUG487	2130288	o__Bacteroidales
RUG488	2403395	f__Prevotellaceae
RUG489	1911782	o__Bacteroidales
RUG490	2659556	f__Prevotellaceae
RUG491	2108303	o__Clostridiales
RUG492	2038501	g__Methanobrevibacter
RUG493	1954565	k__Bacteria
RUG494	2608696	f__Prevotellaceae
RUG496	2654956	f__Prevotellaceae
RUG497	3284459	f__Prevotellaceae
RUG498	1997602	o__Clostridiales
RUG499	2126543	o__Selenomonadales
RUG500	2661807	f__Prevotellaceae
RUG501	1832786	o__Bacteroidales
RUG502	2160978	o__Clostridiales
RUG503	1564454	f__Erysipelotrichaceae
RUG505	2636779	o__Bacteroidales
RUG506	2948979	f__Prevotellaceae
RUG507	2703664	f__Prevotellaceae
RUG508	2598674	o__Clostridiales
RUG509	1821336	o__Clostridiales
RUG510	2220304	o__Bacteroidales
RUG511	2715868	o__Clostridiales
RUG512	1958703	f__Lachnospiraceae
RUG514	2144622	g__Desulfovibrio
RUG515	3185451	g__Prevotella
RUG516	1888609	o__Clostridiales
RUG518	2819502	o__Clostridiales
RUG519	2677877	f__Prevotellaceae
RUG520	2538632	p__Proteobacteria
RUG521	1652285	p__Firmicutes
RUG522	1598845	o__Clostridiales
RUG523	2211518	o__Bacteroidales
RUG526	1740466	g__Methanobrevibacter
RUG527	1670752	o__Clostridiales
RUG528	2148248	o__Bacteroidales
RUG529	2654256	o__Clostridiales
RUG530	1243852	o__Clostridiales
RUG531	2056154	o__Clostridiales
RUG532	2983728	f__Prevotellaceae
RUG533	2187621	g__Prevotella
RUG534	1999590	o__Clostridiales
RUG535	2469900	f__Prevotellaceae
RUG536	1722300	g__Prevotella
RUG537	1357239	g__Campylobacter
RUG538	3120163	o__Bacteroidales
RUG539	2907073	o__Bacteroidales
RUG540	1201259	g__Elusimicrobium
RUG541	3111454	g__Prevotella
RUG542	1941332	o__Clostridiales
RUG543	1852739	o__Clostridiales
RUG545	2220727	g__Methanobrevibacter
RUG546	2313415	f__Prevotellaceae
RUG547	1335183	o__Clostridiales
RUG548	2634737	f__Prevotellaceae
RUG549	3140164	f__Prevotellaceae
RUG551	1254643	f__Erysipelotrichaceae
RUG552	2609037	o__Bacteroidales
RUG553	2239558	o__Bacteroidales
RUG554	2416991	f__Lachnospiraceae
RUG555	2747068	p__Lentisphaerae
RUG557	2371335	f__Lachnospiraceae
RUG558	2820299	f__Prevotellaceae
RUG559	2565855	f__Prevotellaceae
RUG560	1226364	f__Rhodospirillaceae
RUG561	2331419	f__Lachnospiraceae
RUG562	2255911	g__Prevotella
RUG563	2911921	o__Clostridiales
RUG564	2466252	o__Bacteroidales
RUG565	2865404	o__Clostridiales
RUG566	1600222	o__Clostridiales
RUG567	1815305	o__Clostridiales
RUG568	2277023	o__Bacteroidales
RUG569	2734371	f__Prevotellaceae
RUG570	2606182	g__Treponema
RUG571	2745643	f__Prevotellaceae
RUG572	5214994	p__Lentisphaerae
RUG573	2166519	o__Clostridiales
RUG575	3022080	f__Prevotellaceae
RUG576	2017180	o__Clostridiales
RUG577	3686524	f__Prevotellaceae
RUG578	2158211	f__Lachnospiraceae
RUG579	2741829	o__Bacteroidales
RUG580	2987407	o__Clostridiales
RUG581	1677056	o__Clostridiales
RUG582	2224506	g__Prevotella
RUG583	1773173	o__Bacteroidales
RUG584	2691456	f__Lachnospiraceae
RUG585	914299	p__Proteobacteria
RUG586	2707477	f__Prevotellaceae
RUG588	2652077	f__Lachnospiraceae
RUG589	2008778	g__Prevotella
RUG590	2151549	o__Bacteroidales
RUG591	1200500	o__Clostridiales
RUG592	2714744	o__Clostridiales
RUG593	2115538	g__Methanobrevibacter
RUG594	1195531	o__Clostridiales
RUG595	1902837	f__Lachnospiraceae
RUG596	3231265	f__Lachnospiraceae
RUG597	2350890	f__Erysipelotrichaceae
RUG598	2084525	f__Prevotellaceae
RUG599	2666642	f__Prevotellaceae
RUG600	2214084	o__Bacteroidales
RUG601	2358383	o__Clostridiales
RUG602	3487601	f__Prevotellaceae
RUG603	2546607	o__Bacteroidales
RUG606	2632722	f__Prevotellaceae
RUG607	1857179	o__Clostridiales
RUG608	2074547	o__Clostridiales
RUG609	1701923	o__Clostridiales
RUG610	1196175	f__Erysipelotrichaceae
RUG611	2133517	o__Clostridiales
RUG612	2108755	o__Clostridiales
RUG613	2762086	f__Lachnospiraceae
RUG614	2479798	f__Prevotellaceae
RUG615	2041156	o__Bacteroidales
RUG616	1596702	o__Clostridiales
RUG617	2013156	f__Lachnospiraceae
RUG619	2816217	o__Bacteroidales
RUG620	2518077	f__Prevotellaceae
RUG621	1694395	k__Bacteria
RUG622	2336391	o__Bacteroidales
RUG623	2244306	o__Clostridiales
RUG624	1971820	f__Prevotellaceae
RUG625	2111028	o__Bacteroidales
RUG626	1608618	o__Clostridiales
RUG627	2995500	o__Clostridiales
RUG629	2076324	o__Bacteroidales
RUG630	797426	o__Clostridiales
RUG631	1965879	o__Bacteroidales
RUG632	2409262	p__Lentisphaerae
RUG633	1624563	o__Clostridiales
RUG634	2041808	o__Bacteroidales
RUG635	2269043	o__Clostridiales
RUG636	2102861	p__Proteobacteria
RUG637	1757779	o__Clostridiales
RUG638	3029516	f__Lachnospiraceae
RUG639	3153267	f__Prevotellaceae
RUG641	2242510	o__Clostridiales
RUG642	1666787	o__Clostridiales
RUG643	2402828	o__Selenomonadales
RUG644	2118770	o__Bacteroidales
RUG645	2643365	o__Bacteroidales
RUG646	2359130	o__Clostridiales
RUG647	3206427	g__Prevotella
RUG648	2291898	g__Methanobrevibacter
RUG649	1886488	o__Bacteroidales
RUG650	1705686	o__Clostridiales
RUG651	1330085	o__Clostridiales
RUG652	1655309	o__Clostridiales
RUG653	874442	p__Proteobacteria
RUG655	2377287	o__Clostridiales
RUG656	2252954	f__Lachnospiraceae
RUG657	2361274	f__Prevotellaceae
RUG658	1271009	p__Elusimicrobia
RUG659	1858873	o__Bacteroidales
RUG660	1940277	g__Prevotella
RUG661	1944175	o__Clostridiales
RUG663	2642899	p__Lentisphaerae
RUG665	1927582	o__Clostridiales
RUG666	906017	o__Clostridiales
RUG667	2145297	o__Bacteroidales
RUG668	2728242	f__Prevotellaceae
RUG669	1780970	o__Clostridiales
RUG670	1739017	o__Clostridiales
RUG671	2107521	g__Eubacterium
RUG672	1831476	g__Acinetobacter
RUG673	2776193	p__Lentisphaerae
RUG674	2743039	o__Clostridiales
RUG675	1885912	o__Clostridiales
RUG676	2884739	o__Bacteroidales
RUG677	3725436	o__Clostridiales
RUG678	2088354	o__Clostridiales
RUG679	2407852	o__Bacteroidales
RUG680	2017917	o__Clostridiales
RUG681	1845301	f__Lachnospiraceae
RUG682	1543929	o__Clostridiales
RUG683	2236380	o__Clostridiales
RUG684	2769412	f__Erysipelotrichaceae
RUG685	3212788	g__Prevotella
RUG686	2465042	p__Proteobacteria
RUG687	2822792	o__Clostridiales
RUG688	2968318	f__Lachnospiraceae
RUG689	2161941	f__Prevotellaceae
RUG691	2056334	f__Prevotellaceae
RUG692	1805288	o__Clostridiales
RUG693	2176056	f__Prevotellaceae
RUG694	2621517	o__Clostridiales
RUG695	2528222	p__Planctomycetes
RUG696	1324976	f__Erysipelotrichaceae
RUG697	2170668	g__Prevotella
RUG698	1616165	f__Erysipelotrichaceae
RUG699	3153498	o__Bacteroidales
RUG700	2281751	o__Clostridiales
RUG701	3476219	o__Clostridiales
RUG702	2070570	o__Clostridiales
RUG703	1827585	f__Spirochaetaceae
RUG704	2188662	o__Clostridiales
RUG705	1082723	o__Clostridiales
RUG707	2181430	o__Bacteroidales
RUG708	2117048	o__Clostridiales
RUG710	2390805	f__Lachnospiraceae
RUG711	2506721	f__Prevotellaceae
RUG712	1439611	p__Lentisphaerae
RUG713	1731595	f__Prevotellaceae
RUG714	1718940	o__Clostridiales
RUG715	2315634	o__Bacteroidales
RUG716	2137456	o__Bacteroidales
RUG717	2013674	o__Bacteroidales
RUG718	1707384	o__Clostridiales
RUG719	2257123	o__Bacteroidales
RUG720	2110666	o__Bacteroidales
RUG721	2018020	p__Actinobacteria
RUG722	2044722	o__Bacteroidales
RUG723	2566011	f__Prevotellaceae
RUG727	904095	o__Clostridiales
RUG728	1624559	k__Bacteria
RUG730	1094853	p__Elusimicrobia
RUG731	2596362	p__Proteobacteria
RUG732	2823487	g__Treponema
RUG733	2383638	f__Prevotellaceae
RUG734	1639296	o__Bacteroidales
RUG735	2092154	o__Clostridiales
RUG736	1866799	o__Bacteroidales
RUG737	1970299	o__Bacteroidales
RUG738	2317042	g__Ruminococcus
RUG739	2672197	o__Bacteroidales
RUG740	2528398	o__Clostridiales
RUG741	1764549	o__Clostridiales
RUG742	2923055	f__Prevotellaceae
RUG743	2278904	o__Clostridiales
RUG744	2580522	f__Prevotellaceae
RUG745	1530005	g__Brachyspira
RUG747	1671735	p__Firmicutes
RUG748	1898193	g__Methanobrevibacter
RUG749	2471684	f__Prevotellaceae
RUG750	1612091	o__Bacteroidales
RUG751	2957999	g__Prevotella
RUG752	1342860	g__Elusimicrobium
RUG753	2852777	g__Prevotella
RUG754	1561859	o__Clostridiales
RUG755	3094031	f__Prevotellaceae
RUG756	3037074	o__Clostridiales
RUG757	1775074	o__Clostridiales
RUG758	1933797	o__Clostridiales
RUG759	3510288	g__Prevotella
RUG760	2127299	o__Clostridiales
RUG761	1638250	g__Methanosphaera
RUG762	2146192	o__Clostridiales
RUG764	4155254	o__Clostridiales
RUG765	3373141	g__Prevotella
RUG767	1589682	o__Clostridiales
RUG768	1562649	g__Olsenella
RUG769	1152559	f__Rhodospirillaceae
RUG770	2052908	k__Bacteria
RUG771	2704690	f__Prevotellaceae
RUG772	1299963	f__Rhodospirillaceae
RUG773	2063325	o__Bacteroidales
RUG774	919295	p__Proteobacteria
RUG776	2300036	o__Clostridiales
RUG777	1626409	o__Clostridiales
RUG780	1767289	g__Methanobrevibacter
RUG781	2239445	f__Lachnospiraceae
RUG783	1979317	g__Ruminococcus
RUG784	2337808	o__Bacteroidales
RUG785	2857474	f__Prevotellaceae
RUG786	2503834	f__Prevotellaceae
RUG787	1597431	g__Methanobrevibacter
RUG788	2351802	g__Prevotella
RUG789	2070203	o__Clostridiales
RUG790	2620913	o__Bacteroidales
RUG791	859048	p__Proteobacteria
RUG792	1854584	o__Clostridiales
RUG793	821885	o__Clostridiales
RUG794	1558881	o__Clostridiales
RUG795	1644072	f__Prevotellaceae
RUG796	2047072	f__Lachnospiraceae
RUG797	2646348	p__Proteobacteria
RUG798	1385611	o__Clostridiales
RUG799	3596020	o__Clostridiales
RUG800	2950196	f__Prevotellaceae
RUG801	1691595	o__Clostridiales
RUG802	2254904	p__Actinobacteria
RUG803	1244173	f__Rhodospirillaceae
RUG805	2083948	o__Clostridiales					66000	0.0304709	0.0192084	Clostridiales_bacterium_R-7
RUG806	2027957	o__Clostridiales
RUG807	2351072	k__Bacteria
RUG808	1590850	o__Clostridiales
RUG810	1340531	c__Clostridia
RUG811	2127757	f__Lachnospiraceae
RUG812	2766505	f__Prevotellaceae
RUG813	1882953	f__Erysipelotrichaceae
RUG814	1623849	o__Clostridiales
RUG815	2058969	f__Prevotellaceae
RUG816	1704834	o__Clostridiales
RUG817	1662147	o__Clostridiales
RUG818	2867120	o__Bacteroidales
RUG819	2056896	f__Lachnospiraceae
RUG820	1348389	p__Firmicutes
RUG821	2723773	o__Clostridiales
RUG822	2208778	f__Lachnospiraceae
RUG823	1424219	g__Methanobrevibacter
RUG824	1814546	f__Lachnospiraceae
RUG825	1482811	o__Clostridiales
RUG826	1887862	o__Bacteroidales
RUG827	2797174	g__Prevotella
RUG828	2227712	f__Prevotellaceae
RUG829	2203536	o__Clostridiales
RUG830	2542717	f__Lachnospiraceae
RUG832	1152110	p__Firmicutes
RUG833	2477776	g__Methanobrevibacter
RUG834	1234946	o__Clostridiales
RUG835	1729482	o__Clostridiales
RUG837	2826084	f__Prevotellaceae
RUG839	1944928	g__Prevotella
RUG840	1032804	o__Clostridiales
RUG841	1589280	k__Bacteria
RUG842	1605382	o__Clostridiales
RUG843	2731248	f__Prevotellaceae
RUG844	1162571	p__Actinobacteria
RUG845	1708090	o__Clostridiales
RUG846	1999526	o__Clostridiales
RUG847	2201593	o__Clostridiales
RUG849	2712658	f__Prevotellaceae
RUG850	2157782	o__Clostridiales
