# Supplementary material for: Assembly of 913 microbial genomes from metagenomic sequencing of the cow rumen
Source: Nat Commun. 2018 Feb 28;9:870. doi: 10.1038/s41467-018-03317-6 (PMC5830445; doi:10.1038/s41467-018-03317-6)
Supplement: Supplementary file 7 — Supplementary Data 5 [file 41467_2018_3317_MOESM7_ESM.xlsx]

## Sheet: Sheet1
RUG	Estimated taxon	num_proteins	num_hits	num_full	genus	num_genus	org	num_org	avg_pid
RUG346	Bacillus licheniformis	4011	3988	3488	Bacillus	3963	Bacillus licheniformis CG-B52	1189	98.87
RUG133	Bifidobacterium_merycicum	1569	1558	1430	Bifidobacterium	1549	Bifidobacterium merycicum DSM 6492	741	98.59
RUG618	Megasphaera sp. DJF_B143	1904	1869	1457	Megasphaera	1812	Megasphaera sp. DJF_B143	1681	97.73
RUG422	Thermobifida fusca	3159	3101	2527	Thermobifida	2940	Thermobifida fusca (strain YX)	2533	97.35
RUG287	Kandleria vitulina	1794	1772	1425	Kandleria	1623	Kandleria vitulina DSM 20405	914	97.29
RUG045	Acidaminococcus fermentans	1878	1860	1761	Acidaminococcus	1797	Acidaminococcus fermentans	828	97.18
RUG082	g__Bifidobacterium	1565	1533	1400	Bifidobacterium	1525	Bifidobacterium pseudolongum subsp. globosum	1032	97.08
RUG664	Streptococcus_equinus	1711	1695	1262	Streptococcus	1682	Streptococcus equinus	807	96.99
RUG690	g__Fibrobacter	2650	2601	2035	Fibrobacter	2577	Fibrobacter sp. UWOV1	1776	96.87
RUG513	g__Streptococcus	1771	1749	1368	Streptococcus	1736	Streptococcus equinus	807	96.81
RUG123	g__Sharpea	2087	2057	1830	Sharpea	1834	Sharpea azabuensis	1834	96.5
RUG262	g__Sharpea	2011	1991	1587	Sharpea	1781	Sharpea azabuensis	1781	96.38
RUG746	g__Ruminococcus	1825	1788	1539	Ruminococcus	1757	Ruminococcus callidus ATCC 27760	1564	96.34
RUG261	g__Sharpea	1977	1949	1433	Sharpea	1776	Sharpea azabuensis	1776	96.3
RUG229	g__Fibrobacter	2701	2664	2583	Fibrobacter	2617	Fibrobacter sp. UWOV1	1792	95.52
RUG809	o__Clostridiales	2265	2227	1680	[Eubacterium]	1068	[Eubacterium] eligens	1054	95.13
RUG016	g__Sharpea	2111	2084	1960	Sharpea	1802	Sharpea azabuensis	1802	95
RUG076	g__Methanobrevibacter	1627	1611	1553	Methanobrevibacter	1586	Methanobrevibacter sp. AbM4	1377	94.48
RUG838	g__Prevotella	2536	2471	2331	Prevotella	2318	Prevotella ruminicola	2008	94.32
RUG017	g__Sharpea	2281	2247	2084	Sharpea	1886	Sharpea azabuensis	1886	94.11
RUG286	g__Sharpea	2139	2102	1956	Sharpea	1789	Sharpea azabuensis	1789	93.59
RUG459	g__Prevotella	2615	2504	2309	Prevotella	2275	Prevotella copri DSM 18205	1102	92.71
RUG775	f__Lachnospiraceae	2521	2472	1978	Roseburia	2018	Roseburia faecis	1179	92.59
RUG729	g__Olsenella	1847	1801	1445	Olsenella	1664	Olsenella umbonata	1539	92.5
RUG804	g__Olsenella	1640	1581	1416	Olsenella	1471	Olsenella umbonata	1355	92.46
RUG495	o__Clostridiales	2135	2093	1697	Clostridium	1805	Clostridium sp. CAG:127	1679	92.42
RUG185	g__Eubacterium	2539	2464	2175	Eubacterium	1967	Eubacterium sp. 36_13	1000	92.4
RUG782	g__Prevotella	1929	1837	1709	Prevotella	1662	Prevotella sp. CAG:386	1137	92.01
RUG007	g__Ruminococcus	2831	2777	2573	Ruminococcus	2641	Ruminococcus flavefaciens	2450	91.65
RUG439	o__Clostridiales	1718	1663	1403	Firmicutes	1469	Firmicutes bacterium CAG:129	1253	91.12
hRUG904	f__Lachnospiraceae	2450	2383	2077	Clostridium	1910	Clostridium sp. CAG:127	1778	90.84
RUG181	g__Fibrobacter	2549	2511	2388	Fibrobacter	2465	Fibrobacter sp. UWOV1	1009	90.71
RUG297	f__Lachnospiraceae	2383	2339	2201	[Eubacterium]	1030	[Eubacterium] rectale	596	90.69
RUG654	g__Olsenella	2085	2007	1573	Olsenella	1765	Olsenella umbonata	1571	90.32
hRUG898	g__Methanomethylophilus	1421	1373	1204	Candidatus	955	Candidatus Methanomethylophilus sp. 1R26	953	90
RUG438	g__Fibrobacter	3111	2976	2315	Fibrobacter	2877	Fibrobacter sp. UWB7	1283	89.97
RUG836	g__Olsenella	2078	1991	1479	Olsenella	1772	Olsenella umbonata	1577	89.87
RUG725	g__Olsenella	1777	1704	1446	Olsenella	1473	Olsenella umbonata	1320	89.76
RUG457	g__Prevotella	2473	2284	2040	Prevotella	2021	Prevotella sp. CAG:386	1279	89.75
RUG779	p__Euryarchaeota	1371	1321	1113	Candidatus	901	Candidatus Methanomethylophilus sp. 1R26	899	89.75
RUG453	o__Clostridiales	1754	1677	1420	Firmicutes	1444	Firmicutes bacterium CAG:129	1235	89.63
RUG035	f__Lachnospiraceae	2541	2377	2037	Lachnobacterium	1794	Lachnobacterium bovis DSM 14045	1605	89.58
RUG778	g__Olsenella	2200	2079	1569	Olsenella	1818	Olsenella umbonata	1583	89.58
hRUG882	o__Clostridiales	2195	2093	1845	Eubacterium	1678	Eubacterium sp. 68-3-10	1600	89.29
RUG015	o__Clostridiales	2409	2326	2190	Eubacterium	1208	Eubacterium sp. CAG:603	1156	89.28
RUG303	o__Clostridiales	1788	1736	1577	Firmicutes	1423	Firmicutes bacterium CAG:129	1205	88.89
RUG154	o__Clostridiales	2492	2456	2233	uncultured	1926	uncultured Blautia sp.	1843	88.75
RUG398	o__Clostridiales	2187	2114	1878	Eubacterium	1673	Eubacterium sp. 68-3-10	1604	88.75
RUG115	f__Lachnospiraceae	2575	2515	2418	Roseburia	1361	Roseburia sp. CAG:45	1088	88.73
RUG026	o__Clostridiales	1904	1839	1761	Eubacterium	1451	Eubacterium sp. CAG:581	1386	88.4
RUG706	o__Clostridiales	2031	1932	1547	Eubacterium	1503	Eubacterium sp. 68-3-10	1437	87.95
RUG332	o__Clostridiales	1847	1784	1693	Firmicutes	1436	Firmicutes bacterium CAG:103	1272	87.34
RUG640	g__Ruminococcus	2187	2118	1548	Ruminococcus	2042	Ruminococcus flavefaciens	1957	85.16
RUG295	g__Prevotella	2185	2097	1928	Prevotella	1949	Prevotella ruminicola	1643	84.58
RUG504	g__Prevotella	2172	2067	1913	Prevotella	1894	Prevotella ruminicola	1557	83.55
hRUG862	c__Gammaproteobacteria	2143	2008	1890	Succinatimonas	1552	Succinatimonas sp. CAG:777	1424	82.78
RUG550	g__Prevotella	2965	2803	2240	Prevotella	2431	Prevotella ruminicola	2053	82.75
RUG126	g__Prevotella	3051	2878	2536	Prevotella	2515	Prevotella ruminicola	2211	82.57
RUG780	g__Methanobrevibacter	1884	1838	1505	Methanobrevibacter	1807	Methanobrevibacter millerae	1423	82.37
RUG492	g__Methanobrevibacter	2089	1942	1624	Methanobrevibacter	1848	Methanobrevibacter millerae	1486	80.52
RUG338	g__Methanobrevibacter	2138	2012	1710	Methanobrevibacter	1952	Methanobrevibacter millerae	1628	79.99
RUG823	g__Methanobrevibacter	1603	1557	1232	Methanobrevibacter	1520	Methanobrevibacter sp. YE315	792	79.92
RUG186	g__Methanobrevibacter	2309	2198	1840	Methanobrevibacter	2145	Methanobrevibacter millerae	1737	79.36
RUG748	g__Methanobrevibacter	1746	1666	1429	Methanobrevibacter	1606	Methanobrevibacter ruminantium (strain ATCC 35063 / DSM 1093 / JCM 13430 / OCM 146 / M1)	1048	79.14
RUG256	g__Methanobrevibacter	1794	1727	1497	Methanobrevibacter	1695	Methanobrevibacter sp. YE315	836	78.74
RUG765	g__Prevotella	2909	2671	2363	Prevotella	2236	Prevotella ruminicola	1810	78.49
RUG167	g__Ruminococcus	2757	2631	2416	Ruminococcus	2477	Ruminococcus flavefaciens	1300	78.23
RUG236	g__Methanobrevibacter	1983	1904	1652	Methanobrevibacter	1868	Methanobrevibacter sp. YE315	979	78.23
RUG517	g__Treponema	2184	2089	2027	Treponema	1933	Treponema sp. JC4	1658	77.94
hRUG867	o__Clostridiales	2868	2721	2523	Ruminococcus	2463	Ruminococcus flavefaciens	1260	77.68
RUG526	g__Methanobrevibacter	1992	1792	1350	Methanobrevibacter	1713	Methanobrevibacter sp. YE315	833	77.4
RUG787	g__Methanobrevibacter	1799	1714	1189	Methanobrevibacter	1674	Methanobrevibacter sp. YE315	810	77.4
RUG031	g__Methanobrevibacter	2174	2071	1914	Methanobrevibacter	2011	Methanobrevibacter sp. YE315	953	77
RUG671	g__Eubacterium	1865	1833	1544	Eubacterium	1567	Eubacterium ruminantium	1556	76.99
RUG307	f__Prevotellaceae	2747	2562	2136	Prevotellaceae	1411	Prevotellaceae bacterium HUN156	1411	76.91
RUG783	g__Ruminococcus	2014	1945	1396	Ruminococcus	1817	Ruminococcus flavefaciens	1640	76.89
RUG232	g__Prevotella	2972	2793	2510	Prevotella	2357	Prevotella ruminicola	2103	76.77
RUG473	g__Prevotella	2704	2522	1914	Prevotella	2188	Prevotella ruminicola	1870	76.62
RUG668	f__Prevotellaceae	2688	2464	1903	Prevotellaceae	1223	Prevotellaceae bacterium HUN156	1223	76.59
RUG339	g__Prevotella	2743	2568	1998	Prevotella	2203	Prevotella ruminicola	1897	76.52
RUG092	g__Methanobrevibacter	2118	2005	1815	Methanobrevibacter	1951	Methanobrevibacter sp. YE315	936	76.5
RUG172	f__Prevotellaceae	2432	2277	2033	Prevotellaceae	1203	Prevotellaceae bacterium HUN156	1203	76.36
RUG785	f__Prevotellaceae	2393	2252	1881	Prevotellaceae	1211	Prevotellaceae bacterium HUN156	1211	76.31
RUG831	g__Fibrobacter	2120	2041	1829	Fibrobacter	1952	Fibrobacter sp. UWP2	501	76.16
RUG062	f__Prevotellaceae	2678	2504	2287	Prevotellaceae	1358	Prevotellaceae bacterium HUN156	1358	76.15
RUG545	g__Methanobrevibacter	2114	2017	1758	Methanobrevibacter	1967	Methanobrevibacter sp. YE315	893	76.05
RUG224	f__Prevotellaceae	2879	2642	2335	Prevotellaceae	1357	Prevotellaceae bacterium HUN156	1357	76.02
RUG344	g__Methanobrevibacter	2057	1962	1777	Methanobrevibacter	1917	Methanobrevibacter sp. YE315	932	75.96
RUG148	g__Ruminococcus	2780	2642	2396	Ruminococcus	2399	Ruminococcus flavefaciens	1975	75.78
RUG699	o__Bacteroidales	2859	2558	2092	bacterium	1919	bacterium P201	1444	75.77
RUG018	g__Methanobrevibacter	2326	2136	1936	Methanobrevibacter	2049	Methanobrevibacter sp. YE315	946	75.7
RUG358	o__Bacteroidales	2714	2486	2215	bacterium	1865	bacterium P201	1365	75.69
RUG407	o__Bacteroidales	2637	2408	2108	bacterium	1806	bacterium P201	1288	75.67
RUG648	g__Methanobrevibacter	2334	2184	1752	Methanobrevibacter	2103	Methanobrevibacter sp. YE315	917	75.64
RUG469	o__Bacteroidales	2931	2699	2059	bacterium	1983	bacterium P201	1435	75.55
RUG382	o__Bacteroidales	2508	2288	2108	bacterium	1718	bacterium P201	1237	75.5
RUG593	g__Methanobrevibacter	1997	1861	1671	Methanobrevibacter	1806	Methanobrevibacter sp. YE315	878	75.12
RUG116	g__Prevotella	2902	2699	2342	Prevotella	2225	Prevotella ruminicola	1853	74.86
RUG108	g__Prevotella	2747	2579	2346	Prevotella	2181	Prevotella ruminicola	1861	74.74
RUG063	g__Prevotella	3056	2790	2570	Prevotella	2309	Prevotella ruminicola	1931	74.69
RUG383	g__Prevotella	3175	2940	2624	Prevotella	2386	Prevotella ruminicola	2030	74.58
RUG144	g__Prevotella	2842	2642	2338	Prevotella	2269	Prevotella multisaccharivorax DSM 17128	1449	74.5
RUG069	g__Prevotella	3030	2819	2413	Prevotella	2294	Prevotella ruminicola	1944	74.47
RUG136	g__Prevotella	2663	2459	2138	Prevotella	2097	Prevotella multisaccharivorax DSM 17128	1395	74.3
RUG059	g__Prevotella	2964	2714	2473	Prevotella	2283	Prevotella ruminicola	1935	74.22
RUG515	g__Prevotella	2759	2552	2157	Prevotella	2140	Prevotella ruminicola	1796	74.09
RUG685	g__Prevotella	2674	2466	2162	Prevotella	2058	Prevotella ruminicola	1747	73.87
RUG005	g__Dialister	2043	1886	1816	Dialister	1504	Dialister succinatiphilus YIT 11850	1236	73.61
RUG546	f__Prevotellaceae	1867	1770	1607	Prevotellaceae	950	Prevotellaceae bacterium HUN156	950	73.5
RUG745	g__Brachyspira	1595	1501	1269	Brachyspira	1034	Brachyspira sp. CAG:484	1034	73.41
RUG744	f__Prevotellaceae	2345	2192	1680	Prevotella	958	Prevotellaceae bacterium HUN156	955	73.38
RUG245	o__Bacteroidales	2930	2681	2507	bacterium	1854	bacterium P201	1387	73.3
RUG761	g__Methanosphaera	1728	1595	1300	Methanosphaera	1302	Methanosphaera sp. WGK6	804	73.19
RUG833	g__Methanobrevibacter	2791	1885	1555	Methanobrevibacter	1668	Methanobrevibacter sp. YE315	735	73.15
RUG160	g__Prevotella	3600	3221	2869	Prevotella	2551	Prevotella ruminicola	2083	73.12
RUG488	f__Prevotellaceae	2162	2003	1711	Prevotella	952	Prevotellaceae bacterium HUN156	794	73.11
RUG461	f__Prevotellaceae	2287	2131	1875	Prevotella	941	Prevotellaceae bacterium HUN156	926	73.09
RUG425	g__Ruminococcus	1856	1740	1592	Ruminococcus	1618	Ruminococcus flavefaciens	1291	73.02
RUG587	o__Bacteroidales	2925	2636	2411	bacterium	1820	bacterium P201	1318	72.81
RUG771	f__Prevotellaceae	2281	2066	1855	Prevotella	936	Prevotellaceae bacterium HUN156	827	72.73
RUG423	g__Prevotella	3386	3035	2456	Prevotella	2470	Prevotella multisaccharivorax DSM 17128	1530	72.68
RUG535	f__Prevotellaceae	2249	2057	1742	Prevotella	1024	Prevotellaceae bacterium HUN156	811	72.58
RUG127	g__Ruminococcus	2303	2149	1901	Ruminococcus	1946	Ruminococcus flavefaciens	1521	72.57
RUG085	f__Prevotellaceae	2326	2128	1990	Prevotella	1171	Prevotellaceae bacterium HUN156	672	72.48
RUG231	f__Lachnospiraceae	2139	2032	1862	Roseburia	1412	Roseburia faecis	407	72.46
RUG647	g__Prevotella	2724	2502	2202	Prevotella	1908	Prevotella ruminicola	1480	72.42
RUG431	f__Prevotellaceae	2362	2184	2013	Prevotella	974	Prevotellaceae bacterium HUN156	925	72.39
RUG445	f__Prevotellaceae	2351	2174	1942	Prevotella	976	Prevotellaceae bacterium HUN156	899	72.39
RUG265	o__Bacteroidales	3105	2805	2580	bacterium	1904	bacterium P201	1391	72.32
hRUG885	c__Negativicutes	2119	1947	1769	Dialister	1446	Dialister succinatiphilus YIT 11850	1142	72.29
RUG435	f__Prevotellaceae	2484	2261	1800	Prevotella	1125	Prevotellaceae bacterium HUN156	844	72.21
hRUG887	g__Acidaminococcus	2510	2404	2181	Acidaminococcus	1670	Acidaminococcus sp. CAG:542	630	72.18
RUG798	o__Clostridiales	1490	1429	1185	Firmicutes	741	Firmicutes bacterium CAG:83	315	72.1
hRUG893	f__Prevotellaceae	2248	2057	1936	Prevotella	1136	Prevotellaceae bacterium HUN156	660	71.88
RUG309	f__Prevotellaceae	2268	2088	1837	Prevotella	1009	Prevotellaceae bacterium HUN156	809	71.82
RUG259	f__Prevotellaceae	2936	2619	2316	Prevotella	1256	Prevotellaceae bacterium HUN156	1011	71.81
RUG022	f__Prevotellaceae	2471	2302	2159	Prevotella	1146	Prevotellaceae bacterium HUN156	878	71.79
RUG075	g__Acidaminococcus	2018	1954	1864	Acidaminococcus	1461	Acidaminococcus intestini CAG:325	472	71.77
RUG086	f__Prevotellaceae	2660	2462	2255	Prevotella	1241	Prevotellaceae bacterium HUN156	844	71.66
RUG405	f__Prevotellaceae	2792	2507	2202	Prevotella	1205	Prevotellaceae bacterium HUN156	965	71.46
RUG355	f__Prevotellaceae	2295	2138	2005	Prevotella	1043	Prevotellaceae bacterium HUN156	815	71.43
RUG037	f__Prevotellaceae	2511	2331	2186	Prevotella	1170	Prevotellaceae bacterium HUN156	863	71.42
RUG693	f__Prevotellaceae	1914	1776	1595	Prevotella	1256	Prevotella ruminicola	816	71.29
RUG209	f__Prevotellaceae	2478	2210	2025	Prevotella	1088	Prevotellaceae bacterium HUN156	817	71.24
hRUG894	o__Selenomonadales	2191	2100	1984	Acidaminococcus	1503	Acidaminococcus intestini CAG:325	472	71.16
RUG443	f__Prevotellaceae	2797	2516	2184	Prevotella	1213	Prevotellaceae bacterium HUN156	947	71.14
RUG724	o__Clostridiales	1781	1719	1620	Eubacterium	1254	Eubacterium ruminantium	1234	71.08
RUG628	f__Veillonellaceae	1948	1864	1780	Selenomonas	961	Selenomonas ruminantium	826	70.9
RUG201	g__Methanobrevibacter	1720	1628	1460	Methanobrevibacter	1529	Methanobrevibacter ruminantium (strain ATCC 35063 / DSM 1093 / JCM 13430 / OCM 146 / M1)	667	70.73
RUG195	f__Prevotellaceae	3526	3128	2738	Prevotella	2444	Prevotella ruminicola	2000	70.72
RUG738	g__Ruminococcus	2119	1965	1781	Ruminococcus	1808	Ruminococcus flavefaciens	1396	70.65
RUG403	f__Prevotellaceae	2473	2303	2077	Prevotella	1689	Prevotella ruminicola	1231	70.64
RUG766	f__Prevotellaceae	2362	2149	1614	Prevotella	1476	Prevotella ruminicola	981	70.45
RUG676	o__Bacteroidales	2863	2529	1942	bacterium	1579	bacterium P201	1190	70.15
RUG788	g__Prevotella	1936	1803	1705	Prevotella	1427	Prevotella ruminicola	476	69.79
RUG589	g__Prevotella	1767	1612	1448	Prevotella	1303	Prevotella ruminicola	227	69.78
RUG168	g__Prevotella	2318	2167	2047	Prevotella	1707	Prevotella ruminicola	569	69.75
RUG390	o__Bacteroidales	3120	2774	2510	bacterium	1743	bacterium P201	1256	69.69
hRUG879	g__Prevotella	2878	2652	2431	Prevotella	2121	Prevotella pleuritidis F0068	156	69.61
RUG008	o__Clostridiales	2072	1900	1748	Ruminococcus	809	Ruminococcus sp. CAG:108	342	69.6
RUG143	g__Prevotella	2753	2525	2395	Prevotella	2102	Prevotella pleuritidis F0068	148	69.41
RUG318	g__Prevotella	2590	2389	2257	Prevotella	1956	Prevotella dentalis (strain ATCC 49559 / DSM 3688 / JCM 13448 / NCTC 12043 / ES 2772)	478	69.41
RUG200	f__Prevotellaceae	2797	2543	2309	Prevotella	1755	Prevotella ruminicola	1218	69.39
RUG047	g__Prevotella	2609	2407	2261	Prevotella	1842	Prevotella ruminicola	650	69.37
RUG137	g__Prevotella	2375	2237	2089	Prevotella	1903	Prevotella multisaccharivorax DSM 17128	860	69.26
RUG223	o__Clostridiales	2002	1871	1692	Clostridium	473	Tyzzerella nexilis DSM 1787	355	69.11
RUG599	f__Prevotellaceae	2108	1938	1831	Prevotella	1324	Prevotella ruminicola	823	69.09
RUG294	o__Clostridiales	1788	1693	1606	Firmicutes	711	Firmicutes bacterium CAG:83	270	69.06
RUG020	g__Methanobrevibacter	1995	1864	1729	Methanobrevibacter	1708	Methanobrevibacter ruminantium (strain ATCC 35063 / DSM 1093 / JCM 13430 / OCM 146 / M1)	717	69.04
RUG419	g__Prevotella	2805	2588	2397	Prevotella	2091	Prevotella dentalis (strain ATCC 49559 / DSM 3688 / JCM 13448 / NCTC 12043 / ES 2772)	496	68.99
RUG176	g__Prevotella	2044	1825	1669	Prevotella	1453	Prevotella ruminicola	272	68.93
RUG302	g__Prevotella	1900	1771	1633	Prevotella	1389	Prevotella ruminicola	368	68.91
RUG273	g__Prevotella	2358	2093	1810	Prevotella	1685	Prevotella ruminicola	354	68.85
RUG541	g__Prevotella	2411	2227	2051	Prevotella	1895	Prevotella multisaccharivorax DSM 17128	823	68.85
RUG742	f__Prevotellaceae	2383	2181	1975	Prevotella	1474	Prevotella ruminicola	1054	68.73
RUG124	g__Prevotella	1989	1852	1746	Prevotella	1404	Prevotella ruminicola	373	68.72
RUG179	f__Veillonellaceae	2034	1955	1754	Selenomonas	1126	Selenomonas ruminantium	994	68.71
RUG471	g__Ruminococcus	1781	1702	1494	Ruminococcus	1515	Ruminococcus flavefaciens	1156	68.7
RUG301	g__Prevotella	2534	2349	2138	Prevotella	1946	Prevotella oralis ATCC 33269	100	68.69
RUG672	g__Acinetobacter	1888	1614	1412	Acinetobacter	1195	Acinetobacter sp. CAG:196	776	68.66
RUG212	g__Prevotella	1901	1766	1679	Prevotella	1613	Prevotella multisaccharivorax DSM 17128	144	68.62
RUG510	o__Bacteroidales	2047	1921	1535	Alistipes	1284	Alistipes sp. CAG:435	759	68.58
RUG751	g__Prevotella	2544	2340	1800	Prevotella	1854	Prevotella ruminicola	337	68.53
RUG139	g__Prevotella	1953	1806	1688	Prevotella	1381	Prevotella ruminicola	353	68.51
RUG073	g__Prevotella	2785	2598	2327	Prevotella	2151	Prevotella multisaccharivorax DSM 17128	946	68.47
RUG169	g__Prevotella	1977	1829	1697	Prevotella	1415	Prevotella ruminicola	365	68.47
RUG249	f__Prevotellaceae	3289	2974	2585	Prevotella	2158	Prevotella ruminicola	733	68.43
RUG660	g__Prevotella	1893	1700	1395	Prevotella	1413	Prevotella ruminicola	172	68.39
RUG571	f__Prevotellaceae	2326	2109	1910	Prevotella	1261	Prevotella ruminicola	761	68.29
RUG011	g__Methanobrevibacter	2218	2024	1726	Methanobrevibacter	1888	Methanobrevibacter sp. AbM4	1091	68.27
RUG072	o__Selenomonadales	2251	2144	2011	Selenomonas	1171	Selenomonas ruminantium	1046	68.27
hRUG860	f__Veillonellaceae	2348	2187	1897	Selenomonas	1178	Selenomonas ruminantium	1043	68.22
hRUG901	k__Bacteria	1910	1722	1517	Fusobacterium	766	Fusobacterium sp. CAG:815	723	68.21
RUG768	g__Olsenella	1606	1431	869	Olsenella	1032	Olsenella umbonata	443	68.15
RUG493	k__Bacteria	1945	1775	1669	Fusobacterium	813	Fusobacterium sp. CAG:815	757	68.12
RUG107	f__Prevotellaceae	2698	2447	2292	Prevotella	1864	Prevotella ruminicola	593	68.09
RUG411	o__Clostridiales	2132	2033	1651	Lachnospiraceae	1222	Lachnospiraceae bacterium JC7	1204	68.07
hRUG913	f__Prevotellaceae	1719	1558	1367	Prevotella	1247	Prevotella ruminicola	159	68.05
RUG651	o__Clostridiales	1342	1291	1100	Ruminococcus	626	Ruminococcus sp. CAG:108	278	68.03
RUG121	g__Methanobrevibacter	2185	1957	1635	Methanobrevibacter	1781	Methanobrevibacter sp. AbM4	1101	68.01
RUG393	o__Clostridiales	2422	2187	1756	Ruminococcus	1467	uncultured Ruminococcus sp.	426	67.94
hRUG911	g__Sutteralla	1761	1637	1264	Sutterella	1249	Sutterella sp. CAG:351	1017	67.88
RUG101	g__Prevotella	2176	2033	1924	Prevotella	1803	Prevotella multisaccharivorax DSM 17128	125	67.75
RUG474	g__Prevotella	2100	1900	1454	Prevotella	1567	Prevotella ruminicola	273	67.66
RUG012	g__Methanobrevibacter	2081	1879	1663	Methanobrevibacter	1746	Methanobrevibacter sp. AbM4	1084	67.63
RUG030	f__Prevotellaceae	2918	2653	2464	Prevotella	1966	Prevotella ruminicola	599	67.63
RUG834	o__Clostridiales	1329	1257	920	Ruminococcus	604	Ruminococcus sp. CAG:108	254	67.55
RUG527	o__Clostridiales	1701	1591	1292	Ruminococcus	727	Ruminococcus sp. CAG:108	299	67.46
RUG371	f__Veillonellaceae	2717	2529	2032	Selenomonas	1236	Selenomonas ruminantium	1015	67.43
RUG562	g__Prevotella	2144	1954	1503	Prevotella	1535	Prevotella ruminicola	300	67.42
RUG621	k__Bacteria	1729	1517	1328	Brachyspira	729	Brachyspira sp. CAG:484	729	67.4
RUG481	o__Bacteroidales	2112	1959	1535	Alistipes	1179	Alistipes sp. CAG:435	747	67.39
RUG046	g__Prevotella	2121	1901	1789	Prevotella	1493	Prevotella ruminicola	201	67.38
hRUG906	g__Prevotella	2098	1870	1679	Prevotella	1654	Prevotella multisaccharivorax DSM 17128	107	67.32
RUG582	g__Prevotella	2063	1882	1490	Prevotella	1529	Prevotella ruminicola	284	67.26
RUG009	o__Clostridiales	2276	2144	1912	Eubacterium	825	Eubacterium sp. CAG:603	722	67.24
RUG161	g__Olsenella	1800	1726	1597	Olsenella	1266	Olsenella sp. oral taxon 807	307	67.23
hRUG905	g__Prevotella	2024	1857	1726	Prevotella	1654	Prevotella multisaccharivorax DSM 17128	129	67.18
RUG056	g__Prevotella	2240	2050	1955	Prevotella	1839	Prevotella multisaccharivorax DSM 17128	132	67.18
RUG374	p__Firmicutes	1823	1759	1536	Firmicutes	633	Firmicutes bacterium CAG:536	561	67.17
RUG233	g__Prevotella	2233	2020	1707	Prevotella	1615	Prevotella ruminicola	279	67.16
RUG190	g__Succinatimonas	2094	1918	1735	Succinatimonas	1458	Succinatimonas sp. CAG:777	1364	67.06
RUG697	g__Prevotella	2093	1900	1423	Prevotella	1554	Prevotella ruminicola	259	67.03
hRUG912	k__Bacteria	1866	1792	1641	Firmicutes	637	Firmicutes bacterium CAG:536	568	67.02
RUG430	g__Prevotella	2475	2291	1922	Prevotella	1866	Prevotella oralis ATCC 33269	131	67
RUG413	g__Prevotella	2038	1862	1690	Prevotella	1483	Prevotella ruminicola	268	66.97
RUG794	o__Clostridiales	1791	1680	1122	Ruminococcus	752	Ruminococcus sp. CAG:108	331	66.95
RUG566	o__Clostridiales	1738	1632	1196	Ruminococcus	752	Ruminococcus sp. CAG:108	326	66.94
RUG522	o__Clostridiales	1661	1575	1165	Ruminococcus	704	Ruminococcus sp. CAG:108	307	66.92
RUG074	o__Clostridiales	1863	1749	1477	Ruminococcus	775	Ruminococcus sp. CAG:108	329	66.87
RUG219	f__Prevotellaceae	2611	2267	2093	Prevotella	1769	Prevotella ruminicola	369	66.87
RUG670	o__Clostridiales	1686	1581	1249	Clostridium	1102	Clostridium sp. CAG:964	1032	66.87
RUG001	g__Olsenella	1855	1782	1591	Olsenella	1325	Olsenella umbonata	314	66.86
RUG213	o__Clostridiales	1645	1559	1376	Clostridium	1090	Clostridium sp. CAG:964	1016	66.86
RUG276	f__Veillonellaceae	2888	2706	2223	Selenomonas	1360	Selenomonas ruminantium	1137	66.86
RUG536	g__Prevotella	1639	1448	1213	Prevotella	1213	Prevotella ruminicola	112	66.86
RUG682	o__Clostridiales	1655	1576	1182	Ruminococcus	701	Ruminococcus sp. CAG:108	303	66.84
hRUG908	g__Prevotella	2302	2096	1861	Prevotella	1742	Prevotella oralis ATCC 33269	113	66.8
RUG564	o__Bacteroidales	2166	1992	1615	Alistipes	1191	Alistipes sp. CAG:435	768	66.76
RUG036	f__Prevotellaceae	3113	2793	2564	Prevotella	2103	Prevotella ruminicola	391	66.73
RUG825	o__Clostridiales	1547	1433	1008	Clostridium	1019	Clostridium sp. CAG:964	945	66.72
RUG386	o__Bacteroidales	2364	2156	1584	Alistipes	1246	Alistipes sp. CAG:435	788	66.67
RUG533	g__Prevotella	1914	1728	1627	Prevotella	1387	Prevotella ruminicola	179	66.67
RUG568	o__Bacteroidales	1854	1707	1603	Alistipes	1119	Alistipes sp. CAG:435	618	66.65
RUG120	g__Methanobrevibacter	2248	2016	1716	Methanobrevibacter	1824	Methanobrevibacter sp. AbM4	1091	66.6
hRUG878	g__Prevotella	2378	2072	1898	Prevotella	1810	Prevotella bryantii B14	258	66.57
RUG707	o__Bacteroidales	1850	1708	1523	Alistipes	1093	Alistipes sp. CAG:435	602	66.57
RUG296	o__Clostridiales	2522	2368	1925	Clostridium	1874	Clostridium paraputrificum	812	66.54
RUG828	f__Prevotellaceae	2110	1921	1518	Bacteroides	1081	Prevotella ruminicola	176	66.54
RUG847	o__Clostridiales	2140	1960	1556	Clostridium	1153	Clostridium sp. CAG:590	988	66.52
RUG013	p__Actinobacteria	1879	1781	1569	Denitrobacterium	521	Denitrobacterium detoxificans	521	66.5
RUG414	f__Prevotellaceae	3306	2943	2633	Prevotella	1878	Prevotella ruminicola	1147	66.47
RUG602	f__Prevotellaceae	2849	2633	2163	Prevotella	1959	Prevotella ruminicola	467	66.44
RUG142	o__Bacteroidales	2230	2036	1874	Alistipes	1204	Alistipes sp. CAG:435	766	66.43
RUG203	o__Clostridiales	1887	1763	1485	Ruminococcus	801	Ruminococcus sp. CAG:108	345	66.42
RUG064	f__Prevotellaceae	2810	2448	2271	Prevotella	1867	Prevotella ruminicola	399	66.41
hRUG858	g__prevotella	2455	2220	2059	Prevotella	1872	Prevotella multisaccharivorax DSM 17128	135	66.31
RUG577	f__Prevotellaceae	2847	2543	2349	Prevotella	1894	Prevotella ruminicola	527	66.3
RUG741	o__Clostridiales	1816	1659	1272	Clostridiales	819	Clostridiales bacterium 41_21_two_genomes	677	66.23
RUG315	f__Prevotellaceae	2887	2593	2219	Prevotella	1944	Prevotella ruminicola	563	66.22
RUG188	p__Actinobacteria	1793	1694	1377	Denitrobacterium	497	Denitrobacterium detoxificans	497	66.19
RUG364	o__Clostridiales	1990	1836	1697	Ruminococcus	1131	uncultured Ruminococcus sp.	364	66.16
RUG106	g__Prevotella	1919	1755	1627	Prevotella	1413	Prevotella ruminicola	154	66.12
RUG366	o__Clostridiales	1792	1681	1333	Ruminococcus	728	Ruminococcus sp. CAG:108	303	66.04
RUG753	g__Prevotella	2505	2202	1974	Prevotella	1790	Prevotella multisaccharivorax DSM 17128	172	66.01
RUG202	o__Clostridiales	1863	1765	1498	Ruminococcus	783	Ruminococcus sp. CAG:108	316	65.97
RUG464	o__Clostridiales	1628	1541	1304	Ruminococcus	696	Ruminococcus sp. CAG:108	287	65.93
RUG158	o__Clostridiales	1874	1773	1581	Clostridium	1146	Clostridium sp. CAG:964	1059	65.92
RUG499	o__Selenomonadales	2246	2076	1628	Schwartzia	1014	Schwartzia succinivorans DSM 10502	1014	65.85
hRUG896	f__Lachnospiraceae	2296	2166	2030	[Eubacterium]	920	[Eubacterium] cellulosolvens 6	899	65.83
RUG839	g__Prevotella	1774	1606	1376	Prevotella	1317	Prevotella ruminicola	205	65.82
RUG178	f__Prevotellaceae	2913	2623	2475	Prevotella	1966	Prevotella ruminicola	528	65.81
RUG102	f__Veillonellaceae	2990	2788	2410	Selenomonas	1336	Selenomonas ruminantium	1089	65.8
hRUG873	f__Prevotellaceae	2226	2040	1868	Alistipes	1154	Alistipes sp. CAG:435	752	65.71
hRUG859	f__Lachnospiraceae	2229	2132	1959	Firmicutes	707	Firmicutes bacterium CAG:194	317	65.69
RUG718	o__Clostridiales	1818	1675	1270	Ruminococcus	728	Ruminococcus sp. CAG:108	305	65.66
RUG394	o__Clostridiales	1729	1596	1495	Ruminococcus	714	Ruminococcus sp. CAG:108	302	65.63
RUG368	o__Clostridiales	2040	1866	1465	Ruminococcus	783	Ruminococcus sp. CAG:108	314	65.62
RUG460	o__Clostridiales	2129	1942	1846	Ruminococcus	1190	uncultured Ruminococcus sp.	367	65.61
RUG824	f__Lachnospiraceae	1937	1821	1254	Firmicutes	930	Firmicutes bacterium CAG:791	873	65.6
RUG216	f__Prevotellaceae	2565	2280	2099	Prevotella	1745	Prevotella ruminicola	320	65.59
hRUG890	p__Actinobacteria	2213	1998	1760	Olsenella	1262	Olsenella umbonata	336	65.58
RUG078	p__Actinobacteria	2103	1963	1767	Olsenella	590	Atopobium sp. oral taxon 810 str. F0209	455	65.58
RUG305	f__Lachnospiraceae	2321	2225	2103	Firmicutes	708	Firmicutes bacterium CAG:194	328	65.51
RUG595	f__Lachnospiraceae	1783	1728	1525	Firmicutes	880	Firmicutes bacterium CAG:791	836	65.5
RUG604	o__Clostridiales	1838	1699	1571	Ruminococcus	1052	uncultured Ruminococcus sp.	350	65.49
RUG645	o__Bacteroidales	2416	2211	1724	Alistipes	1268	Alistipes sp. CAG:435	713	65.48
RUG117	o__Clostridiales	2310	2143	1849	Lachnospiraceae	1074	Lachnospiraceae bacterium JC7	1040	65.43
RUG812	f__Prevotellaceae	2305	2011	1880	Prevotella	1559	Prevotella ruminicola	321	65.42
RUG196	o__Clostridiales	2117	1943	1645	Ruminococcus	788	Ruminococcus sp. CAG:108	326	65.38
RUG109	o__Clostridiales	2200	2021	1854	Ruminococcus	799	Ruminococcus sp. CAG:108	320	65.36
RUG581	o__Clostridiales	1638	1530	1291	Ruminococcus	714	Ruminococcus sp. CAG:108	293	65.35
RUG280	f__Prevotellaceae	2930	2646	2444	Prevotella	1891	Prevotella ruminicola	460	65.34
RUG447	o__Clostridiales	1767	1640	1378	Ruminococcus	717	Ruminococcus sp. CAG:108	307	65.33
RUG607	o__Clostridiales	1738	1664	1425	[Eubacterium]	665	[Eubacterium] cellulosolvens 6	645	65.32
RUG759	g__Prevotella	2863	2573	2235	Prevotella	2079	Prevotella multisaccharivorax DSM 17128	184	65.31
hRUG891	p__Actinobacteria	2573	2354	1992	Olsenella	1290	Olsenella sp. kh2p3	444	65.3
RUG081	o__Clostridiales	2044	1855	1601	Ruminococcus	792	Ruminococcus sp. CAG:108	318	65.3
RUG077	g__Olsenella	2298	2124	1899	Olsenella	1387	Olsenella umbonata	356	65.28
RUG292	f__Prevotellaceae	2683	2366	2163	Prevotella	1767	Prevotella ruminicola	321	65.27
RUG024	o__Selenomonadales	1999	1887	1798	Schwartzia	1051	Schwartzia succinivorans DSM 10502	1051	65.23
RUG579	o__Bacteroidales	2436	2265	1827	Alistipes	1215	Alistipes sp. CAG:435	702	65.21
RUG843	f__Prevotellaceae	2363	2170	1617	Prevotella	1642	Prevotella ruminicola	368	65.21
RUG441	o__Clostridiales	2276	2153	1783	Clostridium	1355	Clostridium sp. CAG:62	517	65.16
RUG058	f__Prevotellaceae	3202	2864	2635	Prevotella	2081	Prevotella ruminicola	505	65.15
RUG067	o__Clostridiales	2122	2007	1873	Eubacterium	1086	Eubacterium sp. 68-3-10	970	65.14
RUG014	g__Olsenella	2228	2097	1893	Olsenella	1388	Olsenella umbonata	369	65.12
RUG389	f__Lachnospiraceae	1816	1757	1535	Firmicutes	926	Firmicutes bacterium CAG:791	880	65.09
RUG299	o__Clostridiales	1771	1642	1344	Ruminococcus	728	Ruminococcus sp. CAG:108	281	65.08
RUG032	g__Olsenella	2318	2194	1995	Olsenella	1438	Olsenella sp. kh2p3	476	65.06
RUG643	o__Selenomonadales	2218	2099	2006	Schwartzia	1009	Schwartzia succinivorans DSM 10502	1009	65
RUG162	g__Olsenella	2405	2230	1956	Olsenella	1438	Olsenella umbonata	371	64.98
RUG289	f__Lachnospiraceae	1865	1801	1543	Firmicutes	951	Firmicutes bacterium CAG:791	893	64.97
RUG835	o__Clostridiales	1782	1616	1202	Ruminococcus	664	Eubacterium sp. CAG:202	258	64.96
RUG451	f__Prevotellaceae	2781	2524	2338	Prevotella	1854	Prevotella ruminicola	429	64.95
RUG218	o__Clostridiales	1875	1714	1382	Ruminococcus	697	Eubacterium sp. CAG:202	272	64.93
RUG637	o__Clostridiales	1826	1658	1208	Ruminococcus	672	Ruminococcus sp. CAG:108	269	64.84
RUG681	f__Lachnospiraceae	1818	1745	1350	Firmicutes	905	Firmicutes bacterium CAG:791	856	64.83
RUG025	p__Actinobacteria	2057	1946	1809	Olsenella	601	Atopobium sp. oral taxon 810 str. F0209	463	64.79
RUG268	o__Clostridiales	1859	1768	1509	[Eubacterium]	669	[Eubacterium] cellulosolvens 6	654	64.75
RUG071	f__Prevotellaceae	3611	3085	2793	Prevotella	2193	Prevotella ruminicola	577	64.74
RUG171	g__Succinatimonas	2011	1785	1602	Succinatimonas	1379	Succinatimonas sp. CAG:777	1304	64.7
RUG333	o__Clostridiales	1959	1797	1539	Ruminococcus	762	Ruminococcus sp. CAG:108	286	64.7
RUG138	o__Clostridiales	1847	1737	1422	Ruminococcus	759	Ruminococcus sp. CAG:108	293	64.67
RUG290	o__Clostridiales	2026	1887	1575	Ruminococcus	764	Ruminococcus sp. CAG:108	285	64.67
RUG356	f__Lachnospiraceae	1930	1861	1626	Firmicutes	957	Firmicutes bacterium CAG:791	905	64.63
RUG790	o__Bacteroidales	2451	2209	1662	Alistipes	1185	Alistipes sp. CAG:435	655	64.63
RUG177	o__Clostridiales	1990	1836	1589	Clostridiales	861	Clostridiales bacterium 41_21_two_genomes	705	64.61
RUG424	f__Prevotellaceae	2955	2628	2423	Prevotella	1750	Prevotella ruminicola	1041	64.6
RUG385	o__Clostridiales	1896	1729	1440	Ruminococcus	700	Ruminococcus sp. CAG:108	271	64.59
RUG446	f__Prevotellaceae	2759	2453	2167	Prevotella	1843	Prevotella ruminicola	374	64.59
hRUG854	c__Negativicutes	2189	2038	1902	Schwartzia	1044	Schwartzia succinivorans DSM 10502	1044	64.58
RUG272	o__Clostridiales	2333	2094	1657	Ruminococcus	853	Ruminococcus sp. CAG:108	321	64.58
RUG512	f__Lachnospiraceae	1809	1742	1515	Firmicutes	916	Firmicutes bacterium CAG:791	860	64.58
RUG319	f__Erysipelotrichaceae	2383	2137	1866	Kandleria	905	Kandleria vitulina	612	64.55
RUG468	o__Clostridiales	1851	1679	1389	Ruminococcus	696	Ruminococcus sp. CAG:108	274	64.54
RUG277	o__Clostridiales	1817	1669	1411	Ruminococcus	697	Ruminococcus sp. CAG:108	279	64.53
RUG543	o__Clostridiales	1890	1714	1310	Ruminococcus	713	Ruminococcus sp. CAG:108	294	64.52
RUG537	g__Campylobacter	1480	1402	1167	Campylobacter	1253	Campylobacter iguaniorum	379	64.51
RUG341	o__Clostridiales	1958	1773	1420	Ruminococcus	719	Ruminococcus sp. CAG:108	281	64.48
RUG827	g__Prevotella	2137	1944	1800	Prevotella	1503	Prevotella ruminicola	277	64.47
RUG726	o__Clostridiales	2494	2222	1579	Ruminococcus	803	Ruminococcus sp. CAG:108	303	64.44
RUG155	o__Clostridiales	1957	1779	1456	Ruminococcus	720	Ruminococcus sp. CAG:108	279	64.42
RUG304	f__Lachnospiraceae	2049	1965	1850	Firmicutes	909	Firmicutes bacterium CAG:791	857	64.42
RUG630	o__Clostridiales	875	801	741	Clostridium	684	Clostridium sp. CAG:433	574	64.41
RUG786	f__Prevotellaceae	2356	2067	1610	Bacteroides	1006	Bacteroides sp. 43_108	702	64.39
RUG635	o__Clostridiales	2335	2171	1621	[Eubacterium]	683	[Eubacterium] cellulosolvens 6	668	64.38
RUG365	o__Clostridiales	2029	1829	1444	Ruminococcus	747	Ruminococcus sp. CAG:108	297	64.33
RUG544	o__Bacteroidales	1944	1774	1546	Bacteroides	1072	Bacteroides sp. CAG:1060	433	64.33
RUG271	o__Clostridiales	1910	1733	1414	Ruminococcus	726	Ruminococcus sp. CAG:108	280	64.32
RUG043	f__Veillonellaceae	3089	2836	2629	Selenomonas	1390	Selenomonas ruminantium	1108	64.3
RUG426	o__Clostridiales	1950	1766	1396	Ruminococcus	708	Ruminococcus sp. CAG:108	275	64.3
RUG605	o__Clostridiales	1987	1819	1333	Ruminococcus	765	Ruminococcus sp. CAG:108	298	64.26
RUG105	o__Clostridiales	2070	1924	1682	Ruminococcus	806	Ruminococcus sp. CAG:108	304	64.25
RUG509	o__Clostridiales	1823	1659	1331	Ruminococcus	683	Ruminococcus sp. CAG:108	271	64.22
RUG370	o__Clostridiales	2057	1894	1556	Ruminococcus	786	Ruminococcus sp. CAG:108	309	64.18
RUG217	o__Clostridiales	2046	1858	1519	Ruminococcus	764	Ruminococcus sp. CAG:108	310	64.06
RUG418	f__Prevotellaceae	2156	1912	1795	Bacteroides	1035	Bacteroides sp. 43_108	740	64.06
RUG665	o__Clostridiales	2070	1853	1323	Ruminococcus	732	Ruminococcus sp. CAG:108	284	64.02
RUG260	g__Succinatimonas	2490	2190	1926	Succinatimonas	1499	Succinatimonas sp. CAG:777	1342	64.01
RUG003	f__Prevotellaceae	3899	3397	3116	Prevotella	2400	Prevotella ruminicola	658	63.99
RUG391	o__Clostridiales	1831	1759	1632	[Eubacterium]	876	[Eubacterium] cellulosolvens 6	864	63.99
RUG470	o__Bacteroidales	2058	1940	1544	Bacteroides	831	Alistipes sp. CAG:435	250	63.98
RUG692	o__Clostridiales	1778	1694	1301	Clostridium	600	Clostridium sp. CAG:43	283	63.96
RUG449	o__Clostridiales	2295	2112	1697	Ruminococcus	824	Ruminococcus sp. CAG:108	297	63.94
RUG270	o__Clostridiales	1973	1800	1556	Ruminococcus	706	Ruminococcus sp. CAG:108	269	63.9
RUG735	o__Clostridiales	1919	1802	1561	Eubacterium	685	Eubacterium sp. CAG:603	598	63.89
RUG556	o__Selenomonadales	2091	1870	1436	Phascolarctobacterium	972	Phascolarctobacterium sp. CAG:207	462	63.82
RUG636	p__Proteobacteria	2246	1941	1413	Burkholderiales	609	Burkholderiales bacterium 68-10	524	63.76
hRUG864	p__Actinobacteria	2491	2317	2070	Olsenella	1437	Olsenella sp. kh2p3	360	63.75
RUG357	p__Firmicutes	1227	1105	980	Firmicutes	741	Firmicutes bacterium CAG:822	689	63.74
RUG091	o__Clostridiales	1876	1761	1589	Eubacterium	694	Eubacterium sp. CAG:603	607	63.73
RUG805	o__Clostridiales	2145	1922	1448	Faecalibacterium	591	Faecalibacterium sp. CAG:74_58_120	356	63.73
RUG113	o__Selenomonadales	1772	1707	1633	Phascolarctobacterium	989	Phascolarctobacterium sp. CAG:207	423	63.68
RUG484	o__Clostridiales	2009	1931	1728	[Eubacterium]	889	[Eubacterium] cellulosolvens 6	878	63.67
RUG048	o__Selenomonadales	1623	1560	1481	Phascolarctobacterium	947	Phascolarctobacterium sp. CAG:207	387	63.62
hRUG863	o__Selenomonadales	1678	1604	1510	Phascolarctobacterium	939	Phascolarctobacterium sp. CAG:207	406	63.59
RUG149	o__Clostridiales	1758	1642	1469	Eubacterium	851	Eubacterium sp. CAG:180	798	63.53
RUG616	o__Clostridiales	1711	1592	1155	Eubacterium	577	Eubacterium sulci ATCC 35585	269	63.47
RUG849	f__Prevotellaceae	2429	2127	1476	Bacteroides	1102	Bacteroides sp. 43_108	753	63.4
RUG711	f__Prevotellaceae	2240	1943	1618	Bacteroides	946	Bacteroides sp. 43_108	672	63.37
RUG060	o__Clostridiales	2772	2433	2221	Ruminococcus	1490	uncultured Ruminococcus sp.	395	63.36
RUG114	f__Veillonellaceae	1958	1832	1603	Selenomonas	925	Selenomonas ruminantium	631	63.36
RUG767	o__Clostridiales	1350	1233	1127	Firmicutes	812	Firmicutes bacterium CAG:475	766	63.36
RUG528	o__Bacteroidales	1759	1679	1521	Bacteroides	826	Alistipes sp. CAG:435	237	63.31
RUG717	o__Bacteroidales	1926	1780	1312	Alistipes	721	Alistipes sp. CAG:435	378	63.31
RUG721	p__Actinobacteria	2183	1971	1477	Olsenella	882	Olsenella sp. kh2p3	208	63.3
RUG237	o__Selenomonadales	1724	1650	1575	Phascolarctobacterium	970	Phascolarctobacterium sp. CAG:207	417	63.29
RUG230	o__Clostridiales	2120	1897	1449	Ruminococcus	719	Ruminococcus sp. CAG:108	305	63.26
RUG226	f__Lachnospiraceae	3895	3431	2769	Butyrivibrio	1889	Butyrivibrio fibrisolvens DSM 3071	726	63.19
RUG112	f__Prevotellaceae	3797	3219	2822	Prevotella	2214	Prevotella ruminicola	544	63.18
RUG221	o__Clostridiales	2260	2129	1986	Firmicutes	1075	Firmicutes bacterium CAG:103	699	63.16
RUG773	o__Bacteroidales	1964	1794	1359	Alistipes	717	Alistipes sp. CAG:435	384	63.15
RUG004	g__Olsenella	2469	2321	2115	Olsenella	1335	Olsenella umbonata	341	63.12
RUG620	f__Prevotellaceae	2205	1927	1702	Bacteroides	995	Bacteroides sp. 43_108	701	63.1
RUG815	f__Prevotellaceae	1801	1597	1245	Alloprevotella	664	Alloprevotella rava F0323	459	63.09
RUG840	o__Clostridiales	1072	931	815	Clostridium	778	Clostridium sp. CAG:524	414	63.05
RUG848	o__Selenomonadales	2250	1982	1393	Phascolarctobacterium	858	Phascolarctobacterium sp. CAG:207	394	63
RUG679	o__Bacteroidales	2206	2033	1639	Bacteroides	883	Alistipes sp. CAG:435	243	62.99
RUG207	f__Prevotellaceae	2528	2334	2239	Bacteroides	1077	Prevotella ruminicola	153	62.98
RUG345	o__Bacteroidales	1847	1713	1560	Alistipes	720	Alistipes sp. CAG:435	388	62.98
RUG625	o__Bacteroidales	1897	1763	1432	Alistipes	711	Alistipes sp. CAG:435	387	62.98
RUG749	f__Prevotellaceae	2071	1780	1644	Bacteroides	903	Bacteroides sp. 43_108	626	62.95
RUG118	o__Clostridiales	1652	1568	1349	Eubacterium	597	Eubacterium sp. 68-3-10	481	62.85
RUG500	f__Prevotellaceae	2296	2016	1557	Bacteroides	1007	Bacteroides sp. 43_108	731	62.83
hRUG866	o__Clostridiales	1648	1573	1462	Eubacterium	591	Eubacterium sp. 68-3-10	483	62.81
RUG397	f__Prevotellaceae	2464	2105	1898	Bacteroides	1011	Bacteroides sp. 43_108	705	62.78
RUG427	o__Clostridiales	1974	1905	1658	[Eubacterium]	378	[Eubacterium] cellulosolvens 6	362	62.78
RUG656	f__Lachnospiraceae	2160	2041	1674	uncultured	447	uncultured Clostridium sp.	271	62.77
hRUG851	f__Lachnospiraceae	2486	2325	2109	Coprococcus	702	Coprococcus catus GD/7	684	62.74
RUG038	o__Clostridiales	1661	1593	1432	Eubacterium	594	Eubacterium sp. 68-3-10	482	62.73
RUG088	o__Clostridiales	1871	1746	1624	Eubacterium	857	Eubacterium sp. CAG:180	794	62.73
RUG317	f__Prevotellaceae	2583	2217	2045	Bacteroides	1052	Bacteroides sp. 43_108	712	62.71
RUG342	o__Clostridiales	1978	1857	1738	Firmicutes	989	Firmicutes bacterium CAG:103	646	62.71
RUG070	f__Prevotellaceae	5408	4384	3817	Prevotella	2564	Prevotella ruminicola	657	62.66
RUG097	o__Selenomonadales	2028	1851	1743	Phascolarctobacterium	996	Phascolarctobacterium sp. CAG:207	471	62.6
RUG764	o__Clostridiales	3949	3546	2739	uncultured	699	uncultured Blautia sp.	331	62.57
RUG242	f__Prevotellaceae	2674	2252	2063	Bacteroides	1125	Bacteroides sp. 43_108	745	62.56
RUG702	o__Clostridiales	2110	1892	1372	Clostridiales	383	Clostridiales bacterium CHKCI001	301	62.56
RUG027	o__Clostridiales	1830	1700	1508	uncultured	324	Flavonifractor plautii	147	62.5
RUG627	o__Clostridiales	2771	2479	2129	Faecalibacterium	597	Faecalibacterium sp. CAG:74_58_120	349	62.5
RUG524	o__Clostridiales	1678	1562	1198	Eubacterium	567	Eubacterium sp. 68-3-10	460	62.47
RUG298	g__Sutterella	1835	1654	1256	Sutterella	1138	Sutterella sp. CAG:397	815	62.44
RUG624	f__Prevotellaceae	1695	1468	1365	Prevotella	1135	Prevotella ruminicola	96	62.43
RUG689	f__Prevotellaceae	1875	1640	1306	Alloprevotella	683	Alloprevotella rava F0323	475	62.41
RUG733	f__Prevotellaceae	1979	1749	1432	Bacteroides	927	Bacteroides sp. 43_108	688	62.39
RUG192	f__Prevotellaceae	2492	2257	2037	Prevotella	811	Prevotella ruminicola	271	62.38
RUG743	o__Clostridiales	2328	2122	1599	Clostridium	646	Clostridium sp. CAG:43	270	62.38
RUG215	o__Clostridiales	3108	2862	2398	Firmicutes	1142	Firmicutes bacterium CAG:555	344	62.37
RUG204	f__Prevotellaceae	2581	2230	2051	Bacteroides	1091	Bacteroides sp. 43_108	745	62.35
RUG596	f__Lachnospiraceae	3089	2779	2270	uncultured	541	uncultured Clostridium sp.	459	62.34
RUG119	o__Clostridiales	1612	1534	1343	Mogibacterium	699	Mogibacterium timidum ATCC 33093	395	62.33
RUG246	f__Erysipelotrichaceae	2498	2197	1840	Kandleria	839	Kandleria vitulina	532	62.29
RUG257	o__Bacteroidales	1936	1720	1225	Bacteroides	762	Bacteroides sp. CAG:1060	240	62.24
hRUG899	f__Lachnospiraceae	2311	2176	1953	Coprococcus	693	Coprococcus catus GD/7	682	62.22
RUG542	o__Clostridiales	1949	1792	1477	Firmicutes	965	Firmicutes bacterium CAG:555	308	62.22
RUG111	o__Clostridiales	3331	2984	2756	Faecalibacterium	743	Faecalibacterium sp. CAG:74_58_120	444	62.21
RUG010	o__Clostridiales	1705	1601	1460	uncultured	320	uncultured Flavonifractor sp.	155	62.2
RUG583	o__Bacteroidales	1597	1496	1256	Bacteroides	764	Bacteroides sp. CAG:1060_57_27	223	62.19
RUG498	o__Clostridiales	1853	1730	1596	Firmicutes	942	Firmicutes bacterium CAG:555	329	62.15
RUG608	o__Clostridiales	2033	1870	1648	Firmicutes	935	Firmicutes bacterium CAG:555	313	62.11
hRUG883	f__Prevotellaceae	2263	1976	1724	Bacteroides	1010	Bacteroides sp. 43_108	709	62.09
RUG529	o__Clostridiales	2561	2359	2083	Firmicutes	991	Firmicutes bacterium CAG:555	324	62.08
RUG110	o__Clostridiales	1577	1466	1344	Eubacterium	473	Eubacterium sp. CAG:202	337	62.07
RUG727	o__Clostridiales	1011	890	751	Clostridium	696	Clostridium sp. CAG:628	551	62.07
RUG763	o__Clostridiales	3029	2636	2050	Faecalibacterium	635	Faecalibacterium sp. CAG:74_58_120	357	62.07
RUG189	o__Clostridiales	1676	1575	1467	Eubacterium	486	Eubacterium sp. CAG:202	340	62.02
RUG554	f__Lachnospiraceae	2185	2050	1665	Firmicutes	696	Firmicutes bacterium CAG:791	587	62.02
RUG308	f__Lachnospiraceae	2008	1909	1670	Firmicutes	683	Firmicutes bacterium CAG:791	554	62.01
RUG227	f__Lachnospiraceae	2307	2183	2077	Firmicutes	1002	Firmicutes bacterium CAG:791	924	62
RUG409	o__Clostridiales	2020	1917	1739	uncultured	425	uncultured Clostridium sp.	257	61.96
RUG688	f__Lachnospiraceae	2923	2675	1942	Firmicutes	769	Firmicutes bacterium CAG:791	615	61.96
RUG613	f__Lachnospiraceae	2531	2338	1894	Firmicutes	701	Firmicutes bacterium CAG:791	574	61.95
RUG586	f__Prevotellaceae	2278	1933	1775	Bacteroides	980	Bacteroides sp. 43_108	660	61.93
RUG818	o__Bacteroidales	2688	2431	1707	Bacteroides	910	Alistipes sp. CAG:435	318	61.91
RUG193	o__Bacteroidales	2501	2332	2128	Bacteroides	879	Alistipes sp. CAG:435	323	61.9
RUG433	f__Lachnospiraceae	2641	2400	1977	Firmicutes	1038	Firmicutes bacterium CAG:791	953	61.9
RUG285	f__Lachnospiraceae	1945	1851	1578	Firmicutes	653	Firmicutes bacterium CAG:791	535	61.82
RUG822	f__Lachnospiraceae	2012	1896	1492	Firmicutes	643	Firmicutes bacterium CAG:791	543	61.82
hRUG895	f__Lachnospiraceae	1789	1659	1543	Eubacterium	588	Eubacterium ruminantium	520	61.78
RUG442	o__Bacteroidales	1947	1668	1476	bacterium	1137	bacterium F083	1047	61.75
RUG384	o__Selenomonadales	2756	2388	1855	Phascolarctobacterium	1069	Phascolarctobacterium sp. CAG:207	486	61.74
RUG352	o__Bacteroidales	2793	2437	2122	Bacteroides	865	Alistipes sp. CAG:435	328	61.7
RUG649	o__Bacteroidales	1741	1553	1238	bacterium	1112	bacterium F083	1034	61.66
RUG314	g__Treponema	2049	1921	1826	Treponema	1630	Treponema bryantii	480	61.65
RUG254	o__Clostridiales	2000	1906	1664	Coprococcus	685	Coprococcus catus GD/7	675	61.63
RUG044	o__Clostridiales	2087	1994	1867	Coprococcus	700	Coprococcus catus GD/7	683	61.58
hRUG886	f__Lachnospiraceae	2470	2284	1942	Firmicutes	669	Firmicutes bacterium CAG:791	546	61.57
RUG165	o__Bacteroidales	1895	1644	1506	bacterium	1145	bacterium F083	1058	61.5
RUG829	o__Clostridiales	2216	2079	1531	uncultured	404	uncultured Clostridium sp.	229	61.5
RUG691	f__Prevotellaceae	1879	1658	1341	Prevotella	771	gut metagenome	208	61.49
RUG140	o__Selenomonadales	2260	2017	1759	Phascolarctobacterium	969	Phascolarctobacterium sp. CAG:207	443	61.47
RUG068	g__Sutterella	2019	1825	1583	Sutterella	1221	Sutterella sp. CAG:397	845	61.42
RUG283	f__Lachnospiraceae	2698	2440	2054	Firmicutes	1009	Firmicutes bacterium CAG:791	921	61.4
RUG310	f__Prevotellaceae	1878	1669	1564	Alloprevotella	694	Alloprevotella rava F0323	464	61.4
RUG483	f__Prevotellaceae	2156	1890	1743	Bacteroides	975	Bacteroides sp. 43_108	704	61.38
RUG253	o__Bacteroidales	2447	2281	2150	Bacteroides	858	Alistipes sp. CAG:435	332	61.37
RUG205	o__Bacteroidales	1715	1569	1478	Bacteroides	795	Alistipes sp. CAG:435	224	61.33
RUG531	o__Clostridiales	1915	1821	1479	uncultured	416	uncultured Clostridium sp.	260	61.32
RUG279	o__Bacteroidales	1758	1544	1447	bacterium	1073	bacterium F083	998	61.31
RUG028	o__Clostridiales	1895	1818	1715	Coprococcus	638	Coprococcus catus GD/7	623	61.28
RUG598	f__Prevotellaceae	1851	1707	1328	Prevotella	583	Prevotella ruminicola	182	61.27
RUG687	o__Clostridiales	2851	2561	1882	uncultured	506	uncultured Clostridium sp.	263	61.27
RUG601	o__Clostridiales	2232	2056	1800	Firmicutes	943	Firmicutes bacterium CAG:555	311	61.26
RUG710	f__Lachnospiraceae	2300	2083	1621	Firmicutes	400	Firmicutes bacterium CAG:791	269	61.26
RUG713	f__Prevotellaceae	1617	1473	1152	Prevotella	768	Prevotella sp. CAG:485	516	61.25
RUG367	f__Prevotellaceae	2455	2231	2037	Prevotella	813	Prevotella ruminicola	256	61.21
RUG502	o__Clostridiales	1925	1750	1634	Firmicutes	916	Firmicutes bacterium CAG:555	301	61.16
hRUG868	f__Lachnospiraceae	2486	2280	2086	Firmicutes	956	Firmicutes bacterium CAG:791	875	61.13
RUG166	o__Clostridiales	2496	2232	2077	Firmicutes	991	Firmicutes bacterium CAG:555	321	61.12
RUG655	o__Clostridiales	2186	1973	1537	Clostridium	877	Clostridium sp. CAG:127	708	61.12
hRUG877	f__Lachnospiraceae	2553	2359	2128	uncultured	486	uncultured Clostridium sp.	298	61.11
hRUG884	f__Lachnospiraceae	2396	2272	1997	Eubacterium	489	Eubacterium sp. CAG:38	188	61.1
RUG850	o__Clostridiales	2097	1964	1505	uncultured	463	uncultured Clostridium sp.	280	61.08
RUG336	f__Lachnospiraceae	1747	1645	1461	Roseburia	352	Pseudobutyrivibrio ruminis	119	61.05
RUG128	o__Clostridiales	2991	2707	2346	Eubacterium	900	Eubacterium ruminantium	828	61.03
RUG659	o__Bacteroidales	1639	1441	1297	bacterium	994	bacterium F083	927	61.03
RUG609	o__Clostridiales	1610	1503	1220	uncultured	207	uncultured Clostridium sp.	72	61.02
RUG754	o__Clostridiales	1655	1499	1154	Firmicutes	686	Firmicutes bacterium CAG:238	416	61.02
RUG141	o__Clostridiales	1618	1507	1390	Firmicutes	702	Firmicutes bacterium CAG:238	433	61.01
RUG402	o__Clostridiales	2126	2013	1661	uncultured	213	[Eubacterium] cellulosolvens 6	105	61
RUG040	p__Actinobacteria	1244	1128	1031	Bifidobacterium	706	Bifidobacterium psychraerophilum	42	60.98
RUG518	o__Clostridiales	2518	2321	2040	Firmicutes	955	Firmicutes bacterium CAG:555	317	60.98
RUG588	f__Lachnospiraceae	2529	2311	1884	Firmicutes	455	Firmicutes bacterium CAG:791	281	60.98
RUG363	o__Clostridiales	2847	2496	2269	Faecalibacterium	691	Faecalibacterium sp. CAG:74_58_120	410	60.97
RUG381	o__Clostridiales	1807	1692	1421	Clostridium	881	Clostridium sp. CAG:62	324	60.97
hRUG853	f__Lachnospiraceae	1849	1738	1589	uncultured	241	uncultured Clostridium sp.	107	60.96
RUG584	f__Lachnospiraceae	2668	2408	1778	Butyrivibrio	302	uncultured Clostridium sp.	167	60.94
RUG614	f__Prevotellaceae	2151	1977	1577	Prevotella	571	Paraprevotella xylaniphila YIT 11841	191	60.94
RUG678	o__Clostridiales	2259	2076	1611	Sporobacter	632	Sporobacter termitidis DSM 10068	632	60.94
RUG175	o__Clostridiales	2101	1930	1656	Firmicutes	870	Firmicutes bacterium CAG:170	231	60.93
RUG826	o__Bacteroidales	1821	1637	1196	Bacteroides	624	Alistipes sp. CAG:435	280	60.93
RUG320	o__Clostridiales	3059	2769	2165	Firmicutes	935	Firmicutes bacterium CAG:555	251	60.92
hRUG909	f__Prevotellaceae	2082	1779	1594	Bacteroides	818	Alistipes sp. CAG:435	238	60.9
RUG814	o__Clostridiales	1562	1384	1109	Clostridium	680	Clostridium sp. CAG:352	531	60.89
RUG180	o__Clostridiales	2488	2251	1985	Firmicutes	1010	Firmicutes bacterium CAG:555	324	60.85
RUG514	g__Desulfovibrio	1972	1776	1527	Desulfovibrio	1306	Desulfovibrio piger	286	60.85
RUG795	f__Prevotellaceae	1561	1418	1109	Prevotella	461	Paraprevotella clara CAG:116	148	60.83
RUG392	o__Bacteroidales	1973	1789	1592	Bacteroides	951	Bacteroides sp. CAG:1060_57_27	321	60.82
RUG487	o__Bacteroidales	1829	1676	1510	Bacteroides	609	Alistipes sp. CAG:435	267	60.81
RUG611	o__Clostridiales	1930	1808	1567	uncultured	207	[Eubacterium] cellulosolvens 6	104	60.79
RUG235	o__Clostridiales	2768	2502	1925	Ruminococcus	1851	Ruminococcus flavefaciens	636	60.77
RUG252	o__Clostridiales	2071	1969	1774	uncultured	264	uncultured Clostridium sp.	115	60.77
RUG061	o__Bacteroidales	2060	1780	1672	bacterium	1166	bacterium F083	1072	60.76
RUG173	o__Bacteroidales	1890	1748	1612	Bacteroides	675	Alistipes sp. CAG:435	269	60.76
RUG590	o__Bacteroidales	1990	1806	1441	Bacteroides	662	Alistipes sp. CAG:435	300	60.75
RUG211	f__Lachnospiraceae	1916	1796	1638	Roseburia	324	Pseudobutyrivibrio ruminis	98	60.73
RUG674	o__Clostridiales	2415	2232	1984	Firmicutes	940	Firmicutes bacterium CAG:555	313	60.73
RUG387	o__Bacteroidales	1836	1702	1586	Bacteroides	781	Alistipes sp. CAG:435	228	60.71
RUG377	o__Bacteroidales	1986	1740	1586	bacterium	1139	bacterium F083	1044	60.68
RUG094	o__Clostridiales	2194	2083	1852	uncultured	244	uncultured Clostridium sp.	110	60.65
RUG819	f__Lachnospiraceae	1976	1804	1307	Firmicutes	387	Firmicutes bacterium CAG:791	291	60.65
hRUG875	f__Lachnospiraceae	2032	1876	1752	Firmicutes	637	Firmicutes bacterium CAG:791	516	60.64
RUG019	o__Selenomonadales	2467	2188	2042	Phascolarctobacterium	995	Phascolarctobacterium sp. CAG:207	462	60.64
RUG477	f__Lachnospiraceae	2563	2388	2196	Firmicutes	436	Firmicutes bacterium CAG:791	296	60.63
RUG740	o__Clostridiales	2614	2331	1649	Faecalibacterium	631	Faecalibacterium sp. CAG:74_58_120	385	60.62
RUG569	f__Prevotellaceae	2188	1968	1737	Prevotella	645	Prevotella ruminicola	176	60.6
RUG174	f__Prevotellaceae	1992	1766	1630	Prevotella	907	Prevotella sp. CAG:755	167	60.59
RUG606	f__Prevotellaceae	2157	1910	1661	Prevotella	636	Prevotella ruminicola	197	60.59
RUG429	o__Bacteroidales	2013	1700	1554	bacterium	1133	bacterium F083	1040	60.58
hRUG856	f__Lachnospiraceae	2396	2246	2085	Clostridiales	585	Clostridiales bacterium KLE1615	306	60.57
RUG222	o__Clostridiales	2656	2458	2151	Eubacterium	866	Eubacterium ruminantium	798	60.56
RUG329	o__Bacteroidales	2411	1999	1620	bacterium	1262	bacterium F083	1138	60.56
RUG436	o__Bacteroidales	2025	1815	1687	Bacteroides	697	Alistipes sp. CAG:435	347	60.54
RUG565	o__Clostridiales	2765	2514	1981	[Eubacterium]	519	[Eubacterium] cellulosolvens 6	505	60.53
RUG646	o__Clostridiales	2413	2218	1537	uncultured	310	uncultured Clostridium sp.	120	60.53
RUG837	f__Prevotellaceae	2300	2023	1640	Prevotella	663	Paraprevotella clara CAG:116	182	60.53
RUG417	o__Bacteroidales	1911	1679	1464	bacterium	1082	bacterium F083	1009	60.51
hRUG861	f__Lachnospiraceae	2106	1956	1703	uncultured	229	uncultured Clostridium sp.	89	60.5
RUG156	o__Bacteroidales	2176	1819	1630	bacterium	1178	bacterium F083	1089	60.5
RUG039	p__Actinobacteria	1176	1067	1003	Bifidobacterium	694	Bifidobacterium psychraerophilum	47	60.49
RUG792	o__Clostridiales	1899	1762	1265	Mogibacterium	474	Mogibacterium timidum ATCC 33093	274	60.49
hRUG852	f__Lachnospiraceae	1894	1740	1625	Roseburia	373	Pseudobutyrivibrio ruminis	122	60.47
RUG006	o__Clostridiales	3770	3385	2947	uncultured	405	uncultured Clostridium sp.	156	60.47
RUG458	o__Clostridiales	2674	2432	1935	uncultured	522	uncultured Clostridium sp.	319	60.47
RUG199	o__Clostridiales	2077	1947	1820	Faecalibacterium	632	Faecalibacterium sp. CAG:74_58_120	366	60.44
RUG467	o__Clostridiales	2782	2487	2184	Firmicutes	915	Firmicutes bacterium CAG:555	299	60.42
RUG623	o__Clostridiales	2122	1959	1592	Firmicutes	801	Firmicutes bacterium CAG:555	228	60.36
RUG002	p__Actinobacteria	2687	2464	2232	Olsenella	1069	Olsenella umbonata	249	60.34
RUG079	o__Bacteroidales	2047	1858	1737	bacterium	1047	bacterium P201	748	60.34
RUG153	o__Bacteroidales	2149	1824	1656	bacterium	1142	bacterium F083	1048	60.32
RUG776	o__Clostridiales	2183	1990	1621	Firmicutes	780	Firmicutes bacterium CAG:555	224	60.32
RUG580	o__Clostridiales	2942	2622	2041	Firmicutes	886	Firmicutes bacterium CAG:555	245	60.31
RUG247	o__Clostridiales	1884	1737	1439	Mogibacterium	504	Mogibacterium timidum ATCC 33093	283	60.3
RUG321	o__Clostridiales	1969	1821	1472	Mogibacterium	508	Mogibacterium timidum ATCC 33093	292	60.28
RUG288	o__Clostridiales	1662	1557	1295	Firmicutes	342	Sporobacter termitidis DSM 10068	295	60.26
RUG720	o__Bacteroidales	1809	1658	1511	Bacteroides	623	Alistipes sp. CAG:435	276	60.22
RUG291	o__Clostridiales	2110	1859	1605	Clostridium	847	Clostridium sp. CAG:352	650	60.21
RUG164	o__Bacteroidales	2102	1873	1680	bacterium	1059	bacterium P201	742	60.2
RUG100	o__Clostridiales	1725	1612	1408	uncultured	506	uncultured Eubacterium sp.	432	60.19
RUG400	g__Treponema	2459	2242	1702	Treponema	1830	Treponema bryantii	502	60.19
RUG511	o__Clostridiales	2580	2348	1903	Firmicutes	833	Firmicutes bacterium CAG:555	241	60.19
RUG634	o__Bacteroidales	1742	1624	1430	Bacteroides	604	Alistipes sp. CAG:435	272	60.18
RUG210	f__Prevotellaceae	1946	1760	1604	Prevotella	837	gut metagenome	194	60.12
RUG617	f__Lachnospiraceae	1845	1700	1299	Firmicutes	380	Firmicutes bacterium CAG:791	277	60.12
RUG669	o__Clostridiales	1797	1593	1234	Clostridium	785	Clostridium sp. CAG:352	594	60.08
RUG629	o__Bacteroidales	1925	1731	1360	Bacteroides	649	Alistipes sp. CAG:435	278	60.06
hRUG855	o__Clostridiales	1822	1689	1553	Firmicutes	749	Firmicutes bacterium CAG:555	233	60.05
RUG523	o__Bacteroidales	2008	1785	1455	Bacteroides	656	Alistipes sp. CAG:435	295	60.05
RUG197	o__Bacteroidales	2081	1791	1633	bacterium	1195	bacterium F083	1077	60.03
RUG615	o__Bacteroidales	1923	1707	1363	Bacteroides	626	Alistipes sp. CAG:435	278	60.02
RUG633	o__Clostridiales	1719	1508	1190	Clostridium	768	Clostridium sp. CAG:352	591	60.02
RUG214	f__Lachnospiraceae	1698	1612	1514	Roseburia	364	Pseudobutyrivibrio ruminis	123	60.01
RUG361	o__Clostridiales	2007	1795	1503	Eubacterium	609	Eubacterium sp. 68-3-10	443	60.01
RUG626	o__Clostridiales	1650	1527	1187	Firmicutes	331	Sporobacter termitidis DSM 10068	270	60
RUG326	o__Bacteroidales	2414	1997	1836	bacterium	1234	bacterium F083	1104	59.96
RUG561	f__Lachnospiraceae	2237	2017	1460	Firmicutes	402	Firmicutes bacterium CAG:791	282	59.94
RUG300	o__Clostridiales	2414	2259	2039	uncultured	284	uncultured Clostridium sp.	110	59.93
RUG694	o__Clostridiales	2391	2158	1685	Eubacterium	919	Eubacterium ruminantium	869	59.92
RUG134	o__Bacteroidales	1944	1703	1559	bacterium	1141	bacterium F083	1051	59.9
hRUG897	f__Prevotellaceae	2174	1914	1801	Prevotella	1065	Prevotella sp. CAG:755	205	59.89
RUG157	o__Clostridiales	1686	1573	1388	Firmicutes	348	Sporobacter termitidis DSM 10068	293	59.89
RUG325	o__Bacteroidales	2482	2037	1869	bacterium	1288	bacterium F083	1154	59.88
RUG770	k__Bacteria	2041	1636	1422	Acinetobacter	566	Acinetobacter sp. CAG:196	366	59.82
RUG489	o__Bacteroidales	1630	1469	1314	Bacteroides	784	Bacteroides sp. CAG:1060	250	59.81
RUG578	f__Lachnospiraceae	1890	1740	1459	Firmicutes	355	Firmicutes bacterium CAG:791	256	59.81
RUG534	o__Clostridiales	1682	1606	1507	uncultured	217	uncultured Clostridium sp.	89	59.79
RUG619	o__Bacteroidales	2555	2235	1802	Bacteroides	768	Alistipes sp. CAG:435	346	59.79
RUG220	o__Clostridiales	1954	1786	1644	Firmicutes	748	Firmicutes bacterium CAG:170	193	59.73
RUG830	f__Lachnospiraceae	2431	2242	1638	Firmicutes	487	Firmicutes bacterium CAG:791	305	59.73
RUG264	o__Bacteroidales	2497	2066	1877	bacterium	1265	bacterium F083	1137	59.72
RUG463	o__Clostridiales	2094	1914	1491	Clostridium	780	Clostridium sp. CAG:1024	458	59.72
RUG737	o__Bacteroidales	1740	1516	1261	bacterium	1063	bacterium F083	978	59.71
RUG796	f__Lachnospiraceae	1925	1766	1305	Firmicutes	372	Firmicutes bacterium CAG:791	271	59.71
RUG757	o__Clostridiales	1700	1479	1131	Clostridium	688	Clostridium sp. CAG:352	521	59.68
RUG846	o__Clostridiales	2086	1867	1363	Ruminococcus	404	Eubacterium sp. CAG:581	160	59.67
RUG331	o__Bacteroidales	2034	1818	1679	Bacteroides	659	Alistipes sp. CAG:435	296	59.65
RUG570	g__Treponema	2604	2313	1812	Treponema	1840	Treponema bryantii	470	59.65
RUG375	f__Lachnospiraceae	3305	2959	2563	Firmicutes	463	Firmicutes bacterium CAG:791	301	59.64
RUG557	f__Lachnospiraceae	2192	2011	1547	Firmicutes	418	Firmicutes bacterium CAG:791	288	59.63
hRUG889	k__Bacteria	1452	1230	994	Mycoplasma	606	Mycoplasma sp. CAG:877	563	59.62
RUG421	o__Bacteroidales	1862	1689	1574	Bacteroides	637	Alistipes sp. CAG:435	281	59.58
RUG057	f__Lachnospiraceae	2742	2546	2360	Firmicutes	934	Firmicutes bacterium CAG:791	842	59.57
RUG323	o__Bacteroidales	2564	2088	1789	bacterium	1269	bacterium F083	1160	59.56
RUG348	o__Bacteroidales	2446	2005	1821	bacterium	1242	bacterium F083	1116	59.52
RUG539	o__Bacteroidales	2517	2054	1833	bacterium	1240	bacterium F083	1125	59.52
RUG349	o__Clostridiales	1356	1269	1139	Mogibacterium	455	Mogibacterium timidum ATCC 33093	250	59.5
RUG316	o__Clostridiales	2116	1937	1594	Clostridium	789	Clostridium sp. CAG:1024	458	59.48
RUG516	o__Clostridiales	1837	1652	1249	Eubacterium	426	Eubacterium sp. CAG:202	194	59.48
RUG612	o__Clostridiales	2066	1888	1609	Clostridium	447	Clostridium sp. MSTE9	121	59.45
RUG095	o__Clostridiales	3974	3346	2860	uncultured	688	Faecalibacterium sp. CAG:74_58_120	378	59.44
RUG667	o__Bacteroidales	1758	1595	1490	Bacteroides	587	Alistipes sp. CAG:435	274	59.44
RUG360	o__Bacteroidales	2522	2047	1830	bacterium	1227	bacterium F083	1112	59.43
RUG732	g__Treponema	2951	2612	1838	Treponema	2110	Treponema bryantii	541	59.43
RUG098	o__Clostridiales	2072	1828	1635	Clostridium	789	Clostridium sp. CAG:352	591	59.41
RUG784	o__Bacteroidales	2308	2013	1469	Bacteroides	718	Alistipes sp. CAG:435	292	59.39
RUG282	o__Clostridiales	2794	2522	2148	Firmicutes	878	Firmicutes bacterium CAG:555	239	59.37
RUG335	f__Lachnospiraceae	1739	1668	1533	Roseburia	398	Pseudobutyrivibrio ruminis	97	59.36
RUG147	o__Clostridiales	2290	2155	1948	Clostridiales	566	Clostridiales bacterium KLE1615	295	59.35
RUG184	o__Bacteroidales	2542	2099	1930	bacterium	1296	bacterium F083	1160	59.35
RUG576	o__Clostridiales	1859	1725	1539	Mogibacterium	441	Mogibacterium timidum ATCC 33093	251	59.34
RUG728	k__Bacteria	1833	1599	1240	Clostridium	562	Brachyspira sp. CAG:484	192	59.33
RUG132	o__Clostridiales	2096	1850	1623	Clostridium	822	Clostridium sp. CAG:352	605	59.32
RUG244	o__Bacteroidales	2021	1716	1568	bacterium	1088	bacterium F083	994	59.32
RUG395	o__Bacteroidales	1812	1667	1564	Bacteroides	668	Alistipes sp. CAG:435	281	59.32
hRUG870	f__Lachnospiraceae	2758	2516	2265	Firmicutes	870	Firmicutes bacterium CAG:791	781	59.31
RUG170	f__Lachnospiraceae	2397	2225	1992	Roseburia	437	Pseudobutyrivibrio ruminis	111	59.31
RUG789	o__Clostridiales	2164	1943	1541	Clostridium	702	Clostridium sp. CAG:1024	410	59.29
hRUG892	f__Lachnospiraceae	2057	1836	1536	Roseburia	391	Pseudobutyrivibrio ruminis	86	59.25
RUG739	o__Bacteroidales	2420	1994	1557	bacterium	1177	bacterium F083	1062	59.24
RUG055	o__Clostridiales	2392	2223	1968	Catonella	670	Catonella morbi ATCC 51271	670	59.21
RUG359	o__Bacteroidales	2616	2078	1807	bacterium	1265	bacterium F083	1144	59.21
RUG683	o__Clostridiales	1951	1798	1490	uncultured	402	uncultured Clostridium sp.	224	59.2
hRUG871	f__Lachnospiraceae	2688	2404	2044	Catonella	672	Catonella morbi ATCC 51271	672	59.19
RUG239	g__Treponema	2656	2359	2060	Treponema	1895	Treponema bryantii	501	59.18
RUG758	o__Clostridiales	1756	1520	1283	Clostridium	737	Clostridium sp. CAG:352	552	59.18
RUG090	o__Clostridiales	2056	1877	1682	Eubacterium	440	Eubacterium sp. CAG:202	180	59.17
RUG250	o__Bacteroidales	1964	1800	1692	Bacteroides	710	Alistipes sp. CAG:435	263	59.13
RUG183	o__Clostridiales	1922	1709	1488	Clostridium	778	Clostridium sp. CAG:352	593	59.12
RUG191	f__Lachnospiraceae	1957	1827	1641	Roseburia	416	Pseudobutyrivibrio ruminis	129	59.1
RUG096	f__Lachnospiraceae	1860	1772	1647	Roseburia	402	Pseudobutyrivibrio ruminis	96	59.09
RUG842	o__Clostridiales	1615	1509	1143	uncultured	215	uncultured Clostridium sp.	78	59.03
RUG722	o__Bacteroidales	1682	1534	1418	Bacteroides	563	Alistipes sp. CAG:435	251	59.02
RUG641	o__Clostridiales	2162	1903	1469	Eubacterium	457	Eubacterium sp. CAG:202	202	59.01
RUG080	o__Clostridiales	2516	2209	1922	Clostridium	528	Clostridium sp. CAG:964	156	59
RUG313	o__Clostridiales	1910	1734	1585	Firmicutes	781	Firmicutes bacterium CAG:170	193	58.99
RUG041	o__Clostridiales	2188	1975	1828	Eubacterium	447	Eubacterium sp. CAG:581	185	58.96
RUG553	o__Bacteroidales	2010	1788	1516	Bacteroides	649	Alistipes sp. CAG:435	264	58.95
RUG432	o__Clostridiales	2002	1791	1479	Clostridium	787	Clostridium sp. CAG:1024	493	58.92
RUG450	f__Prevotellaceae	2141	1920	1763	Bacteroides	897	Prevotella ruminicola	87	58.91
RUG406	o__Bacteroidales	1925	1749	1613	Bacteroides	664	Alistipes sp. CAG:435	285	58.89
RUG104	o__Clostridiales	2166	1951	1824	Firmicutes	805	Firmicutes bacterium CAG:170	191	58.88
RUG274	f__Lachnospiraceae	2086	1984	1648	Roseburia	403	Pseudobutyrivibrio ruminis	115	58.88
RUG777	o__Clostridiales	1592	1417	1108	Clostridium	398	Clostridium sp. CAG:964	136	58.86
hRUG869	f__Lachnospiraceae	2327	2123	1909	uncultured	246	[Eubacterium] cellulosolvens 6	107	58.84
RUG705	o__Clostridiales	1172	1006	843	Clostridium	710	Clostridium sp. CAG:914	456	58.82
RUG376	f__Prevotellaceae	2000	1808	1662	Prevotella	756	Prevotella sp. CAG:755	106	58.81
RUG769	f__Rhodospirillaceae	1224	1003	795	Azospirillum	591	Azospirillum sp. CAG:239	242	58.79
RUG135	o__Clostridiales	2158	1953	1668	Eubacterium	458	Eubacterium sp. CAG:202	209	58.78
RUG597	f__Erysipelotrichaceae	2510	2234	1790	Solobacterium	697	Solobacterium moorei F0204	697	58.78
RUG452	o__Clostridiales	1984	1827	1495	Clostridium	790	Clostridium sp. CAG:1024	455	58.77
hRUG857	f__Prevotellaceae	2302	2021	1781	Prevotella	981	Prevotella sp. CAG:279	346	58.76
RUG813	f__Erysipelotrichaceae	2109	1886	1404	Solobacterium	573	Solobacterium moorei F0204	573	58.7
RUG248	o__Clostridiales	2058	1820	1579	Clostridium	810	Clostridium sp. CAG:352	624	58.68
RUG145	f__Lachnospiraceae	2209	2007	1858	Roseburia	417	Pseudobutyrivibrio ruminis	145	58.66
RUG657	f__Prevotellaceae	1988	1798	1670	Bacteroides	856	Prevotella ruminicola	75	58.66
RUG638	f__Lachnospiraceae	3002	2645	2032	uncultured	369	uncultured Clostridium sp.	290	58.62
RUG052	f__Erysipelotrichaceae	2022	1837	1718	Solobacterium	699	Solobacterium moorei F0204	699	58.61
RUG388	f__Erysipelotrichaceae	1886	1701	1346	Solobacterium	578	Solobacterium moorei F0204	578	58.6
RUG241	o__Clostridiales	1572	1421	1306	Clostridium	423	Clostridium sp. CAG:964	134	58.54
RUG491	o__Clostridiales	2035	1819	1505	Clostridium	786	Clostridium sp. CAG:413	656	58.54
RUG781	f__Lachnospiraceae	2172	1939	1430	Firmicutes	259	uncultured Clostridium sp.	137	58.53
RUG508	o__Clostridiales	2348	2037	1695	Clostridium	241	Clostridiales bacterium CHKCI001	120	58.52
RUG151	f__Lachnospiraceae	2192	2103	1884	Roseburia	427	Pseudobutyrivibrio ruminis	121	58.51
RUG844	p__Actinobacteria	1144	1047	814	Eggerthella	225	Denitrobacterium detoxificans	63	58.51
RUG476	f__Prevotellaceae	2027	1822	1712	Bacteroides	856	Prevotella ruminicola	123	58.47
RUG519	f__Prevotellaceae	2474	2130	1699	Prevotella	864	Prevotella sp. CAG:279	322	58.47
hRUG902	f__Erysipelotrichaceae	1487	1343	1271	Solobacterium	578	Solobacterium moorei F0204	578	58.46
RUG480	o__Clostridiales	2530	2219	1822	Ruminococcus	1586	Ruminococcus flavefaciens	504	58.46
RUG723	f__Prevotellaceae	2097	1841	1685	Prevotella	904	Prevotella sp. CAG:279	311	58.43
RUG267	o__Clostridiales	1991	1712	1405	Clostridium	790	Clostridium sp. CAG:352	613	58.38
hRUG865	f__Spirochaetaceae	2306	2059	1806	Sphaerochaeta	1014	Sphaerochaeta pleomorpha (strain ATCC BAA-1885 / DSM 22778 / Grapes)	703	58.35
RUG472	o__Clostridiales	2032	1871	1687	Clostridium	747	Clostridium sp. CAG:1024	414	58.34
RUG652	o__Clostridiales	1689	1524	1143	Ruminococcus	317	Eubacterium sp. CAG:180	118	58.34
RUG803	f__Rhodospirillaceae	1331	1099	865	Azospirillum	589	Azospirillum sp. CAG:239	272	58.33
RUG558	f__Prevotellaceae	2332	2089	1895	Prevotella	903	Prevotella sp. CAG:279	290	58.32
RUG573	o__Clostridiales	1985	1715	1413	Clostridium	741	Clostridium sp. CAG:352	551	58.32
RUG054	f__Erysipelotrichaceae	2385	2107	1942	Solobacterium	741	Solobacterium moorei F0204	741	58.31
RUG485	f__Prevotellaceae	2245	1973	1838	Prevotella	865	Prevotella sp. CAG:279	296	58.31
RUG206	f__Mycoplasmataceae	966	670	146	Candidatus	507	Candidatus Mycoplasma girerdii	499	58.28
RUG444	o__Clostridiales	1797	1619	1229	Ruminococcus	339	Eubacterium sp. CAG:180	119	58.25
RUG563	o__Clostridiales	2489	2247	2056	Faecalibacterium	688	Faecalibacterium sp. CAG:74_58_120	384	58.24
hRUG888	f__Prevotellaceae	2351	2085	1900	Prevotella	988	Prevotella sp. CAG:279	344	58.23
RUG503	f__Erysipelotrichaceae	1613	1453	1243	Solobacterium	617	Solobacterium moorei F0204	617	58.23
RUG507	f__Prevotellaceae	2333	2090	1769	Prevotella	913	Prevotella sp. CAG:279	298	58.23
RUG817	o__Clostridiales	1728	1501	1152	Clostridium	856	Clostridium sp. CAG:138	600	58.23
RUG478	o__Bacteroidales	2189	1923	1688	Bacteroides	681	Alistipes sp. CAG:435	274	58.22
RUG263	f__Lachnospiraceae	2007	1908	1649	Roseburia	387	Pseudobutyrivibrio ruminis	123	58.21
RUG494	f__Prevotellaceae	2406	2056	1651	Prevotella	816	Prevotella sp. CAG:279	296	58.16
RUG099	o__Clostridiales	2301	2030	1858	Mogibacterium	512	Mogibacterium timidum ATCC 33093	281	58.15
RUG603	o__Bacteroidales	2074	1848	1652	Bacteroides	711	Alistipes sp. CAG:435	297	58.1
RUG490	f__Prevotellaceae	2290	2005	1725	Prevotella	816	Prevotella sp. CAG:279	296	58.05
RUG808	o__Clostridiales	1682	1525	1112	Ruminococcus	300	Eubacterium sp. CAG:180	107	58.02
RUG410	f__Rhodospirillaceae	1248	1064	888	Azospirillum	598	Azospirillum sp. CAG:239	274	57.99
RUG475	o__Clostridiales	2080	1826	1546	Clostridium	762	Clostridium sp. CAG:352	580	57.98
RUG811	f__Lachnospiraceae	2134	1946	1487	Roseburia	296	Pseudobutyrivibrio ruminis	109	57.92
RUG401	f__Prevotellaceae	2392	2144	1969	Prevotella	927	Prevotella sp. CAG:279	299	57.91
RUG756	o__Clostridiales	2975	2572	1822	Faecalibacterium	566	Faecalibacterium sp. CAG:74_58_120	336	57.91
RUG434	f__Prevotellaceae	2071	1849	1716	Prevotella	773	Prevotella sp. CAG:279	322	57.9
RUG559	f__Prevotellaceae	2250	1943	1680	Prevotella	801	Prevotella sp. CAG:279	294	57.9
RUG567	o__Clostridiales	1776	1609	1329	Ruminococcus	313	Eubacterium sp. CAG:180	129	57.9
RUG548	f__Prevotellaceae	2228	1936	1803	Prevotella	819	Prevotella sp. CAG:279	283	57.89
RUG532	f__Prevotellaceae	2480	2193	1945	Prevotella	934	Prevotella sp. CAG:279	292	57.88
RUG845	o__Clostridiales	1578	1424	1200	Eubacterium	369	Eubacterium sp. CAG:202	160	57.87
RUG322	o__Clostridiales	2011	1814	1620	Clostridium	462	Clostridium sp. CAG:964	145	57.86
RUG269	f__Prevotellaceae	2642	2341	2088	Prevotella	1016	Prevotella sp. CAG:279	314	57.85
RUG462	f__Prevotellaceae	2744	2391	1949	Prevotella	995	Prevotella sp. CAG:279	316	57.83
RUG497	f__Prevotellaceae	2697	2338	2139	Prevotella	1021	Prevotella sp. CAG:279	296	57.78
RUG642	o__Clostridiales	1769	1589	1106	Ruminococcus	324	Ruminococcus sp. CAG:177	110	57.78
RUG396	f__Prevotellaceae	2324	1994	1860	Prevotella	831	Prevotella sp. CAG:279	307	57.77
RUG709	f__Lachnospiraceae	2304	2095	1612	Butyrivibrio	250	uncultured Clostridium sp.	149	57.77
RUG560	f__Rhodospirillaceae	1291	1057	888	Azospirillum	617	Azospirillum sp. CAG:239	253	57.76
RUG677	o__Clostridiales	3463	3043	2482	Faecalibacterium	891	Faecalibacterium sp. CAG:74_58_120	521	57.76
RUG159	o__Clostridiales	2370	2222	1940	Clostridium	305	uncultured Clostridium sp.	106	57.75
RUG306	f__Lachnospiraceae	1954	1804	1646	Roseburia	360	Pseudobutyrivibrio ruminis	110	57.74
RUG482	f__Prevotellaceae	2295	1987	1816	Prevotella	790	Prevotella sp. CAG:279	289	57.74
RUG049	f__Erysipelotrichaceae	2232	2011	1839	Solobacterium	632	Solobacterium moorei F0204	632	57.72
RUG639	f__Prevotellaceae	2769	2432	1944	Prevotella	1061	Prevotella sp. CAG:279	300	57.72
RUG379	f__Prevotellaceae	2581	2274	2020	Prevotella	993	Prevotella sp. CAG:279	299	57.71
RUG650	o__Clostridiales	1745	1571	1226	Ruminococcus	313	Eubacterium sp. CAG:180	115	57.71
RUG506	f__Prevotellaceae	2422	2172	1929	Prevotella	919	Prevotella sp. CAG:279	292	57.7
RUG416	o__Clostridiales	1686	1521	1349	Clostridium	690	Clostridium sp. CAG:1024	450	57.69
RUG050	f__Erysipelotrichaceae	2034	1849	1704	Solobacterium	620	Solobacterium moorei F0204	620	57.67
RUG440	p__Actinobacteria	3561	2967	2197	Olsenella	991	Olsenella umbonata	197	57.65
RUG053	f__Erysipelotrichaceae	2547	2269	1945	Solobacterium	673	Solobacterium moorei F0204	673	57.64
RUG311	o__Clostridiales	3267	3001	2477	uncultured	520	Faecalibacterium sp. CAG:74_58_120	184	57.64
RUG353	o__Clostridiales	1792	1629	1319	Ruminococcus	323	Eubacterium sp. CAG:180	122	57.63
RUG661	o__Clostridiales	2001	1815	1334	Ruminococcus	357	Eubacterium sp. CAG:180	120	57.63
RUG122	o__Clostridiales	2105	1809	1563	Clostridium	492	Clostridium sp. CAG:964	170	57.62
RUG228	f__Prevotellaceae	2382	2045	1900	Prevotella	849	Prevotella sp. CAG:279	310	57.62
RUG496	f__Prevotellaceae	2313	1972	1733	Prevotella	803	Prevotella sp. CAG:279	297	57.61
RUG799	o__Clostridiales	3466	2938	2147	uncultured	422	Faecalibacterium sp. CAG:74_58_120	168	57.6
RUG255	o__Clostridiales	1747	1601	1333	Ruminococcus	311	Eubacterium sp. CAG:180	126	57.57
RUG466	o__Clostridiales	1872	1690	1417	Ruminococcus	328	Eubacterium sp. CAG:180	124	57.56
RUG051	f__Erysipelotrichaceae	2364	2098	1885	Solobacterium	633	Solobacterium moorei F0204	633	57.54
RUG330	f__Prevotellaceae	2574	2254	2001	Prevotella	951	Prevotella sp. CAG:279	292	57.53
RUG404	o__Clostridiales	2531	2265	1847	uncultured	359	Faecalibacterium sp. CAG:74_58_120	189	57.53
RUG327	o__Clostridiales	2991	2495	1835	Clostridium	913	Clostridium sp. CAG:352	654	57.51
RUG701	o__Clostridiales	3347	2973	2312	Faecalibacterium	867	Faecalibacterium sp. CAG:74_58_120	495	57.5
RUG340	o__Clostridiales	3119	2773	2321	uncultured	434	Faecalibacterium sp. CAG:74_58_120	174	57.49
RUG354	f__Prevotellaceae	2564	2160	1943	Prevotella	868	Prevotella sp. CAG:279	309	57.47
RUG549	f__Prevotellaceae	2587	2290	1971	Prevotella	978	Prevotella sp. CAG:279	303	57.47
RUG408	o__Clostridiales	1776	1620	1267	Ruminococcus	337	Eubacterium sp. CAG:180	122	57.43
hRUG872	f__Lachnospiraceae	2103	1922	1715	Roseburia	365	Pseudobutyrivibrio ruminis	114	57.42
RUG675	o__Clostridiales	1889	1707	1338	Ruminococcus	331	Eubacterium sp. CAG:180	126	57.41
RUG351	o__Clostridiales	1837	1676	1387	Ruminococcus	331	Eubacterium sp. CAG:180	125	57.39
hRUG903	o__Clostridiales	2021	1796	1616	Ruminococcus	401	Eubacterium sp. CAG:180	195	57.35
RUG238	o__Clostridiales	1901	1735	1490	Ruminococcus	324	Eubacterium sp. CAG:180	123	57.35
RUG806	o__Clostridiales	1956	1718	1364	Ruminococcus	504	Ruminococcus sp. CAG:177	198	57.28
RUG575	f__Prevotellaceae	2497	2183	1940	Prevotella	897	Prevotella sp. CAG:279	285	57.26
RUG793	o__Clostridiales	931	775	639	Clostridium	345	Clostridium sp. CAG:417	188	57.25
RUG420	o__Clostridiales	1740	1602	1320	Ruminococcus	325	Eubacterium sp. CAG:180	121	57.22
RUG208	o__Clostridiales	1825	1678	1502	Ruminococcus	324	Eubacterium sp. CAG:180	133	57.21
RUG373	f__Prevotellaceae	2560	2226	1977	Prevotella	955	Prevotella sp. CAG:279	306	57.21
RUG258	o__Clostridiales	1812	1657	1441	Ruminococcus	315	Eubacterium sp. CAG:180	125	57.16
RUG066	o__Clostridiales	2257	2081	1916	Clostridium	431	Clostridium phytofermentans (strain ATCC 700394 / DSM 18823 / ISDg)	192	57.14
RUG415	f__Prevotellaceae	2994	2610	2146	Prevotella	781	Prevotella ruminicola	270	57.07
RUG023	f__Spirochaetaceae	2637	2323	2145	Sphaerochaeta	1110	Sphaerochaeta pleomorpha (strain ATCC BAA-1885 / DSM 22778 / Grapes)	768	57.04
RUG708	o__Clostridiales	1887	1720	1525	uncultured	316	uncultured Eubacterium sp.	215	57.04
hRUG900	f__Erysipelotrichaceae	2411	2123	1625	Solobacterium	593	Solobacterium moorei F0204	593	57.02
RUG089	o__Clostridiales	1904	1726	1586	Ruminococcus	312	Eubacterium sp. CAG:180	151	57
RUG163	o__Bacteroidales	1841	1643	1395	Bacteroides	362	Paludibacter propionicigenes (strain DSM 17365 / JCM 13257 / WB4)	79	56.95
RUG802	p__Actinobacteria	2132	1874	1387	Olsenella	388	Olsenella umbonata	92	56.92
RUG772	f__Rhodospirillaceae	1364	1083	896	Azospirillum	601	Azospirillum sp. CAG:239	254	56.89
RUG278	f__Prevotellaceae	2754	2382	2149	Prevotella	1015	Prevotella sp. CAG:279	318	56.88
RUG684	f__Erysipelotrichaceae	2931	2540	1959	Solobacterium	550	Solobacterium moorei F0204	550	56.85
RUG800	f__Prevotellaceae	2688	2308	1677	Prevotella	956	Prevotella sp. CAG:279	285	56.85
RUG103	o__Clostridiales	2297	2100	1918	Faecalibacterium	335	Faecalibacterium sp. CAG:74_58_120	176	56.78
RUG465	f__Prevotellaceae	2805	2422	2247	Prevotella	707	Prevotella ruminicola	246	56.72
RUG033	p__Actinobacteria	2042	1885	1554	Eggerthella	216	Denitrobacterium detoxificans	95	56.68
RUG594	o__Clostridiales	1292	1052	896	Clostridium	466	human gut metagenome	202	56.66
hRUG881	o__Clostridiales	2214	1882	1720	Ruminococcus	322	Eubacterium sp. CAG:180	152	56.61
RUG755	f__Prevotellaceae	2740	2306	1926	Prevotella	940	Prevotella sp. CAG:279	296	56.5
RUG716	o__Bacteroidales	2025	1690	1297	Prevotella	310	Paludibacter propionicigenes (strain DSM 17365 / JCM 13257 / WB4)	160	56.48
RUG530	o__Clostridiales	1357	1106	920	Clostridium	481	human gut metagenome	213	56.44
RUG592	o__Clostridiales	2655	2193	1662	Clostridium	543	Clostridium sp. CAG:964	164	56.41
RUG658	p__Elusimicrobia	1284	1161	921	Endomicrobium	456	Endomicrobium proavitum	456	56.41
RUG362	f__Prevotellaceae	2926	2502	2235	Prevotella	1050	Prevotella sp. CAG:279	311	56.37
RUG243	o__Bacteroidales	1906	1689	1494	Bacteroides	356	Paludibacter propionicigenes (strain DSM 17365 / JCM 13257 / WB4)	77	56.28
hRUG876	f__Erysipelotrichaceae	2507	2141	1846	Solobacterium	643	Solobacterium moorei F0204	643	56.27
RUG378	f__Prevotellaceae	2676	2250	2061	Prevotella	903	Prevotella sp. CAG:279	309	56.25
RUG750	o__Bacteroidales	1506	1367	1107	Bacteroidetes	360	Bacteroidales bacterium CF	138	56.2
RUG412	f__Prevotellaceae	2969	2530	2236	Prevotella	1055	Prevotella sp. CAG:279	290	56.12
RUG714	o__Clostridiales	1725	1509	1177	Clostridium	273	Eubacterium sp. CAG:180	70	56.06
RUG131	f__Erysipelotrichaceae	1248	1078	986	Coprobacillus	474	Coprobacillus sp. CAG:826	449	56.03
hRUG880	f__Lachnospiraceae	2144	1981	1779	Clostridium	290	uncultured Clostridium sp.	72	55.97
hRUG874	f__Erysipelotrichaceae	2519	2141	1852	Solobacterium	604	Solobacterium moorei F0204	604	55.94
RUG234	o__Bacteroidales	2053	1796	1685	Bacteroidetes	397	Alistipes sp. CAG:831	156	55.86
RUG479	o__Bacteroidales	1880	1600	1394	Bacteroides	338	Paludibacter propionicigenes (strain DSM 17365 / JCM 13257 / WB4)	77	55.86
RUG680	o__Clostridiales	1858	1656	1352	Anaerotruncus	651	Anaerotruncus sp. CAG:390	650	55.81
RUG084	o__Clostridiales	1903	1788	1682	Clostridium	269	uncultured Clostridium sp.	73	55.68
RUG832	p__Firmicutes	1303	1074	907	Clostridium	380	Firmicutes bacterium CAG:822	171	55.6
RUG841	k__Bacteria	1690	1454	1108	Clostridium	680	Clostridium sp. CAG:306	454	55.57
RUG762	o__Clostridiales	2089	1770	1463	Clostridium	456	uncultured Ruminococcus sp.	82	55.56
RUG760	o__Clostridiales	2035	1845	1418	Clostridium	269	uncultured Clostridium sp.	74	55.54
RUG703	f__Spirochaetaceae	1737	1549	1361	Sphaerochaeta	593	Sphaerochaeta pleomorpha (strain ATCC BAA-1885 / DSM 22778 / Grapes)	302	55.52
RUG820	p__Firmicutes	1516	1136	905	Mycoplasma	344	Mycoplasma sp. CAG:776	233	55.5
RUG821	o__Clostridiales	2503	2201	1670	Faecalibacterium	365	Faecalibacterium sp. CAG:74_58_120	174	55.24
RUG343	p__Firmicutes	2001	1356	1095	Mycoplasma	505	Mycoplasma sp. CAG:877	478	55.23
RUG281	o__Bacteroidales	1756	1484	1254	Paludibacter	261	Paludibacter propionicigenes (strain DSM 17365 / JCM 13257 / WB4)	161	55.08
RUG198	o__Clostridiales	2666	2267	1881	Clostridium	491	uncultured Ruminococcus sp.	103	55.02
RUG547	o__Clostridiales	1332	1152	959	Acidiphilium	335	Acidiphilium sp. CAG:727	335	54.96
RUG736	o__Bacteroidales	1569	1330	1172	Paludibacter	276	Paludibacter propionicigenes (strain DSM 17365 / JCM 13257 / WB4)	171	54.96
RUG437	o__Bacteroidales	1733	1459	1222	Paludibacter	297	Paludibacter propionicigenes (strain DSM 17365 / JCM 13257 / WB4)	185	54.93
RUG662	o__Clostridiales	2523	2137	1686	Clostridium	279	Mageeibacillus indolicus (strain UPII9-5)	85	54.87
RUG752	g__Elusimicrobium	1475	1246	900	Elusimicrobium	660	Elusimicrobium minutum (strain Pei191)	660	54.83
RUG428	o__Clostridiales	2533	2163	1720	Clostridium	290	Mageeibacillus indolicus (strain UPII9-5)	101	54.73
RUG521	p__Firmicutes	1802	1613	1293	Holdemania	197	Holdemania filiformis DSM 12042	197	54.73
RUG087	f__Erysipelotrichaceae	4904	3879	3033	Solobacterium	647	Solobacterium moorei F0204	647	54.7
RUG715	o__Bacteroidales	2017	1599	1420	Bacteroides	282	Paludibacter propionicigenes (strain DSM 17365 / JCM 13257 / WB4)	158	54.68
RUG240	p__Elusimicrobia	1832	1592	1210	Endomicrobium	521	Endomicrobium proavitum	521	54.67
RUG704	o__Clostridiales	2169	1867	1330	Ruminococcus	398	Eubacterium sp. CAG:180	163	54.67
RUG152	o__Bacteroidales	1938	1646	1466	Paludibacter	280	Paludibacter propionicigenes (strain DSM 17365 / JCM 13257 / WB4)	159	54.64
RUG525	o__Clostridiales	2523	2114	1715	Clostridium	301	Mageeibacillus indolicus (strain UPII9-5)	100	54.59
RUG328	o__Clostridiales	2814	2412	1888	Clostridium	499	uncultured Ruminococcus sp.	104	54.53
RUG093	o__Bacteroidales	1869	1577	1445	Bacteroidetes	341	bacterium F083	215	54.48
RUG372	o__Bacteroidales	1968	1587	1396	Bacteroides	282	Paludibacter propionicigenes (strain DSM 17365 / JCM 13257 / WB4)	165	54.42
hRUG910	k__Bacteria	1185	968	802	Firmicutes	489	Firmicutes bacterium CAG:582	458	54.39
RUG251	o__Clostridiales	2442	2102	1708	Clostridium	323	Mageeibacillus indolicus (strain UPII9-5)	135	54.39
RUG540	g__Elusimicrobium	1293	1084	820	Elusimicrobium	646	Elusimicrobium minutum (strain Pei191)	646	54.35
RUG486	g__Elusimicrobium	1323	1098	885	Elusimicrobium	674	Elusimicrobium minutum (strain Pei191)	674	54.34
RUG337	o__Bacteroidales	1814	1519	1269	Bacteroides	274	Paludibacter propionicigenes (strain DSM 17365 / JCM 13257 / WB4)	165	54.28
RUG194	o__Clostridiales	1980	1747	1557	Clostridium	441	uncultured Ruminococcus sp.	96	54.21
RUG334	k__Bacteria	3998	3276	2696	Candidatus	1104	Candidatus Riflebacteria bacterium GWC2_50_8	1044	54.19
RUG456	o__Bacteroidales	1936	1577	1389	Prevotella	269	Paludibacter propionicigenes (strain DSM 17365 / JCM 13257 / WB4)	150	54.18
RUG747	p__Firmicutes	1869	1645	1202	Holdemania	191	Holdemania filiformis DSM 12042	191	54.18
RUG380	o__Bacteroidales	2363	2037	1806	Bacteroidetes	481	bacterium P201	150	54.01
RUG182	o__Bacteroidales	2713	2300	1966	Bacteroidetes	499	bacterium F083	185	53.99
hRUG907	f__Prevotellaceae	2256	1700	1450	Prevotella	285	Paludibacter propionicigenes (strain DSM 17365 / JCM 13257 / WB4)	158	53.97
RUG538	o__Bacteroidales	2673	2275	1784	Bacteroidetes	471	bacterium F083	191	53.97
RUG801	o__Clostridiales	1731	1459	1094	Clostridium	224	Mageeibacillus indolicus (strain UPII9-5)	103	53.97
RUG455	o__Bacteroidales	1966	1524	1318	Bacteroides	259	Paludibacter propionicigenes (strain DSM 17365 / JCM 13257 / WB4)	153	53.89
RUG700	o__Clostridiales	2108	1826	1550	Clostridium	429	uncultured Ruminococcus sp.	99	53.87
RUG029	o__Clostridiales	2079	1859	1717	Clostridium	264	Mageeibacillus indolicus (strain UPII9-5)	101	53.84
RUG644	o__Bacteroidales	1847	1493	1309	Bacteroides	264	Paludibacter propionicigenes (strain DSM 17365 / JCM 13257 / WB4)	150	53.83
RUG622	o__Bacteroidales	2011	1666	1384	Bacteroides	284	Paludibacter propionicigenes (strain DSM 17365 / JCM 13257 / WB4)	156	53.82
RUG600	o__Bacteroidales	1926	1605	1254	Paludibacter	257	Paludibacter propionicigenes (strain DSM 17365 / JCM 13257 / WB4)	148	53.81
RUG454	o__Bacteroidales	2144	1749	1501	Bacteroides	324	Paludibacter propionicigenes (strain DSM 17365 / JCM 13257 / WB4)	166	53.77
RUG146	o__Clostridiales	1297	1117	954	Clostridium	263	Clostridium sp. CAG:349	142	53.76
RUG312	o__Bacteroidales	2643	2240	1887	Bacteroidetes	491	bacterium P201	194	53.75
RUG225	o__Bacteroidales	2023	1595	1425	Paludibacter	264	Paludibacter propionicigenes (strain DSM 17365 / JCM 13257 / WB4)	160	53.74
RUG734	o__Bacteroidales	1679	1465	1065	Bacteroidetes	470	Lentimicrobium saccharophilum	101	53.73
RUG293	p__Firmicutes	1347	1160	960	Firmicutes	356	Firmicutes bacterium CAG:313	296	53.65
RUG324	o__Bacteroidales	2141	1793	1613	Bacteroides	312	Paludibacter propionicigenes (strain DSM 17365 / JCM 13257 / WB4)	166	53.65
RUG631	o__Bacteroidales	1695	1381	1217	Paludibacter	243	Paludibacter propionicigenes (strain DSM 17365 / JCM 13257 / WB4)	151	53.59
RUG083	o__Bacteroidales	2576	2218	2025	Bacteroidetes	477	bacterium F083	166	53.53
RUG591	o__Clostridiales	1248	1036	873	Clostridium	512	Clostridium sp. CAG:710	139	53.47
RUG125	o__Bacteroidales	2438	2092	1898	Bacteroidetes	489	bacterium F083	165	53.45
RUG130	g__Elusimicrobium	1391	1189	1141	Elusimicrobium	753	Elusimicrobium minutum (strain Pei191)	753	53.31
RUG350	o__Clostridiales	1335	1106	934	Clostridium	269	Clostridium sp. CAG:349	144	53.31
RUG552	o__Bacteroidales	2254	1791	1439	Bacteroides	305	Paludibacter propionicigenes (strain DSM 17365 / JCM 13257 / WB4)	159	53.24
RUG129	g__Elusimicrobium	1416	1250	1209	Elusimicrobium	853	Elusimicrobium minutum (strain Pei191)	853	53.16
RUG505	o__Bacteroidales	2160	1758	1551	Bacteroides	321	Paludibacter propionicigenes (strain DSM 17365 / JCM 13257 / WB4)	148	53.14
RUG574	p__Proteobacteria	1848	1565	1412	Succinatimonas	223	Succinatimonas hippei (strain DSM 22608 / JCM 16073 / KCTC 15190 / YIT 12066)	125	53.02
RUG719	o__Bacteroidales	1934	1612	1327	Bacteroides	268	Paludibacter propionicigenes (strain DSM 17365 / JCM 13257 / WB4)	145	52.97
RUG501	o__Bacteroidales	1753	1505	1198	Bacteroidetes	368	bacterium F083	211	52.42
RUG034	o__Bacteroidales	1662	1465	1350	Bacteroidetes	376	bacterium F083	224	52.29
RUG797	p__Proteobacteria	2324	1942	1619	Aeromonas	278	Tolumonas auensis (strain DSM 9187 / TA4)	131	52.12
RUG520	p__Proteobacteria	2234	1862	1610	Aeromonas	288	Tolumonas auensis (strain DSM 9187 / TA4)	153	52.09
RUG816	o__Clostridiales	1605	1344	1102	Clostridium	210	Lachnospiraceae bacterium JC7	78	52.08
RUG731	p__Proteobacteria	2349	1983	1580	Aeromonas	270	Tolumonas auensis (strain DSM 9187 / TA4)	129	52.04
RUG686	p__Proteobacteria	2159	1833	1537	Aeromonas	266	Tolumonas auensis (strain DSM 9187 / TA4)	127	51.98
RUG347	p__Proteobacteria	2461	2102	1821	Aeromonas	298	Tolumonas auensis (strain DSM 9187 / TA4)	141	51.91
RUG065	p__Proteobacteria	2466	1925	1656	Succinatimonas	250	Succinatimonas hippei (strain DSM 22608 / JCM 16073 / KCTC 15190 / YIT 12066)	137	51.89
RUG399	p__Proteobacteria	2369	2013	1704	Aeromonas	284	Tolumonas auensis (strain DSM 9187 / TA4)	137	51.78
RUG021	f__Erysipelotrichaceae	973	837	777	Coprobacillus	321	Coprobacillus sp. CAG:826	306	51.15
RUG810	c__Clostridia	1366	1072	749	Clostridium	443	Clostridium sp. CAG:288	218	50.95
RUG663	p__Lentisphaerae	2244	1883	1555	Lentisphaerae	903	Lentisphaerae bacterium GWF2_44_16	272	50.73
RUG695	p__Planctomycetes	2099	1768	1399	Planctomycetes	526	Planctomycetes bacterium RBG_16_64_12	318	50.7
RUG448	p__Firmicutes	1361	1124	830	Clostridium	156	Candidatus Izimaplasma sp. HR1	71	50.28
RUG555	p__Lentisphaerae	2164	1823	1604	Lentisphaerae	910	Lentisphaerae bacterium GWF2_44_16	278	50.11
RUG551	f__Erysipelotrichaceae	1273	1004	736	Coprobacillus	283	Coprobacillus sp. CAG:826	271	50.1
RUG042	f__Erysipelotrichaceae	1202	1024	947	Coprobacillus	317	Coprobacillus sp. CAG:826	292	49.99
RUG187	f__Erysipelotrichaceae	1284	1036	953	Coprobacillus	284	Coprobacillus sp. CAG:826	272	49.15
RUG150	o__Clostridiales	1581	1305	1177	Clostridium	492	Clostridium sp. CAG:288	219	49.13
RUG712	p__Lentisphaerae	1344	1144	931	Lentisphaerae	409	Lentisphaerae bacterium RIFOXYA12_FULL_48_11	150	48.92
RUG610	f__Erysipelotrichaceae	1197	976	776	Coprobacillus	263	Coprobacillus sp. CAG:826	248	48.71
RUG696	f__Erysipelotrichaceae	1336	1074	811	Coprobacillus	277	Coprobacillus sp. CAG:826	263	48.38
RUG698	f__Erysipelotrichaceae	1501	1205	923	Coprobacillus	253	Coprobacillus sp. CAG:826	238	48.37
RUG266	f__Erysipelotrichaceae	1565	1209	991	Coprobacillus	269	Coprobacillus sp. CAG:826	257	48.29
RUG730	p__Elusimicrobia	1016	895	749	Elusimicrobia	198	Elusimicrobia bacterium RIFOXYD2_FULL_34_15	40	47.76
RUG284	p__Planctomycetes	2912	2388	2008	Planctomycetes	563	Planctomycetes bacterium RBG_16_64_12	325	47.74
RUG275	f__Erysipelotrichaceae	1453	1155	1003	Coprobacillus	296	Coprobacillus sp. CAG:826	281	47.69
RUG632	p__Lentisphaerae	2009	1686	1352	Lentisphaerae	557	Lentisphaerae bacterium RIFOXYA12_FULL_48_11	217	47.68
RUG673	p__Lentisphaerae	2362	1816	1401	Lentisphaerae	551	Lentisphaerae bacterium RIFOXYA12_FULL_48_11	196	47.32
RUG369	p__Planctomycetes	3011	2408	2026	Planctomycetes	540	Planctomycetes bacterium RBG_16_64_12	315	47.31
RUG807	k__Bacteria	1918	1499	1226	bacterium	242	bacterium SCN 62-11	236	47.23
RUG666	o__Clostridiales	846	667	577	Clostridium	134	Subdoligranulum sp. CAG:314	44	46.64
RUG572	p__Lentisphaerae	4180	3213	2383	Lentisphaerae	860	Lentisphaerae bacterium RIFOXYA12_FULL_48_11	367	46.1
RUG774	p__Proteobacteria	965	598	508	Azospirillum	59	Azospirillum sp. CAG:260	18	45.8
RUG585	p__Proteobacteria	907	603	536	Azospirillum	67	Azospirillum sp. 51_20	22	45.63
RUG791	p__Proteobacteria	899	593	494	Azospirillum	55	Azospirillum sp. 51_20	19	45.36
RUG653	p__Proteobacteria	857	601	518	Azospirillum	60	Proteobacteria bacterium CAG:495	24	44.64
