# Supplementary material for: Assembly of 913 microbial genomes from metagenomic sequencing of the cow rumen
Source: Nat Commun. 2018 Feb 28;9:870. doi: 10.1038/s41467-018-03317-6 (PMC5830445; doi:10.1038/s41467-018-03317-6)
Supplement: Supplementary file 9 — Supplementary Data 7 [file 41467_2018_3317_MOESM9_ESM.xlsx]

## Sheet: Sheet1
RUG	hmm	hmm_len	query_id	query_len	e_value	hit_start	hit_end	query_start	query_end	coverage
hRUG851	GH13.hmm	299	NODE_117_length_75521_cov_12.6851_45	433	1.5e-54	18	294	34	319	0.923077
hRUG851	GH18.hmm	296	NODE_1263_length_32040_cov_15.5971_16	583	6.5e-27	48	283	295	571	0.793919
hRUG851	GT83.hmm	540	NODE_1484_length_29558_cov_17.0334_2	805	3.2e-38	9	427	37	497	0.774074
hRUG851	CE10.hmm	341	NODE_1484_length_29558_cov_17.0334_5	306	1.1e-25	95	316	73	287	0.648094
hRUG851	GH25.hmm	177	NODE_1563_length_28922_cov_16.991_4	731	3.5e-41	1	177	275	453	0.99435
hRUG851	GT83.hmm	540	NODE_16394_length_7085_cov_6.76771_1	392	1.7e-44	158	485	8	314	0.605556
hRUG851	GT28.hmm	157	NODE_175_length_67945_cov_15.9959_5	363	9.2e-42	2	149	195	343	0.936306
hRUG851	AA7.hmm	458	NODE_17_length_123516_cov_12.6494_34	482	1.9e-20	12	203	44	240	0.417031
hRUG851	GT14.hmm	250	NODE_19037_length_6309_cov_6.33658_1	292	7.3e-42	4	249	5	259	0.98
hRUG851	GT4.hmm	160	NODE_19037_length_6309_cov_6.33658_4	370	2.1e-27	4	147	191	332	0.89375
hRUG851	GT51.hmm	177	NODE_238_length_60364_cov_15.7274_22	679	6.3e-64	2	176	75	251	0.983051
hRUG851	GT2.hmm	168	NODE_26793_length_4832_cov_14.1754_3	321	6e-26	1	154	5	162	0.910714
hRUG851	GH94.hmm	1036	NODE_3085_length_20451_cov_16.6477_17	815	1.8e-294	263	1035	2	810	0.745174
hRUG851	GH3.hmm	216	NODE_3085_length_20451_cov_16.6477_18	493	2.5e-54	7	216	224	440	0.967593
hRUG851	GH13.hmm	299	NODE_343_length_52724_cov_15.84_1	705	8.6e-54	9	297	194	577	0.963211
hRUG851	GH25.hmm	177	NODE_376_length_51146_cov_16.4745_40	285	4.9e-43	1	177	86	271	0.99435
hRUG851	GH13.hmm	299	NODE_376_length_51146_cov_16.4745_42	664	1.2e-29	9	294	165	488	0.953177
hRUG851	CBM48.hmm	76	NODE_376_length_51146_cov_16.4745_42	664	1e-18	2	69	26	112	0.881579
hRUG851	CE10.hmm	341	NODE_449_length_48201_cov_14.0695_20	311	6.5e-32	58	309	27	284	0.73607
hRUG851	GT2.hmm	168	NODE_4_length_180507_cov_14.4509_23	414	7.9e-37	1	163	8	172	0.964286
hRUG851	GH77.hmm	494	NODE_4_length_180507_cov_14.4509_30	526	9.5e-178	1	490	17	508	0.989879
hRUG851	GT2.hmm	168	NODE_4_length_180507_cov_14.4509_42	341	5e-23	4	127	9	130	0.732143
hRUG851	GT2.hmm	168	NODE_4_length_180507_cov_14.4509_92	254	6.3e-23	1	138	7	143	0.815476
hRUG851	CE4.hmm	130	NODE_4_length_180507_cov_14.4509_96	345	7.6e-33	6	115	80	191	0.838462
hRUG851	GT4.hmm	160	NODE_57381_length_2569_cov_10.1877_1	368	1.2e-19	7	117	197	301	0.6875
hRUG851	GT5.hmm	472	NODE_630_length_43321_cov_15.2044_28	485	3.1e-177	1	471	3	480	0.995763
hRUG851	GT51.hmm	177	NODE_67_length_88424_cov_14.856_25	859	4.6e-66	9	176	91	265	0.943503
hRUG851	GH13.hmm	299	NODE_67_length_88424_cov_14.856_39	649	1.5e-48	12	291	84	481	0.93311
hRUG851	GH36.hmm	688	NODE_67_length_88424_cov_14.856_72	794	3e-260	3	673	10	699	0.973837
hRUG851	CE1.hmm	227	NODE_67_length_88424_cov_14.856_77	390	1.7e-28	11	185	128	331	0.76652
hRUG851	GT2.hmm	168	NODE_8200_length_11517_cov_12.4976_6	337	1.3e-23	1	166	25	188	0.982143
hRUG851	GT51.hmm	177	NODE_8622_length_11143_cov_12.6453_3	948	7.3e-56	3	176	95	273	0.977401
hRUG851	GH73.hmm	128	NODE_95_length_80091_cov_17.7528_7	306	6.1e-28	2	128	151	300	0.984375
hRUG851	GT35.hmm	674	NODE_95_length_80091_cov_17.7528_75	820	2e-285	2	674	100	813	0.997033
hRUG859	GH13.hmm	299	NODE_10146_length_9965_cov_10.2031_7	438	7.4e-54	18	294	34	325	0.923077
hRUG859	GT2.hmm	168	NODE_10625_length_9635_cov_7.5166_7	975	6.3e-23	1	110	600	719	0.64881
hRUG859	GT2.hmm	168	NODE_10625_length_9635_cov_7.5166_8	233	2.7e-23	2	168	5	177	0.988095
hRUG859	GT4.hmm	160	NODE_10710_length_9583_cov_9.73321_2	379	3.3e-22	8	139	199	331	0.81875
hRUG859	GT2.hmm	168	NODE_10710_length_9583_cov_9.73321_3	253	2.2e-35	2	123	8	128	0.720238
hRUG859	CE4.hmm	130	NODE_1128_length_33854_cov_9.25149_17	332	2.1e-26	6	115	123	238	0.838462
hRUG859	GH77.hmm	494	NODE_1233_length_32510_cov_10.4789_30	500	2.2e-174	2	491	9	487	0.989879
hRUG859	CE4.hmm	130	NODE_13528_length_8138_cov_10.1476_5	254	7.9e-33	3	122	46	167	0.915385
hRUG859	GT28.hmm	157	NODE_1542_length_29106_cov_9.23758_20	356	1.3e-39	2	151	188	337	0.949045
hRUG859	GT2.hmm	168	NODE_15491_length_7379_cov_10.5676_4	337	1.4e-25	2	165	4	172	0.970238
hRUG859	CE2.hmm	209	NODE_1788_length_27195_cov_11.1326_3	393	1.2e-22	1	209	207	386	0.995215
hRUG859	GH13.hmm	299	NODE_1832_length_26934_cov_10.4898_8	556	2.8e-75	12	292	27	375	0.936455
hRUG859	GT4.hmm	160	NODE_18999_length_6318_cov_9.19943_5	373	1.6e-32	8	153	223	373	0.90625
hRUG859	GH3.hmm	216	NODE_19106_length_6289_cov_9.80173_2	932	1.8e-57	7	215	522	737	0.962963
hRUG859	GH25.hmm	177	NODE_2200_length_24588_cov_8.40586_4	386	7.2e-27	8	177	192	369	0.954802
hRUG859	GT35.hmm	674	NODE_2264_length_24253_cov_10.702_19	832	9.8e-281	1	673	102	818	0.997033
hRUG859	GT2.hmm	168	NODE_2336_length_23930_cov_10.2663_1	230	1.3e-20	2	120	95	225	0.702381
hRUG859	CE10.hmm	341	NODE_2452_length_23287_cov_10.8322_9	321	6.6e-29	79	326	13	295	0.72434
hRUG859	GH5.hmm	275	NODE_247_length_59860_cov_9.22192_10	398	9e-35	29	271	55	361	0.88
hRUG859	GH43.hmm	248	NODE_247_length_59860_cov_9.22192_9	544	1.6e-61	1	247	2	313	0.991935
hRUG859	GH13.hmm	299	NODE_250_length_59638_cov_9.05785_28	627	7.2e-21	11	293	156	458	0.943144
hRUG859	GH13.hmm	299	NODE_250_length_59638_cov_9.05785_49	823	2e-33	22	295	279	586	0.913043
hRUG859	GH25.hmm	177	NODE_2780_length_21732_cov_10.2261_11	451	3.1e-47	1	177	256	437	0.99435
hRUG859	GT2.hmm	168	NODE_2780_length_21732_cov_10.2261_12	690	4.8e-28	1	166	126	286	0.982143
hRUG859	GT2.hmm	168	NODE_2780_length_21732_cov_10.2261_2	230	4.2e-30	1	167	9	170	0.988095
hRUG859	GT26.hmm	171	NODE_27879_length_4680_cov_7.2947_3	254	1.4e-55	7	171	65	236	0.959064
hRUG859	GT2.hmm	168	NODE_27879_length_4680_cov_7.2947_4	333	1e-33	1	133	6	139	0.785714
hRUG859	GT83.hmm	540	NODE_28880_length_4550_cov_10.3493_1	583	2.7e-54	9	357	36	412	0.644444
hRUG859	GH3.hmm	216	NODE_3098_length_20387_cov_10.2563_3	463	9.8e-42	12	215	193	412	0.939815
hRUG859	GT14.hmm	250	NODE_3236_length_19953_cov_11.1276_3	302	5.5e-36	1	249	5	264	0.992
hRUG859	GH3.hmm	216	NODE_356_length_52067_cov_10.2331_13	711	6.1e-72	3	215	32	272	0.981481
hRUG859	GH94.hmm	1036	NODE_356_length_52067_cov_10.2331_1	818	7.7e-296	272	1036	1	814	0.737452
hRUG859	GH5.hmm	275	NODE_356_length_52067_cov_10.2331_37	347	8e-51	21	235	21	327	0.778182
hRUG859	GH9.hmm	418	NODE_356_length_52067_cov_10.2331_39	530	3.4e-105	2	417	88	526	0.992823
hRUG859	CBM2.hmm	101	NODE_356_length_52067_cov_10.2331_5	520	2.7e-22	3	94	419	514	0.90099
hRUG859	GH5.hmm	275	NODE_356_length_52067_cov_10.2331_5	520	7.5e-49	2	242	103	362	0.872727
hRUG859	CE10.hmm	341	NODE_356_length_52067_cov_10.2331_7	308	3e-50	84	335	70	305	0.73607
hRUG859	CBM4.hmm	126	NODE_3625_length_18835_cov_10.3083_2	750	1.5e-32	1	126	64	188	0.992063
hRUG859	GH9.hmm	418	NODE_3625_length_18835_cov_10.3083_2	750	6.3e-107	2	418	316	746	0.995215
hRUG859	GH77.hmm	494	NODE_3646_length_18809_cov_11.1212_10	497	2.8e-170	1	491	8	492	0.991903
hRUG859	CBM34.hmm	120	NODE_3646_length_18809_cov_11.1212_12	594	6.3e-22	1	120	6	131	0.991667
hRUG859	GH13.hmm	299	NODE_3646_length_18809_cov_11.1212_12	594	9.2e-74	12	296	180	481	0.949833
hRUG859	GT35.hmm	674	NODE_3646_length_18809_cov_11.1212_13	751	3.1e-231	3	673	78	749	0.994065
hRUG859	CE4.hmm	130	NODE_3828_length_18253_cov_9.85504_6	235	5.9e-33	7	116	50	161	0.838462
hRUG859	GH13.hmm	299	NODE_4669_length_16338_cov_11.3266_10	638	2.2e-28	21	297	184	495	0.923077
hRUG859	GH18.hmm	296	NODE_4673_length_16335_cov_11.1994_13	560	6.9e-35	48	282	283	547	0.790541
hRUG859	GH13.hmm	299	NODE_4695_length_16292_cov_11.5486_12	701	1.5e-49	12	297	192	574	0.953177
hRUG859	GT2.hmm	168	NODE_492_length_46918_cov_11.022_16	348	3.6e-30	1	129	9	138	0.761905
hRUG859	GH13.hmm	299	NODE_5340_length_15081_cov_9.15946_14	597	5.2e-27	21	295	154	452	0.916388
hRUG859	GT5.hmm	472	NODE_5543_length_14764_cov_9.14848_3	482	5.4e-188	1	470	3	476	0.993644
hRUG859	GT51.hmm	177	NODE_571_length_44565_cov_9.7104_18	900	9.4e-64	3	176	83	267	0.977401
hRUG859	GH2.hmm	752	NODE_6047_length_13981_cov_8.72526_9	1014	9.1e-213	19	749	34	895	0.970745
hRUG859	GT2.hmm	168	NODE_7222_length_12481_cov_10.3722_1	1076	2.1e-20	1	124	535	661	0.732143
hRUG859	GT4.hmm	160	NODE_7305_length_12386_cov_8.73133_3	357	1.2e-26	12	157	172	319	0.90625
hRUG859	GT4.hmm	160	NODE_7305_length_12386_cov_8.73133_9	356	1.6e-33	7	157	174	326	0.9375
hRUG859	GH25.hmm	177	NODE_956_length_36365_cov_9.79053_33	681	1.7e-41	1	177	483	669	0.99435
hRUG859	GH3.hmm	216	NODE_956_length_36365_cov_9.79053_33	681	3.5e-52	7	216	173	398	0.967593
hRUG859	GT2.hmm	168	NODE_9960_length_10099_cov_10.675_3	258	9e-21	1	130	7	140	0.767857
hRUG859	GT2.hmm	168	NODE_9960_length_10099_cov_10.675_4	229	1.8e-24	2	167	5	162	0.982143
hRUG891	GH1.hmm	429	NODE_1001_length_35651_cov_29.4129_22	477	8.2e-141	6	428	3	473	0.983683
hRUG891	GH106.hmm	824	NODE_10388_length_9792_cov_24.6717_6	904	2.6e-61	58	785	55	879	0.882282
hRUG891	GH1.hmm	429	NODE_10442_length_9753_cov_27.6668_5	468	4e-123	3	427	4	462	0.988345
hRUG891	GH77.hmm	494	NODE_10823_length_9513_cov_11.9331_4	491	3.7e-165	1	492	8	488	0.993927
hRUG891	GT35.hmm	674	NODE_10823_length_9513_cov_11.9331_5	782	1.4e-244	1	674	84	781	0.998516
hRUG891	CBM4.hmm	126	NODE_10823_length_9513_cov_11.9331_6	921	2e-25	3	126	43	185	0.97619
hRUG891	GH9.hmm	418	NODE_10823_length_9513_cov_11.9331_6	921	4.3e-121	2	416	320	806	0.990431
hRUG891	GH3.hmm	216	NODE_11019_length_9395_cov_26.3315_4	925	1.2e-60	3	215	621	836	0.981481
hRUG891	GH3.hmm	216	NODE_11285_length_9260_cov_6.16089_8	230	7.2e-40	46	216	2	181	0.787037
hRUG891	GH2.hmm	752	NODE_12003_length_8856_cov_29.5241_4	613	2.3e-95	21	465	8	576	0.590426
hRUG891	GH3.hmm	216	NODE_12428_length_8639_cov_17.2987_2	1109	3.3e-35	3	193	757	948	0.87963
hRUG891	GH13.hmm	299	NODE_13299_length_8237_cov_25.1127_3	607	4.7e-30	20	295	166	466	0.919732
hRUG891	GH1.hmm	429	NODE_13420_length_8184_cov_49.4132_9	488	4.2e-142	1	428	1	483	0.995338
hRUG891	GH43.hmm	248	NODE_13580_length_8115_cov_25.698_9	432	6.5e-34	3	246	7	327	0.979839
hRUG891	GH3.hmm	216	NODE_14873_length_7603_cov_31.3039_3	1054	1.2e-56	28	215	757	942	0.865741
hRUG891	GT35.hmm	674	NODE_1503_length_29461_cov_31.4004_10	811	1.7e-250	2	673	96	808	0.995549
hRUG891	GT5.hmm	472	NODE_1503_length_29461_cov_31.4004_13	501	3.2e-178	1	471	11	485	0.995763
hRUG891	GH77.hmm	494	NODE_1503_length_29461_cov_31.4004_14	1111	2.2e-105	117	478	750	1095	0.730769
hRUG891	GH13.hmm	299	NODE_1503_length_29461_cov_31.4004_14	1111	5e-62	13	297	212	544	0.949833
hRUG891	GH43.hmm	248	NODE_1503_length_29461_cov_31.4004_6	500	4.5e-43	3	245	13	324	0.975806
hRUG891	GH13.hmm	299	NODE_1503_length_29461_cov_31.4004_9	727	1.5e-29	22	288	196	492	0.889632
hRUG891	CBM48.hmm	76	NODE_1503_length_29461_cov_31.4004_9	727	7.2e-22	2	70	29	115	0.894737
hRUG891	GH3.hmm	216	NODE_1656_length_28040_cov_25.1082_3	832	1.9e-69	3	201	29	257	0.916667
hRUG891	GH3.hmm	216	NODE_1656_length_28040_cov_25.1082_4	972	7.2e-51	16	215	666	886	0.921296
hRUG891	CE10.hmm	341	NODE_17179_length_6850_cov_23.7301_9	286	6.6e-55	76	335	18	284	0.759531
hRUG891	GH3.hmm	216	NODE_17240_length_6829_cov_24.6903_3	924	2e-47	3	215	641	875	0.981481
hRUG891	CE10.hmm	341	NODE_17724_length_6688_cov_23.5845_1	295	9.2e-25	95	316	33	267	0.648094
hRUG891	GH3.hmm	216	NODE_1817_length_27031_cov_29.9533_21	416	2.1e-61	9	215	146	372	0.953704
hRUG891	CBM67.hmm	176	NODE_18283_length_6527_cov_6.1712_1	856	1.2e-27	3	144	109	258	0.801136
hRUG891	GH78.hmm	504	NODE_18283_length_6527_cov_6.1712_1	856	4.6e-152	3	504	300	813	0.994048
hRUG891	GH29.hmm	346	NODE_18283_length_6527_cov_6.1712_7	229	4e-59	20	177	14	191	0.453757
hRUG891	GT35.hmm	674	NODE_1835_length_26906_cov_26.3505_6	753	4.4e-212	2	673	78	751	0.995549
hRUG891	GH77.hmm	494	NODE_1835_length_26906_cov_26.3505_7	502	1.8e-163	1	491	9	487	0.991903
hRUG891	GH78.hmm	504	NODE_18504_length_6466_cov_24.7958_3	791	4.2e-97	8	503	244	766	0.982143
hRUG891	GH3.hmm	216	NODE_19533_length_6171_cov_30.3535_1	838	6e-29	29	213	212	436	0.851852
hRUG891	GH32.hmm	293	NODE_19664_length_6141_cov_27.802_2	435	7.7e-91	1	288	6	308	0.979522
hRUG891	GH32.hmm	293	NODE_19723_length_6129_cov_29.8082_4	494	7.8e-75	1	293	11	356	0.996587
hRUG891	GT4.hmm	160	NODE_20582_length_5936_cov_6.24214_1	199	4.2e-21	10	139	39	160	0.80625
hRUG891	GT4.hmm	160	NODE_20582_length_5936_cov_6.24214_4	404	1.9e-21	10	156	219	367	0.9125
hRUG891	GT51.hmm	177	NODE_20913_length_5863_cov_23.7381_3	726	6.7e-69	1	176	71	247	0.988701
hRUG891	GH33.hmm	342	NODE_2178_length_24709_cov_27.8001_1	239	2.2e-32	19	235	34	238	0.631579
hRUG891	CE9.hmm	373	NODE_2178_length_24709_cov_27.8001_13	392	2.6e-121	4	373	9	385	0.989276
hRUG891	CE1.hmm	227	NODE_2178_length_24709_cov_27.8001_3	545	8.7e-19	8	138	288	410	0.572687
hRUG891	CE1.hmm	227	NODE_2178_length_24709_cov_27.8001_8	603	5.3e-27	9	140	297	425	0.577093
hRUG891	CE1.hmm	227	NODE_2178_length_24709_cov_27.8001_9	595	9.9e-23	8	140	293	422	0.581498
hRUG891	GT4.hmm	160	NODE_22315_length_5581_cov_8.11871_2	387	2.3e-30	6	147	206	337	0.88125
hRUG891	GH1.hmm	429	NODE_24330_length_5219_cov_9.29648_3	474	2.1e-137	4	428	2	467	0.988345
hRUG891	GH3.hmm	216	NODE_2529_length_22932_cov_31.2756_15	1019	2.1e-53	19	215	711	907	0.907407
hRUG891	GH3.hmm	216	NODE_3086_length_20436_cov_23.9728_4	1026	1.5e-49	13	215	699	932	0.935185
hRUG891	CE10.hmm	341	NODE_30940_length_4297_cov_25.9863_2	321	8.9e-22	77	291	36	266	0.627566
hRUG891	CE10.hmm	341	NODE_3204_length_20069_cov_21.37_20	355	6.5e-55	54	314	70	334	0.762463
hRUG891	GT2.hmm	168	NODE_3222_length_19993_cov_23.3188_7	341	1.3e-19	4	166	9	180	0.964286
hRUG891	GH2.hmm	752	NODE_33057_length_4077_cov_17.3807_1	796	3.4e-89	29	470	3	543	0.586436
hRUG891	GH78.hmm	504	NODE_3441_length_19355_cov_30.1132_12	797	2.7e-96	8	501	233	758	0.978175
hRUG891	CE4.hmm	130	NODE_3545_length_19043_cov_27.0062_3	416	7.1e-27	7	110	199	304	0.792308
hRUG891	CE10.hmm	341	NODE_36368_length_3765_cov_20.028_3	297	3.4e-47	70	312	33	270	0.709677
hRUG891	GH3.hmm	216	NODE_3677_length_18697_cov_25.0129_10	826	6.3e-30	27	199	207	413	0.796296
hRUG891	GH3.hmm	216	NODE_3708_length_18615_cov_26.1468_7	953	7.2e-48	15	214	669	869	0.921296
hRUG891	CE1.hmm	227	NODE_37502_length_3675_cov_6.69807_2	437	2.3e-19	2	141	192	333	0.612335
hRUG891	GT2.hmm	168	NODE_393_length_50477_cov_25.5593_7	1013	1.2e-29	1	111	5	116	0.654762
hRUG891	GT8.hmm	257	NODE_393_length_50477_cov_25.5593_7	1013	7.3e-53	24	255	665	933	0.898833
hRUG891	GH3.hmm	216	NODE_3952_length_17934_cov_26.3817_1	1043	4.7e-47	2	214	693	932	0.981481
hRUG891	GH3.hmm	216	NODE_4030_length_17766_cov_28.1588_8	1022	1e-45	21	215	694	904	0.898148
hRUG891	GT2.hmm	168	NODE_40540_length_3442_cov_3.48361_1	338	5.1e-33	1	124	4	127	0.732143
hRUG891	GH13.hmm	299	NODE_41447_length_3377_cov_3.4714_3	612	4.8e-30	21	295	176	474	0.916388
hRUG891	GH23.hmm	135	NODE_4243_length_17241_cov_29.1306_10	202	7.5e-29	10	123	60	188	0.837037
hRUG891	GH25.hmm	177	NODE_4373_length_16960_cov_28.9075_14	333	7.5e-41	1	177	131	311	0.99435
hRUG891	GH13.hmm	299	NODE_4373_length_16960_cov_28.9075_4	444	3.6e-51	21	294	38	331	0.913043
hRUG891	GH25.hmm	177	NODE_4574_length_16588_cov_24.5691_8	613	8.9e-33	1	177	108	287	0.99435
hRUG891	GT28.hmm	157	NODE_4618_length_16484_cov_21.5808_8	375	1e-48	1	156	196	359	0.987261
hRUG891	GH1.hmm	429	NODE_48664_length_2954_cov_5.97861_1	482	4.7e-121	20	428	26	468	0.951049
hRUG891	CE1.hmm	227	NODE_5368_length_15032_cov_25.9517_3	260	1.6e-35	5	220	13	251	0.947137
hRUG891	GH65.hmm	372	NODE_53930_length_2711_cov_3.4375_2	765	2.3e-134	1	370	318	692	0.991935
hRUG891	GT2.hmm	168	NODE_54967_length_2667_cov_12.1087_1	384	4e-28	1	110	5	113	0.64881
hRUG891	GH1.hmm	429	NODE_5565_length_14721_cov_29.6111_3	489	5.6e-146	4	428	8	481	0.988345
hRUG891	GH1.hmm	429	NODE_5565_length_14721_cov_29.6111_4	486	1.7e-148	3	428	7	480	0.990676
hRUG891	GH1.hmm	429	NODE_5565_length_14721_cov_29.6111_6	495	6.3e-131	4	428	8	470	0.988345
hRUG891	GH1.hmm	429	NODE_5565_length_14721_cov_29.6111_8	482	3.3e-149	3	428	5	477	0.990676
hRUG891	GT2.hmm	168	NODE_5733_length_14465_cov_38.9642_19	355	3.2e-21	1	122	12	133	0.720238
hRUG891	GT2.hmm	168	NODE_5733_length_14465_cov_38.9642_20	374	4e-29	1	119	16	135	0.702381
hRUG891	GH3.hmm	216	NODE_6240_length_13706_cov_25.2631_6	1039	7.7e-47	8	215	703	939	0.958333
hRUG891	GH3.hmm	216	NODE_643_length_42986_cov_25.1715_24	479	8.1e-42	4	214	161	385	0.972222
hRUG891	GH3.hmm	216	NODE_6445_length_13415_cov_28.02_5	818	3.2e-42	2	213	177	428	0.976852
hRUG891	GH3.hmm	216	NODE_6445_length_13415_cov_28.02_7	823	2e-42	4	213	177	429	0.967593
hRUG891	GH5.hmm	275	NODE_6760_length_13000_cov_24.8802_5	353	1.1e-22	29	205	54	306	0.64
hRUG891	GH43.hmm	248	NODE_6810_length_12935_cov_12.7526_1	269	1.3e-23	15	188	37	251	0.697581
hRUG891	GH78.hmm	504	NODE_6810_length_12935_cov_12.7526_2	858	1e-125	2	503	312	842	0.994048
hRUG891	CBM67.hmm	176	NODE_6810_length_12935_cov_12.7526_2	858	2.4e-22	2	145	112	272	0.8125
hRUG891	GH78.hmm	504	NODE_6810_length_12935_cov_12.7526_7	925	9.2e-148	2	504	310	823	0.996032
hRUG891	GH3.hmm	216	NODE_735_length_40609_cov_29.4241_16	1026	3.4e-45	13	214	703	931	0.930556
hRUG891	GH3.hmm	216	NODE_735_length_40609_cov_29.4241_17	1286	1.6e-33	15	198	671	865	0.847222
hRUG891	GH3.hmm	216	NODE_735_length_40609_cov_29.4241_29	801	1.6e-26	16	201	161	394	0.856481
hRUG891	GT8.hmm	257	NODE_771_length_39671_cov_24.9749_29	378	5.6e-50	28	255	34	298	0.883268
hRUG891	GH1.hmm	429	NODE_8072_length_11624_cov_29.4797_8	478	2.8e-138	4	428	2	473	0.988345
hRUG891	CE10.hmm	341	NODE_8261_length_11460_cov_21.5602_10	343	9.2e-22	65	312	66	318	0.72434
hRUG891	GH1.hmm	429	NODE_8424_length_11321_cov_23.977_3	471	2.5e-152	3	428	7	466	0.990676
hRUG891	GH32.hmm	293	NODE_8474_length_11276_cov_29.6753_5	481	1.2e-91	1	293	30	347	0.996587
hRUG891	GH32.hmm	293	NODE_8474_length_11276_cov_29.6753_9	507	6.2e-76	1	293	18	342	0.996587
hRUG892	GH13.hmm	299	NODE_10435_length_9761_cov_11.8311_7	684	6.2e-51	12	296	174	557	0.949833
hRUG892	GT2.hmm	168	NODE_11054_length_9378_cov_10.3489_3	819	1.1e-22	1	167	288	448	0.988095
hRUG892	GT2.hmm	168	NODE_11054_length_9378_cov_10.3489_8	314	1.3e-19	1	135	4	141	0.797619
hRUG892	GT2.hmm	168	NODE_11230_length_9293_cov_10.031_6	339	3.2e-23	1	104	5	107	0.613095
hRUG892	GH77.hmm	494	NODE_12038_length_8834_cov_12.4077_6	500	1.2e-175	1	492	9	497	0.993927
hRUG892	GT8.hmm	257	NODE_13615_length_8103_cov_9.55094_1	332	1.2e-48	33	255	4	252	0.863813
hRUG892	GT2.hmm	168	NODE_13706_length_8070_cov_8.51778_4	353	2.4e-20	2	160	6	168	0.940476
hRUG892	GT4.hmm	160	NODE_13706_length_8070_cov_8.51778_5	774	3.2e-20	12	157	181	335	0.90625
hRUG892	GH32.hmm	293	NODE_13932_length_7964_cov_15.0952_7	497	7.1e-98	1	293	30	340	0.996587
hRUG892	GH3.hmm	216	NODE_14790_length_7637_cov_10.3354_2	808	2.6e-58	23	215	563	770	0.888889
hRUG892	GT28.hmm	157	NODE_1535_length_29163_cov_9.54868_19	355	1.2e-39	2	149	188	336	0.936306
hRUG892	GH5.hmm	275	NODE_1535_length_29163_cov_9.54868_25	330	4.9e-46	2	245	42	304	0.883636
hRUG892	GT35.hmm	674	NODE_15725_length_7296_cov_9.34912_5	827	2.8e-278	1	673	96	813	0.997033
hRUG892	GT28.hmm	157	NODE_15910_length_7238_cov_4.8683_6	355	4.5e-41	1	150	187	337	0.949045
hRUG892	GH51.hmm	630	NODE_18039_length_6600_cov_10.9829_3	501	1.2e-137	88	542	5	500	0.720635
hRUG892	GH43.hmm	248	NODE_18039_length_6600_cov_10.9829_4	496	4.2e-48	12	247	45	386	0.947581
hRUG892	GH43.hmm	248	NODE_18039_length_6600_cov_10.9829_5	260	2e-32	59	243	9	248	0.741935
hRUG892	GT2.hmm	168	NODE_18140_length_6569_cov_10.9302_6	292	4.7e-28	1	118	5	121	0.696429
hRUG892	GH32.hmm	293	NODE_18985_length_6320_cov_9.26273_4	453	8.2e-79	1	293	11	329	0.996587
hRUG892	GH13.hmm	299	NODE_20026_length_6064_cov_9.9985_3	441	4.1e-58	20	295	40	329	0.919732
hRUG892	GH23.hmm	135	NODE_2100_length_25259_cov_11.1032_2	224	1.9e-30	17	122	120	223	0.777778
hRUG892	GH13.hmm	299	NODE_22105_length_5627_cov_15.4673_2	578	1.4e-71	13	297	172	470	0.949833
hRUG892	CBM34.hmm	120	NODE_22105_length_5627_cov_15.4673_2	578	3.9e-24	2	119	7	123	0.975
hRUG892	GT4.hmm	160	NODE_22623_length_5523_cov_8.96562_4	391	3.5e-34	5	157	207	358	0.95
hRUG892	GT2.hmm	168	NODE_22623_length_5523_cov_8.96562_5	350	5.8e-37	1	138	4	139	0.815476
hRUG892	CBM61.hmm	141	NODE_23562_length_5355_cov_12.3621_2	863	2.8e-28	1	140	706	854	0.985816
hRUG892	GH53.hmm	342	NODE_23562_length_5355_cov_12.3621_2	863	4.1e-90	1	342	196	607	0.997076
hRUG892	CE10.hmm	341	NODE_26412_length_4890_cov_7.60476_3	333	2.3e-22	80	331	77	328	0.73607
hRUG892	GH13.hmm	299	NODE_27236_length_4768_cov_13.9913_1	411	6.6e-30	14	281	67	388	0.892977
hRUG892	GT35.hmm	674	NODE_29163_length_4513_cov_9.34657_2	931	2.5e-109	2	354	590	928	0.522255
hRUG892	GH77.hmm	494	NODE_29163_length_4513_cov_9.34657_2	931	9.5e-171	1	492	16	502	0.993927
hRUG892	GT2.hmm	168	NODE_2930_length_21120_cov_11.2017_18	281	1.5e-20	1	165	13	180	0.97619
hRUG892	GT2.hmm	168	NODE_3406_length_19447_cov_11.8129_16	305	4.2e-21	2	162	5	167	0.952381
hRUG892	GH31.hmm	427	NODE_37700_length_3656_cov_8.51819_2	775	3.5e-121	1	427	162	587	0.997658
hRUG892	GH53.hmm	342	NODE_39337_length_3529_cov_12.4263_1	951	1.1e-97	1	342	178	586	0.997076
hRUG892	CBM61.hmm	141	NODE_39337_length_3529_cov_12.4263_1	951	2.9e-24	2	141	684	827	0.985816
hRUG892	GH1.hmm	429	NODE_40757_length_3426_cov_8.63542_2	487	4.7e-140	3	428	2	483	0.990676
hRUG892	CBM4.hmm	126	NODE_42867_length_3283_cov_6.33209_2	739	1.3e-25	6	126	49	169	0.952381
hRUG892	GH9.hmm	418	NODE_42867_length_3283_cov_6.33209_2	739	2.1e-105	2	417	299	735	0.992823
hRUG892	GH2.hmm	752	NODE_43266_length_3257_cov_9.12211_1	820	1.7e-189	6	673	20	818	0.886968
hRUG892	CE4.hmm	130	NODE_43535_length_3239_cov_4.55905_4	135	9.5e-24	13	128	2	126	0.884615
hRUG892	GT5.hmm	472	NODE_4817_length_16062_cov_8.48379_3	492	6.6e-171	1	471	3	478	0.995763
hRUG892	GT2.hmm	168	NODE_48181_length_2980_cov_12.9108_2	252	9.2e-39	1	123	6	126	0.72619
hRUG892	GH36.hmm	688	NODE_5002_length_15705_cov_9.19284_9	789	4.9e-248	3	672	13	701	0.972384
hRUG892	GH13.hmm	299	NODE_5395_length_14993_cov_9.2908_7	668	6.8e-40	21	296	192	533	0.919732
hRUG892	GH13.hmm	299	NODE_5447_length_14922_cov_10.1033_7	640	1.4e-34	18	296	176	489	0.929766
hRUG892	CBM48.hmm	76	NODE_5447_length_14922_cov_10.1033_7	640	6.7e-20	2	70	23	110	0.894737
hRUG892	GT51.hmm	177	NODE_6743_length_13018_cov_10.6111_7	772	1.8e-67	2	177	75	252	0.988701
hRUG892	CBM13.hmm	188	NODE_7716_length_11968_cov_6.1166_4	499	4.2e-26	4	180	190	373	0.93617
hRUG892	GT51.hmm	177	NODE_9918_length_10128_cov_11.9841_6	861	3.2e-65	2	176	82	266	0.983051
hRUG893	GH13.hmm	299	NODE_1000_length_35661_cov_11.0999_15	715	2.6e-39	22	295	44	400	0.913043
hRUG893	GH106.hmm	824	NODE_1074_length_34686_cov_14.8975_17	887	1.5e-168	3	493	20	575	0.59466
hRUG893	GH105.hmm	332	NODE_1074_length_34686_cov_14.8975_18	385	1.7e-76	8	332	56	378	0.975904
hRUG893	GH28.hmm	325	NODE_1074_length_34686_cov_14.8975_8	434	6.8e-55	9	298	91	426	0.889231
hRUG893	GH43.hmm	248	NODE_1258_length_32129_cov_14.2705_12	967	1.8e-56	2	246	23	310	0.983871
hRUG893	GH43.hmm	248	NODE_1258_length_32129_cov_14.2705_12	967	2.9e-53	2	247	468	733	0.987903
hRUG893	CBM6.hmm	138	NODE_1258_length_32129_cov_14.2705_12	967	3.2e-34	16	138	332	458	0.884058
hRUG893	CE6.hmm	99	NODE_1258_length_32129_cov_14.2705_13	655	1.3e-29	2	99	99	209	0.979798
hRUG893	CE1.hmm	227	NODE_1258_length_32129_cov_14.2705_13	655	4.6e-56	4	222	423	650	0.960352
hRUG893	GH2.hmm	752	NODE_12782_length_8462_cov_13.2354_5	668	1.3e-92	29	483	24	577	0.603723
hRUG893	GH43.hmm	248	NODE_12912_length_8398_cov_14.8049_3	513	1e-69	2	247	23	297	0.987903
hRUG893	GH77.hmm	494	NODE_1309_length_31345_cov_14.1964_11	891	3.3e-149	1	489	240	884	0.987854
hRUG893	GH97.hmm	631	NODE_1309_length_31345_cov_14.1964_12	712	4.2e-249	4	630	9	708	0.992076
hRUG893	GH13.hmm	299	NODE_1309_length_31345_cov_14.1964_13	646	4.3e-46	21	290	166	506	0.899666
hRUG893	GH13.hmm	299	NODE_1309_length_31345_cov_14.1964_14	642	9.8e-63	13	294	162	509	0.939799
hRUG893	GH9.hmm	418	NODE_1309_length_31345_cov_14.1964_15	849	6.8e-30	13	385	416	805	0.889952
hRUG893	GH13.hmm	299	NODE_1309_length_31345_cov_14.1964_1	685	2.1e-29	31	284	69	352	0.846154
hRUG893	GH95.hmm	722	NODE_1309_length_31345_cov_14.1964_17	827	4.8e-279	5	713	25	762	0.980609
hRUG893	GT28.hmm	157	NODE_1313_length_31299_cov_14.9234_6	372	2e-45	1	156	194	354	0.987261
hRUG893	GH94.hmm	1036	NODE_1329_length_31102_cov_12.7693_10	832	4.5e-294	264	1030	6	824	0.739382
hRUG893	GH5.hmm	275	NODE_1329_length_31102_cov_12.7693_19	327	1.8e-46	2	240	45	294	0.865455
hRUG893	GH77.hmm	494	NODE_1346_length_31005_cov_12.4779_14	875	4e-74	179	490	401	866	0.629555
hRUG893	GT35.hmm	674	NODE_1346_length_31005_cov_12.4779_6	858	1.4e-114	208	659	270	738	0.669139
hRUG893	GT3.hmm	637	NODE_1346_length_31005_cov_12.4779_7	572	7.2e-123	1	345	29	363	0.540031
hRUG893	GH2.hmm	752	NODE_14077_length_7909_cov_14.2484_1	1048	1e-201	16	751	54	923	0.977394
hRUG893	GH51.hmm	630	NODE_1498_length_29478_cov_12.0699_25	660	1.1e-106	111	539	196	655	0.679365
hRUG893	GH31.hmm	427	NODE_14_length_136492_cov_15.0727_30	796	2.5e-134	1	427	196	692	0.997658
hRUG893	CE1.hmm	227	NODE_14_length_136492_cov_15.0727_31	278	7e-24	9	181	41	187	0.757709
hRUG893	GT9.hmm	225	NODE_14_length_136492_cov_15.0727_57	351	3.1e-30	4	218	75	325	0.951111
hRUG893	GH29.hmm	346	NODE_14_length_136492_cov_15.0727_82	441	7.1e-106	11	346	12	356	0.968208
hRUG893	GT51.hmm	177	NODE_1643_length_28162_cov_11.4561_16	825	1e-59	2	177	87	274	0.988701
hRUG893	CE11.hmm	271	NODE_1643_length_28162_cov_11.4561_19	461	2e-75	1	220	3	223	0.808118
hRUG893	GH2.hmm	752	NODE_16903_length_6924_cov_12.3389_3	811	2.9e-111	23	509	21	690	0.646277
hRUG893	PL10.hmm	287	NODE_17341_length_6799_cov_12.7472_4	615	5.5e-76	1	252	57	310	0.874564
hRUG893	GH5.hmm	275	NODE_17909_length_6636_cov_15.6766_2	416	1e-42	15	238	63	386	0.810909
hRUG893	GH5.hmm	275	NODE_17909_length_6636_cov_15.6766_3	521	2e-42	15	238	168	491	0.810909
hRUG893	GH5.hmm	275	NODE_17909_length_6636_cov_15.6766_4	433	1.9e-26	35	233	67	378	0.72
hRUG893	GH5.hmm	275	NODE_17909_length_6636_cov_15.6766_5	494	8.2e-40	19	241	172	475	0.807273
hRUG893	GH31.hmm	427	NODE_195_length_65361_cov_15.2882_13	785	1.4e-121	1	427	316	738	0.997658
hRUG893	GH2.hmm	752	NODE_195_length_65361_cov_15.2882_14	786	6.8e-129	24	580	17	726	0.739362
hRUG893	GH31.hmm	427	NODE_195_length_65361_cov_15.2882_15	1001	9.5e-134	1	427	412	888	0.997658
hRUG893	CE4.hmm	130	NODE_195_length_65361_cov_15.2882_21	184	5.3e-27	6	106	3	105	0.769231
hRUG893	CE10.hmm	341	NODE_199_length_64766_cov_11.6603_10	512	5.9e-37	51	211	72	287	0.469208
hRUG893	GH73.hmm	128	NODE_199_length_64766_cov_11.6603_33	302	8.4e-33	3	128	37	164	0.976562
hRUG893	CE12.hmm	210	NODE_199_length_64766_cov_11.6603_37	307	5.9e-72	1	210	27	282	0.995238
hRUG893	GT2.hmm	168	NODE_20594_length_5933_cov_13.7955_6	250	2.5e-30	2	168	8	176	0.988095
hRUG893	GH115.hmm	697	NODE_2341_length_23871_cov_13.6545_1	968	1.4e-212	12	697	71	961	0.982783
hRUG893	GH27.hmm	375	NODE_2341_length_23871_cov_13.6545_2	410	7.3e-47	123	339	119	309	0.576
hRUG893	GT2.hmm	168	NODE_2341_length_23871_cov_13.6545_7	1223	5.8e-21	1	116	251	369	0.684524
hRUG893	GH97.hmm	631	NODE_2356_length_23774_cov_13.8496_11	648	6.1e-174	4	630	11	646	0.992076
hRUG893	GH43.hmm	248	NODE_2400_length_23504_cov_13.3904_12	559	2.3e-61	1	247	46	340	0.991935
hRUG893	GH105.hmm	332	NODE_283_length_56980_cov_14.5313_1	1558	1.5e-116	5	331	490	854	0.981928
hRUG893	GH28.hmm	325	NODE_283_length_56980_cov_14.5313_1	1558	4.7e-81	7	309	71	441	0.929231
hRUG893	GH2.hmm	752	NODE_2883_length_21326_cov_15.228_9	999	9.3e-82	34	550	63	683	0.68617
hRUG893	GT2.hmm	168	NODE_2972_length_20933_cov_14.1536_16	255	4.2e-19	1	166	6	170	0.982143
hRUG893	GT11.hmm	276	NODE_2972_length_20933_cov_14.1536_17	293	2.8e-66	3	276	7	292	0.98913
hRUG893	GT2.hmm	168	NODE_2972_length_20933_cov_14.1536_18	274	2.6e-24	2	167	8	172	0.982143
hRUG893	GH127.hmm	524	NODE_3101_length_20379_cov_17.3948_10	674	1e-201	5	524	37	578	0.990458
hRUG893	GH78.hmm	504	NODE_3101_length_20379_cov_17.3948_7	757	3.2e-134	5	504	250	734	0.990079
hRUG893	CBM67.hmm	176	NODE_3101_length_20379_cov_17.3948_7	757	4.5e-25	12	153	65	216	0.801136
hRUG893	CE8.hmm	288	NODE_310_length_54492_cov_14.3973_11	319	1.3e-98	2	286	23	308	0.986111
hRUG893	GT19.hmm	354	NODE_310_length_54492_cov_14.3973_4	372	1.7e-110	2	352	4	351	0.988701
hRUG893	GH51.hmm	630	NODE_310_length_54492_cov_14.3973_46	798	4.7e-110	113	629	201	796	0.819048
hRUG893	GH23.hmm	135	NODE_310_length_54492_cov_14.3973_9	429	1.3e-24	4	123	137	272	0.881481
hRUG893	GH57.hmm	383	NODE_3167_length_20172_cov_13.0784_6	481	1.8e-46	12	310	20	323	0.778068
hRUG893	GT4.hmm	160	NODE_3167_length_20172_cov_13.0784_7	423	1.1e-35	9	154	245	387	0.90625
hRUG893	GH133.hmm	372	NODE_3167_length_20172_cov_13.0784_8	650	5.8e-100	7	372	287	637	0.981183
hRUG893	GH28.hmm	325	NODE_32220_length_4160_cov_15.1381_1	526	3.7e-81	8	322	75	490	0.966154
hRUG893	GT5.hmm	472	NODE_32676_length_4114_cov_9.12195_3	266	1.8e-40	1	211	4	225	0.444915
hRUG893	GH25.hmm	177	NODE_3347_length_19614_cov_12.2238_9	295	7.9e-54	1	177	82	259	0.99435
hRUG893	GH95.hmm	722	NODE_335_length_53039_cov_16.1979_14	802	7.8e-285	3	715	18	762	0.98615
hRUG893	GH78.hmm	504	NODE_335_length_53039_cov_16.1979_16	1304	2.5e-144	10	504	358	875	0.980159
hRUG893	GH33.hmm	342	NODE_335_length_53039_cov_16.1979_16	1304	3.7e-30	25	328	920	1285	0.885965
hRUG893	CBM67.hmm	176	NODE_335_length_53039_cov_16.1979_16	1304	7.7e-33	12	168	159	329	0.886364
hRUG893	CBM57.hmm	147	NODE_335_length_53039_cov_16.1979_18	1281	4.2e-41	2	147	971	1132	0.986395
hRUG893	GH2.hmm	752	NODE_335_length_53039_cov_16.1979_18	1281	9.2e-75	24	462	386	899	0.582447
hRUG893	GH2.hmm	752	NODE_335_length_53039_cov_16.1979_19	1027	7.2e-199	23	750	76	911	0.966755
hRUG893	CE7.hmm	313	NODE_335_length_53039_cov_16.1979_33	442	8.3e-85	11	311	132	435	0.958466
hRUG893	GH97.hmm	631	NODE_335_length_53039_cov_16.1979_34	635	2.8e-167	11	630	22	631	0.980983
hRUG893	GH3.hmm	216	NODE_3444_length_19348_cov_11.7293_6	782	1.1e-51	4	215	104	316	0.976852
hRUG893	GH3.hmm	216	NODE_3462_length_19294_cov_13.3896_7	860	4.4e-67	4	215	57	306	0.976852
hRUG893	GH32.hmm	293	NODE_354_length_52135_cov_12.0512_25	632	2.7e-95	1	289	130	429	0.982935
hRUG893	GT2.hmm	168	NODE_354_length_52135_cov_12.0512_34	345	6e-32	1	114	5	123	0.672619
hRUG893	GT2.hmm	168	NODE_354_length_52135_cov_12.0512_35	341	5.3e-34	1	136	5	144	0.803571
hRUG893	GT2.hmm	168	NODE_354_length_52135_cov_12.0512_36	283	2.5e-23	1	137	42	172	0.809524
hRUG893	GT14.hmm	250	NODE_354_length_52135_cov_12.0512_37	311	4.3e-48	2	236	7	260	0.936
hRUG893	GT4.hmm	160	NODE_354_length_52135_cov_12.0512_38	399	4.3e-43	7	158	215	365	0.94375
hRUG893	GT4.hmm	160	NODE_354_length_52135_cov_12.0512_39	386	4.5e-32	9	145	215	348	0.85
hRUG893	GT4.hmm	160	NODE_354_length_52135_cov_12.0512_43	376	2.1e-28	11	157	196	342	0.9125
hRUG893	GH115.hmm	697	NODE_360_length_51904_cov_12.376_14	840	4.1e-273	8	697	40	813	0.988522
hRUG893	GT2.hmm	168	NODE_3610_length_18871_cov_16.5923_2	346	3.5e-25	1	118	4	119	0.696429
hRUG893	GH3.hmm	216	NODE_3610_length_18871_cov_16.5923_6	774	2.5e-65	4	215	114	342	0.976852
hRUG893	GT2.hmm	168	NODE_3656_length_18769_cov_14.4398_2	323	4.8e-26	1	167	4	167	0.988095
hRUG893	GH95.hmm	722	NODE_3692_length_18664_cov_18.5844_12	810	8.2e-253	5	716	21	788	0.984765
hRUG893	GH35.hmm	307	NODE_3692_length_18664_cov_18.5844_1	542	3.2e-29	6	174	23	199	0.547231
hRUG893	GH67.hmm	669	NODE_3692_length_18664_cov_18.5844_2	629	1.2e-248	78	662	66	625	0.872945
hRUG893	GH3.hmm	216	NODE_3692_length_18664_cov_18.5844_3	780	4.2e-65	3	216	77	297	0.986111
hRUG893	GT51.hmm	177	NODE_380_length_51016_cov_11.8651_20	242	1.6e-52	12	176	67	232	0.926554
hRUG893	GH25.hmm	177	NODE_380_length_51016_cov_11.8651_41	235	1.6e-44	1	177	38	210	0.99435
hRUG893	CE8.hmm	288	NODE_380_length_51016_cov_11.8651_6	495	2.6e-43	2	273	198	474	0.940972
hRUG893	GH51.hmm	630	NODE_380_length_51016_cov_11.8651_7	835	1.7e-94	108	484	424	817	0.596825
hRUG893	GT4.hmm	160	NODE_3867_length_18161_cov_11.3153_2	376	3.4e-28	10	158	195	343	0.925
hRUG893	GH10.hmm	303	NODE_39_length_99420_cov_14.9389_66	408	1.2e-87	2	302	26	383	0.990099
hRUG893	GH43.hmm	248	NODE_39_length_99420_cov_14.9389_67	339	8e-46	7	247	10	332	0.967742
hRUG893	GH3.hmm	216	NODE_4103_length_17591_cov_14.3591_7	724	8.5e-60	3	207	55	299	0.944444
hRUG893	CE15.hmm	269	NODE_4155_length_17452_cov_15.0856_2	421	1.7e-76	2	268	64	392	0.988848
hRUG893	GT51.hmm	177	NODE_4347_length_17023_cov_12.7869_1	776	5.8e-61	2	177	57	239	0.988701
hRUG893	GT4.hmm	160	NODE_453_length_48105_cov_12.0365_13	386	4.5e-22	5	151	206	347	0.9125
hRUG893	GT2.hmm	168	NODE_4588_length_16554_cov_9.11861_15	264	1.1e-22	1	112	4	112	0.660714
hRUG893	GT2.hmm	168	NODE_4588_length_16554_cov_9.11861_16	327	9.7e-35	1	166	4	168	0.982143
hRUG893	GH5.hmm	275	NODE_4588_length_16554_cov_9.11861_4	319	3.3e-34	2	247	21	281	0.890909
hRUG893	GH23.hmm	135	NODE_470_length_47547_cov_11.4978_32	383	4.2e-28	5	124	193	355	0.881481
hRUG893	GH2.hmm	752	NODE_470_length_47547_cov_11.4978_39	797	9.6e-109	25	504	16	597	0.636968
hRUG893	GT4.hmm	160	NODE_5140_length_15440_cov_16.3363_1	425	7.1e-25	8	151	239	382	0.89375
hRUG893	GT2.hmm	168	NODE_5140_length_15440_cov_16.3363_2	263	1.7e-22	1	101	8	108	0.595238
hRUG893	GT2.hmm	168	NODE_5323_length_15109_cov_16.8937_7	244	1e-20	1	164	10	155	0.970238
hRUG893	GT4.hmm	160	NODE_5323_length_15109_cov_16.8937_8	382	4e-29	9	154	204	345	0.90625
hRUG893	GH130.hmm	296	NODE_539_length_45448_cov_12.6376_29	390	1e-91	8	295	56	360	0.969595
hRUG893	GH26.hmm	303	NODE_539_length_45448_cov_12.6376_30	374	6.2e-60	35	298	51	363	0.867987
hRUG893	CE7.hmm	313	NODE_539_length_45448_cov_12.6376_31	434	1.4e-81	10	311	126	424	0.961661
hRUG893	GH26.hmm	303	NODE_539_length_45448_cov_12.6376_32	476	3.3e-79	5	301	143	471	0.976898
hRUG893	GH26.hmm	303	NODE_539_length_45448_cov_12.6376_37	382	2e-58	4	291	25	358	0.947195
hRUG893	GH43.hmm	248	NODE_567_length_44651_cov_13.434_31	544	6.2e-56	1	247	35	308	0.991935
hRUG893	GH28.hmm	325	NODE_593_length_43963_cov_16.1181_3	475	1.6e-73	9	320	76	466	0.956923
hRUG893	GH2.hmm	752	NODE_5956_length_14137_cov_14.9493_12	774	1.5e-110	26	587	21	671	0.746011
hRUG893	GH10.hmm	303	NODE_629_length_43328_cov_12.9358_18	751	1.5e-47	94	302	478	741	0.686469
hRUG893	CE4.hmm	130	NODE_629_length_43328_cov_12.9358_28	221	2e-31	7	111	11	118	0.8
hRUG893	GT30.hmm	177	NODE_639_length_43065_cov_14.7469_19	406	1.3e-45	9	176	34	204	0.943503
hRUG893	GH95.hmm	722	NODE_639_length_43065_cov_14.7469_21	745	7.2e-21	310	711	316	740	0.555402
hRUG893	CE8.hmm	288	NODE_639_length_43065_cov_14.7469_7	711	5.1e-27	14	236	410	634	0.770833
hRUG893	PL10.hmm	287	NODE_639_length_43065_cov_14.7469_7	711	8.3e-111	1	287	64	356	0.996516
hRUG893	GH97.hmm	631	NODE_664_length_42390_cov_14.8123_13	648	2.3e-162	4	628	12	645	0.988906
hRUG893	GH43.hmm	248	NODE_664_length_42390_cov_14.8123_14	454	1.8e-51	3	247	25	301	0.983871
hRUG893	CBM6.hmm	138	NODE_664_length_42390_cov_14.8123_14	454	2.6e-24	18	138	325	453	0.869565
hRUG893	GH127.hmm	524	NODE_664_length_42390_cov_14.8123_15	795	1.6e-30	234	522	264	544	0.549618
hRUG893	GH43.hmm	248	NODE_664_length_42390_cov_14.8123_18	490	4.3e-31	12	248	36	306	0.951613
hRUG893	GH3.hmm	216	NODE_664_length_42390_cov_14.8123_20	866	3.5e-70	3	215	59	303	0.981481
hRUG893	GH43.hmm	248	NODE_664_length_42390_cov_14.8123_21	843	1.3e-58	2	247	21	301	0.987903
hRUG893	GH8.hmm	320	NODE_664_length_42390_cov_14.8123_21	843	3e-82	22	319	502	829	0.928125
hRUG893	GH36.hmm	688	NODE_664_length_42390_cov_14.8123_24	729	1.1e-216	3	687	24	703	0.994186
hRUG893	GH25.hmm	177	NODE_693_length_41453_cov_11.3697_12	475	6.1e-41	1	177	250	448	0.99435
hRUG893	GH13.hmm	299	NODE_693_length_41453_cov_11.3697_18	698	9.1e-26	22	255	224	487	0.779264
hRUG893	GH78.hmm	504	NODE_702_length_41181_cov_13.0758_11	680	3.5e-104	8	483	183	643	0.94246
hRUG893	GH127.hmm	524	NODE_702_length_41181_cov_13.0758_13	1250	8.5e-162	2	524	42	585	0.996183
hRUG893	GH9.hmm	418	NODE_736_length_40597_cov_13.6808_21	574	6.9e-100	2	417	109	569	0.992823
hRUG893	PL1.hmm	202	NODE_76_length_86352_cov_16.3958_13	584	3.4e-27	36	198	147	324	0.80198
hRUG893	PL1.hmm	202	NODE_76_length_86352_cov_16.3958_47	884	2.5e-21	36	199	381	567	0.806931
hRUG893	CE10.hmm	341	NODE_76_length_86352_cov_16.3958_50	272	2.9e-36	76	316	37	254	0.703812
hRUG893	GH2.hmm	752	NODE_76_length_86352_cov_16.3958_5	861	3.6e-96	28	520	37	635	0.654255
hRUG893	GH106.hmm	824	NODE_76_length_86352_cov_16.3958_7	1012	1.3e-97	103	452	323	658	0.423544
hRUG893	GH2.hmm	752	NODE_76_length_86352_cov_16.3958_8	935	1.9e-132	35	739	40	811	0.93617
hRUG893	CE2.hmm	209	NODE_789_length_39209_cov_14.6956_13	367	2.7e-63	2	209	152	359	0.990431
hRUG893	CE1.hmm	227	NODE_789_length_39209_cov_14.6956_32	663	1.1e-49	2	220	440	657	0.960352
hRUG893	CE10.hmm	341	NODE_789_length_39209_cov_14.6956_32	663	2.8e-36	78	316	45	294	0.697947
hRUG893	CE1.hmm	227	NODE_789_length_39209_cov_14.6956_33	713	5.4e-50	1	221	496	708	0.969163
hRUG893	GH10.hmm	303	NODE_789_length_39209_cov_14.6956_33	713	7.7e-113	2	301	25	356	0.986799
hRUG893	GT2.hmm	168	NODE_8603_length_11159_cov_16.3838_6	306	1.5e-27	1	118	4	122	0.696429
hRUG893	GH5.hmm	275	NODE_8603_length_11159_cov_16.3838_8	372	3.5e-45	14	234	36	348	0.8
hRUG893	GH51.hmm	630	NODE_8611_length_11152_cov_12.2122_5	530	1.4e-138	85	542	24	529	0.725397
hRUG893	CE1.hmm	227	NODE_8726_length_11064_cov_14.3444_2	722	1.6e-21	5	171	469	650	0.731278
hRUG893	GT2.hmm	168	NODE_9166_length_10693_cov_11.4753_3	303	4.5e-23	1	168	5	190	0.994048
hRUG893	GT2.hmm	168	NODE_9226_length_10642_cov_9.41712_11	175	3.5e-30	1	164	3	166	0.970238
hRUG894	GT2.hmm	168	NODE_1042_length_35063_cov_33.6091_2	310	3.1e-25	1	158	5	158	0.934524
hRUG894	CE9.hmm	373	NODE_1151_length_33512_cov_38.5131_41	386	2.1e-124	3	373	8	374	0.991957
hRUG894	GT26.hmm	171	NODE_1232_length_32513_cov_32.417_18	248	5.4e-68	2	171	59	228	0.988304
hRUG894	GH13.hmm	299	NODE_1330_length_31098_cov_38.5654_4	1132	1.4e-59	13	297	209	525	0.949833
hRUG894	GH77.hmm	494	NODE_1330_length_31098_cov_38.5654_4	1132	4.4e-125	120	488	753	1124	0.744939
hRUG894	GT5.hmm	472	NODE_1330_length_31098_cov_38.5654_5	570	4.2e-182	1	471	2	473	0.995763
hRUG894	CBM48.hmm	76	NODE_1330_length_31098_cov_38.5654_6	702	1.6e-20	3	71	26	111	0.894737
hRUG894	GH13.hmm	299	NODE_1330_length_31098_cov_38.5654_6	702	9e-28	22	289	176	477	0.892977
hRUG894	GT35.hmm	674	NODE_1330_length_31098_cov_38.5654_7	793	3.6e-265	1	673	82	787	0.997033
hRUG894	GH73.hmm	128	NODE_1335_length_31089_cov_36.4143_2	284	2.5e-19	3	127	143	271	0.96875
hRUG894	GT2.hmm	168	NODE_17409_length_6781_cov_19.5847_1	335	4.8e-27	1	166	10	177	0.982143
hRUG894	AA4.hmm	522	NODE_22891_length_5472_cov_35.6958_1	467	1.4e-26	16	239	10	226	0.427203
hRUG894	GT9.hmm	225	NODE_2385_length_23596_cov_37.0493_15	351	5.8e-70	3	218	79	325	0.955556
hRUG894	GT9.hmm	225	NODE_2385_length_23596_cov_37.0493_16	343	3.6e-51	4	216	78	318	0.942222
hRUG894	GH23.hmm	135	NODE_2459_length_23254_cov_36.0663_13	200	8.1e-28	16	123	60	187	0.792593
hRUG894	GT51.hmm	177	NODE_2459_length_23254_cov_36.0663_7	265	2e-62	12	176	76	240	0.926554
hRUG894	CE10.hmm	341	NODE_252_length_59412_cov_34.7211_31	333	1.2e-49	80	332	79	327	0.739003
hRUG894	CE1.hmm	227	NODE_252_length_59412_cov_34.7211_48	278	6.8e-19	5	214	38	259	0.920705
hRUG894	CE10.hmm	341	NODE_3177_length_20151_cov_34.4623_9	334	2.1e-42	79	335	79	330	0.750733
hRUG894	GT28.hmm	157	NODE_3274_length_19818_cov_35.9895_9	373	1.6e-49	1	157	189	353	0.993631
hRUG894	GT83.hmm	540	NODE_350_length_52314_cov_37.2376_24	546	2.7e-101	7	491	3	480	0.896296
hRUG894	CE1.hmm	227	NODE_387_length_50855_cov_40.1279_19	442	1.5e-23	4	211	192	421	0.911894
hRUG894	GT51.hmm	177	NODE_5458_length_14903_cov_35.2207_3	701	1.6e-72	2	177	75	250	0.988701
hRUG894	GT8.hmm	257	NODE_622_length_43397_cov_38.0631_14	318	6e-58	28	256	2	257	0.88716
hRUG894	GT9.hmm	225	NODE_622_length_43397_cov_38.0631_16	353	4.3e-40	3	216	70	331	0.946667
hRUG894	GT8.hmm	257	NODE_622_length_43397_cov_38.0631_17	335	1.1e-48	15	254	18	264	0.929961
hRUG894	GT30.hmm	177	NODE_625_length_43353_cov_38.9883_14	844	1.8e-54	4	176	36	216	0.971751
hRUG894	GT19.hmm	354	NODE_625_length_43353_cov_38.9883_16	378	3.3e-117	1	337	3	341	0.949153
hRUG894	CE11.hmm	271	NODE_625_length_43353_cov_38.9883_19	443	1.4e-91	1	270	6	272	0.99262
hRUG894	AA4.hmm	522	NODE_6662_length_13098_cov_38.2493_11	467	3.8e-25	16	266	10	253	0.478927
hRUG894	GT83.hmm	540	NODE_7232_length_12474_cov_32.4633_5	498	1.9e-97	5	372	6	390	0.67963
hRUG894	GH18.hmm	296	NODE_7435_length_12274_cov_40.6627_4	371	2.1e-36	56	279	102	348	0.753378
hRUG895	GT2.hmm	168	NODE_1072_length_34703_cov_13.145_14	263	1.1e-21	1	105	4	109	0.619048
hRUG895	GH3.hmm	216	NODE_1090_length_34487_cov_15.5447_11	966	2e-59	5	213	546	760	0.962963
hRUG895	GH2.hmm	752	NODE_1112_length_34157_cov_14.3072_23	831	4.7e-102	28	487	5	564	0.610372
hRUG895	GH36.hmm	688	NODE_1112_length_34157_cov_14.3072_25	812	4.2e-250	2	673	9	728	0.975291
hRUG895	GH1.hmm	429	NODE_113_length_76844_cov_13.4291_2	451	7.2e-150	5	428	3	447	0.986014
hRUG895	GT5.hmm	472	NODE_113_length_76844_cov_13.4291_40	479	1.4e-178	1	471	3	476	0.995763
hRUG895	GT28.hmm	157	NODE_1174_length_33260_cov_15.738_14	363	3.6e-39	1	150	187	337	0.949045
hRUG895	GH77.hmm	494	NODE_1174_length_33260_cov_15.738_7	508	1.9e-166	1	486	16	499	0.981781
hRUG895	GT35.hmm	674	NODE_1380_length_30651_cov_16.1772_23	816	9.4e-286	1	673	96	806	0.997033
hRUG895	CBM4.hmm	126	NODE_1405_length_30368_cov_16.5863_9	1528	1.1e-20	2	126	992	1120	0.984127
hRUG895	CBM4.hmm	126	NODE_1405_length_30368_cov_16.5863_9	1528	1.5e-36	1	126	523	654	0.992063
hRUG895	GH16.hmm	189	NODE_1405_length_30368_cov_16.5863_9	1528	1.7e-49	3	189	264	497	0.984127
hRUG895	CBM4.hmm	126	NODE_1405_length_30368_cov_16.5863_9	1528	1.9e-26	2	126	823	953	0.984127
hRUG895	CBM4.hmm	126	NODE_1405_length_30368_cov_16.5863_9	1528	9.3e-21	2	126	1166	1305	0.984127
hRUG895	GH3.hmm	216	NODE_182_length_67136_cov_13.6916_2	811	3.3e-64	3	215	562	773	0.981481
hRUG895	CE4.hmm	130	NODE_182_length_67136_cov_13.6916_33	361	1.4e-24	7	125	128	254	0.907692
hRUG895	CE10.hmm	341	NODE_182_length_67136_cov_13.6916_7	611	2.3e-39	70	325	33	287	0.747801
hRUG895	CE10.hmm	341	NODE_182_length_67136_cov_13.6916_7	611	4.6e-49	94	333	382	604	0.70088
hRUG895	GH5.hmm	275	NODE_205_length_63844_cov_12.7942_55	519	1.5e-45	1	241	231	489	0.872727
hRUG895	CBM4.hmm	126	NODE_2243_length_24375_cov_15.959_10	488	1.8e-36	1	126	337	468	0.992063
hRUG895	GH16.hmm	189	NODE_2243_length_24375_cov_15.959_10	488	6.8e-52	2	189	76	313	0.989418
hRUG895	GH94.hmm	1036	NODE_2243_length_24375_cov_15.959_11	802	6.8e-246	263	1033	2	796	0.743243
hRUG895	GH94.hmm	1036	NODE_2243_length_24375_cov_15.959_13	914	1.2e-155	370	1025	117	891	0.632239
hRUG895	GH73.hmm	128	NODE_29513_length_4469_cov_11.0195_1	333	8.7e-29	4	128	47	195	0.96875
hRUG895	GH5.hmm	275	NODE_3029_length_20674_cov_16.4557_14	377	3.5e-48	28	238	57	360	0.763636
hRUG895	GH25.hmm	177	NODE_314_length_54389_cov_15.4317_24	430	3.8e-33	1	168	223	407	0.943503
hRUG895	GH13.hmm	299	NODE_3376_length_19554_cov_15.4256_2	661	1.2e-62	13	295	29	479	0.943144
hRUG895	GH77.hmm	494	NODE_3376_length_19554_cov_15.4256_6	575	5.4e-172	1	490	8	569	0.989879
hRUG895	GT2.hmm	168	NODE_341_length_52772_cov_13.7543_10	232	7.6e-23	2	167	7	166	0.982143
hRUG895	GT2.hmm	168	NODE_341_length_52772_cov_13.7543_1	325	3.3e-20	2	107	7	114	0.625
hRUG895	GT2.hmm	168	NODE_341_length_52772_cov_13.7543_17	1120	7.5e-27	1	168	433	598	0.994048
hRUG895	GT27.hmm	295	NODE_341_length_52772_cov_13.7543_34	985	1.1e-21	1	256	353	596	0.864407
hRUG895	GT94.hmm	283	NODE_341_length_52772_cov_13.7543_38	383	4e-23	30	226	99	316	0.69258
hRUG895	GT2.hmm	168	NODE_341_length_52772_cov_13.7543_8	332	8.1e-31	1	127	5	138	0.75
hRUG895	GT51.hmm	177	NODE_367_length_51559_cov_13.6639_19	954	1.7e-63	2	176	82	265	0.983051
hRUG895	GH13.hmm	299	NODE_3914_length_18026_cov_12.6973_3	491	2e-47	16	295	23	377	0.93311
hRUG895	GH13.hmm	299	NODE_433_length_48722_cov_15.356_17	697	1.2e-54	12	296	189	570	0.949833
hRUG895	CE10.hmm	341	NODE_501_length_46573_cov_13.2536_26	332	6.7e-47	94	337	95	326	0.71261
hRUG895	GT32.hmm	90	NODE_52514_length_2773_cov_14.0155_3	374	2.3e-20	2	86	157	233	0.933333
hRUG895	GH94.hmm	1036	NODE_5306_length_15135_cov_14.631_12	714	1.2e-213	263	953	2	714	0.666023
hRUG895	GH13.hmm	299	NODE_5595_length_14682_cov_15.7402_6	448	5.3e-58	18	294	34	324	0.923077
hRUG895	GH25.hmm	177	NODE_5595_length_14682_cov_15.7402_7	328	3.9e-38	1	177	133	315	0.99435
hRUG895	GH18.hmm	296	NODE_58312_length_2533_cov_3.56094_1	807	2.7e-27	48	241	33	276	0.652027
hRUG895	GH3.hmm	216	NODE_5878_length_14237_cov_14.4897_4	907	9.1e-58	28	216	128	311	0.87037
hRUG895	GH13.hmm	299	NODE_668_length_42189_cov_16.1277_11	804	4.5e-30	24	295	289	594	0.906355
hRUG895	GH9.hmm	418	NODE_704_length_41153_cov_16.2491_8	775	1.1e-99	4	417	324	770	0.988038
hRUG895	CBM4.hmm	126	NODE_704_length_41153_cov_16.2491_8	775	4.7e-26	3	126	70	193	0.97619
hRUG895	GT2.hmm	168	NODE_7245_length_12452_cov_16.4633_8	244	1.2e-26	2	123	6	129	0.720238
hRUG895	GH94.hmm	1036	NODE_7425_length_12282_cov_14.4933_9	818	4.1e-292	263	1036	2	814	0.746139
hRUG895	GH13.hmm	299	NODE_861_length_37996_cov_13.8641_1	798	1.9e-30	21	289	278	581	0.896321
hRUG896	GH3.hmm	216	NODE_10193_length_9927_cov_12.2509_5	747	1e-63	3	215	102	323	0.981481
hRUG896	GH43.hmm	248	NODE_10193_length_9927_cov_12.2509_6	540	5.5e-57	1	248	6	291	0.995968
hRUG896	GH3.hmm	216	NODE_11237_length_9291_cov_14.6611_3	816	4.9e-74	4	216	40	259	0.981481
hRUG896	CBM67.hmm	176	NODE_11237_length_9291_cov_14.6611_4	881	1.7e-29	1	148	132	292	0.835227
hRUG896	GH78.hmm	504	NODE_11237_length_9291_cov_14.6611_4	881	5.7e-142	1	504	330	865	0.998016
hRUG896	GH106.hmm	824	NODE_116_length_75604_cov_11.1936_22	745	4.2e-61	18	647	22	741	0.76335
hRUG896	GH3.hmm	216	NODE_116_length_75604_cov_11.1936_23	873	3.2e-68	23	216	620	824	0.893519
hRUG896	GH13.hmm	299	NODE_13449_length_8171_cov_14.0699_7	683	4.5e-28	21	296	180	479	0.919732
hRUG896	CBM48.hmm	76	NODE_13449_length_8171_cov_14.0699_7	683	7.8e-21	3	69	18	95	0.868421
hRUG896	GH32.hmm	293	NODE_1356_length_30940_cov_10.8127_30	478	6.9e-85	1	293	13	332	0.996587
hRUG896	GT5.hmm	472	NODE_1356_length_30940_cov_10.8127_33	482	1.2e-188	1	470	3	475	0.993644
hRUG896	CE1.hmm	227	NODE_1465_length_29723_cov_9.40589_16	270	1.2e-40	1	223	10	258	0.977974
hRUG896	GH109.hmm	126	NODE_1465_length_29723_cov_9.40589_25	355	3.7e-19	2	120	5	117	0.936508
hRUG896	CE10.hmm	341	NODE_1465_length_29723_cov_9.40589_4	447	5.4e-36	74	204	84	229	0.381232
hRUG896	GH39.hmm	431	NODE_1465_length_29723_cov_9.40589_6	585	2.5e-51	12	424	103	531	0.955916
hRUG896	GH39.hmm	431	NODE_1465_length_29723_cov_9.40589_9	787	4.1e-36	6	426	306	733	0.974478
hRUG896	GH78.hmm	504	NODE_1481_length_29570_cov_12.1954_16	935	5.6e-168	3	504	300	817	0.994048
hRUG896	GH13.hmm	299	NODE_1641_length_28170_cov_11.4433_5	439	4.8e-51	12	286	25	314	0.916388
hRUG896	GH95.hmm	722	NODE_1704_length_27725_cov_12.6969_9	862	5.6e-41	303	712	350	817	0.566482
hRUG896	CE13.hmm	355	NODE_18102_length_6581_cov_12.4101_6	479	8e-21	22	186	135	310	0.461972
hRUG896	GH2.hmm	752	NODE_18301_length_6520_cov_7.78778_2	1013	6e-214	18	750	33	895	0.973404
hRUG896	GH13.hmm	299	NODE_1953_length_26093_cov_11.5055_9	628	3e-23	11	294	157	461	0.946488
hRUG896	GH77.hmm	494	NODE_1991_length_25833_cov_11.9095_19	530	2.3e-170	2	492	10	505	0.991903
hRUG896	GH29.hmm	346	NODE_2073_length_25399_cov_10.8213_1	381	4.2e-82	84	346	5	279	0.757225
hRUG896	GH29.hmm	346	NODE_2073_length_25399_cov_10.8213_5	473	9.9e-103	27	346	2	384	0.921965
hRUG896	CE9.hmm	373	NODE_2073_length_25399_cov_10.8213_7	415	1.3e-120	21	373	40	409	0.9437
hRUG896	GH43.hmm	248	NODE_2163_length_24805_cov_13.6524_8	523	1.5e-28	3	247	7	365	0.983871
hRUG896	CE10.hmm	341	NODE_2186_length_24645_cov_11.4791_1	353	2.2e-22	84	311	117	334	0.665689
hRUG896	GH39.hmm	431	NODE_2186_length_24645_cov_11.4791_15	806	1.5e-60	2	424	315	751	0.979118
hRUG896	GH106.hmm	824	NODE_2186_length_24645_cov_11.4791_16	881	3.5e-58	28	782	16	847	0.915049
hRUG896	GH39.hmm	431	NODE_2186_length_24645_cov_11.4791_3	803	4.3e-63	3	425	317	748	0.979118
hRUG896	GH32.hmm	293	NODE_2263_length_24260_cov_10.5083_13	489	7.8e-104	1	288	34	330	0.979522
hRUG896	GH36.hmm	688	NODE_2308_length_24059_cov_12.2621_10	384	1.5e-125	381	674	3	294	0.425872
hRUG896	GH36.hmm	688	NODE_2308_length_24059_cov_12.2621_9	409	2.7e-123	1	364	8	408	0.527616
hRUG896	GH31.hmm	427	NODE_24254_length_5231_cov_12.6814_1	897	4.9e-133	1	427	303	784	0.997658
hRUG896	GT4.hmm	160	NODE_24460_length_5196_cov_15.6051_2	394	1.3e-25	6	157	214	362	0.94375
hRUG896	GH25.hmm	177	NODE_2533_length_22905_cov_11.7365_11	404	6.1e-50	1	177	152	334	0.99435
hRUG896	GT51.hmm	177	NODE_2622_length_22456_cov_14.0635_14	848	3.1e-62	2	176	82	271	0.983051
hRUG896	GH2.hmm	752	NODE_26313_length_4906_cov_14.9318_6	659	2.6e-82	22	460	24	629	0.582447
hRUG896	GT2.hmm	168	NODE_267_length_57884_cov_12.8051_14	310	4.3e-28	2	108	7	121	0.630952
hRUG896	GT2.hmm	168	NODE_267_length_57884_cov_12.8051_25	343	3.8e-30	1	138	5	146	0.815476
hRUG896	GT2.hmm	168	NODE_267_length_57884_cov_12.8051_2	632	1.4e-21	1	114	66	207	0.672619
hRUG896	GH25.hmm	177	NODE_267_length_57884_cov_12.8051_30	297	3e-45	1	177	86	269	0.99435
hRUG896	GH5.hmm	275	NODE_267_length_57884_cov_12.8051_32	548	4.1e-41	2	239	70	329	0.861818
hRUG896	GT2.hmm	168	NODE_267_length_57884_cov_12.8051_3	730	1.8e-25	1	125	199	324	0.738095
hRUG896	GH35.hmm	307	NODE_30419_length_4358_cov_10.6586_1	514	6.3e-32	1	168	16	194	0.543974
hRUG896	GH77.hmm	494	NODE_3547_length_19041_cov_11.4846_12	497	3.6e-172	1	492	8	493	0.993927
hRUG896	GH1.hmm	429	NODE_3700_length_18645_cov_12.441_4	468	7.6e-154	4	428	2	464	0.988345
hRUG896	CBM67.hmm	176	NODE_3700_length_18645_cov_12.441_9	856	6.3e-29	2	166	7	198	0.931818
hRUG896	GH78.hmm	504	NODE_3700_length_18645_cov_12.441_9	856	8.2e-95	11	498	296	852	0.96627
hRUG896	GT2.hmm	168	NODE_38079_length_3627_cov_12.1607_3	226	1.2e-21	2	168	6	167	0.988095
hRUG896	GT35.hmm	674	NODE_411_length_49306_cov_13.6896_18	824	5.1e-280	1	673	95	815	0.997033
hRUG896	GH94.hmm	1036	NODE_411_length_49306_cov_13.6896_25	812	6.3e-299	263	1036	2	808	0.746139
hRUG896	GH13.hmm	299	NODE_411_length_49306_cov_13.6896_3	715	1.7e-51	12	297	187	569	0.953177
hRUG896	CBM34.hmm	120	NODE_411_length_49306_cov_13.6896_3	715	9.6e-19	12	120	37	132	0.9
hRUG896	GT2.hmm	168	NODE_42876_length_3283_cov_14.9947_1	316	2.2e-35	1	162	65	219	0.958333
hRUG896	GH13.hmm	299	NODE_43682_length_3231_cov_14.1766_2	642	2.2e-58	22	294	40	326	0.909699
hRUG896	GH18.hmm	296	NODE_4411_length_16882_cov_13.6542_11	562	1.2e-34	41	282	264	547	0.814189
hRUG896	GH5.hmm	275	NODE_4702_length_16278_cov_12.2542_11	392	3.5e-36	29	271	51	359	0.88
hRUG896	GH31.hmm	427	NODE_4702_length_16278_cov_12.2542_4	657	3.7e-135	2	427	133	613	0.995316
hRUG896	CE10.hmm	341	NODE_4702_length_16278_cov_12.2542_5	310	5e-30	81	314	23	232	0.683284
hRUG896	GH42.hmm	371	NODE_4702_length_16278_cov_12.2542_8	756	1.2e-108	2	370	12	388	0.991914
hRUG896	GH43.hmm	248	NODE_4702_length_16278_cov_12.2542_9	574	1.1e-57	1	247	2	341	0.991935
hRUG896	GH39.hmm	431	NODE_4910_length_15876_cov_11.8262_1	796	2.3e-42	15	425	315	742	0.951276
hRUG896	GH39.hmm	431	NODE_4910_length_15876_cov_11.8262_4	810	2.2e-45	3	425	305	735	0.979118
hRUG896	GH39.hmm	431	NODE_4910_length_15876_cov_11.8262_5	810	8e-38	10	397	322	716	0.897912
hRUG896	GH2.hmm	752	NODE_5240_length_15256_cov_10.4763_14	529	7.1e-119	19	369	33	494	0.465426
hRUG896	CE10.hmm	341	NODE_5295_length_15153_cov_11.4607_12	541	1.9e-37	71	205	90	238	0.392962
hRUG896	GH39.hmm	431	NODE_5623_length_14637_cov_8.67213_2	788	6.9e-28	3	422	302	720	0.972158
hRUG896	GH39.hmm	431	NODE_5623_length_14637_cov_8.67213_3	797	9.8e-48	9	424	317	743	0.962877
hRUG896	CE10.hmm	341	NODE_714_length_40974_cov_13.1924_10	358	1.5e-36	39	322	30	349	0.829912
hRUG896	GH5.hmm	275	NODE_714_length_40974_cov_13.1924_11	466	4.9e-34	27	271	79	394	0.887273
hRUG896	GH3.hmm	216	NODE_714_length_40974_cov_13.1924_12	819	9.5e-72	5	216	31	249	0.976852
hRUG896	GH2.hmm	752	NODE_714_length_40974_cov_13.1924_5	851	4.1e-93	31	474	5	587	0.589096
hRUG896	GH3.hmm	216	NODE_714_length_40974_cov_13.1924_6	1040	2.6e-40	6	194	724	910	0.87037
hRUG896	GH78.hmm	504	NODE_714_length_40974_cov_13.1924_8	927	3.2e-151	1	504	323	892	0.998016
hRUG896	CBM67.hmm	176	NODE_714_length_40974_cov_13.1924_8	927	4.5e-23	2	147	103	264	0.823864
hRUG896	GH13.hmm	299	NODE_71_length_87334_cov_12.4942_57	784	1.6e-27	22	294	295	601	0.909699
hRUG896	CBM48.hmm	76	NODE_71_length_87334_cov_12.4942_57	784	1e-18	2	70	132	216	0.894737
hRUG896	GH25.hmm	177	NODE_7508_length_12184_cov_11.0402_8	799	3.8e-36	1	177	242	418	0.99435
hRUG896	GT2.hmm	168	NODE_8739_length_11054_cov_11.0005_1	333	5.9e-37	1	167	8	174	0.988095
hRUG896	GT2.hmm	168	NODE_8739_length_11054_cov_11.0005_2	282	3.4e-31	1	167	4	160	0.988095
hRUG896	GT4.hmm	160	NODE_8739_length_11054_cov_11.0005_5	369	6e-42	6	157	186	335	0.94375
hRUG896	GH1.hmm	429	NODE_9438_length_10466_cov_13.6426_1	453	1.7e-159	5	428	3	449	0.986014
hRUG896	GT35.hmm	674	NODE_9795_length_10217_cov_12.3676_4	771	4.3e-223	2	673	94	769	0.995549
hRUG896	GH77.hmm	494	NODE_9795_length_10217_cov_12.3676_5	516	4.5e-173	1	490	8	485	0.989879
hRUG896	GT28.hmm	157	NODE_994_length_35744_cov_13.4725_1	355	7.3e-41	2	151	188	338	0.949045
hRUG896	GH13.hmm	299	NODE_994_length_35744_cov_13.4725_22	733	1.3e-31	6	294	261	587	0.963211
hRUG897	GH78.hmm	504	NODE_10165_length_9950_cov_35.1144_4	1155	7.6e-80	91	502	303	697	0.815476
hRUG897	CBM67.hmm	176	NODE_10165_length_9950_cov_35.1144_4	1155	8.9e-23	4	170	26	198	0.943182
hRUG897	GT26.hmm	171	NODE_10349_length_9827_cov_13.9299_6	240	1.3e-54	2	171	47	222	0.988304
hRUG897	GT4.hmm	160	NODE_10349_length_9827_cov_13.9299_7	382	6.3e-27	12	157	201	345	0.90625
hRUG897	GT83.hmm	540	NODE_10400_length_9784_cov_41.781_3	499	3.6e-71	4	363	11	372	0.664815
hRUG897	GH93.hmm	307	NODE_10704_length_9584_cov_41.1998_1	641	5e-39	3	269	45	305	0.86645
hRUG897	GH43.hmm	248	NODE_1144_length_33628_cov_40.8808_31	347	7.5e-63	1	247	29	326	0.991935
hRUG897	GH78.hmm	504	NODE_11845_length_8941_cov_39.7625_3	867	9.9e-140	6	504	299	848	0.988095
hRUG897	GH110.hmm	548	NODE_1184_length_33119_cov_41.5983_14	545	3.3e-77	9	463	22	489	0.828467
hRUG897	GH32.hmm	293	NODE_1184_length_33119_cov_41.5983_3	591	1.1e-96	1	288	158	455	0.979522
hRUG897	CBM35.hmm	123	NODE_1184_length_33119_cov_41.5983_6	1092	1.1e-21	1	123	657	779	0.99187
hRUG897	GH97.hmm	631	NODE_1184_length_33119_cov_41.5983_6	1092	3.1e-160	6	630	49	643	0.988906
hRUG897	GT27.hmm	295	NODE_11886_length_8912_cov_19.7059_1	655	1.3e-29	2	249	98	340	0.837288
hRUG897	GH92.hmm	491	NODE_1275_length_31849_cov_42.6052_7	816	3.9e-181	2	491	287	794	0.995927
hRUG897	GH92.hmm	491	NODE_1275_length_31849_cov_42.6052_8	1024	1.5e-175	3	491	277	770	0.99389
hRUG897	GT2.hmm	168	NODE_13399_length_8194_cov_41.6358_2	245	3.6e-28	2	167	15	182	0.982143
hRUG897	CE10.hmm	341	NODE_1343_length_31026_cov_42.4382_18	418	1.3e-32	69	311	118	372	0.709677
hRUG897	GH31.hmm	427	NODE_1343_length_31026_cov_42.4382_7	1283	3.5e-54	212	427	441	666	0.503513
hRUG897	CE9.hmm	373	NODE_13864_length_7993_cov_40.5066_1	394	6.4e-110	2	373	6	378	0.994638
hRUG897	CBM32.hmm	124	NODE_13864_length_7993_cov_40.5066_3	1367	1.9e-26	10	121	1237	1360	0.895161
hRUG897	GH2.hmm	752	NODE_13864_length_7993_cov_40.5066_3	1367	5.5e-203	24	751	99	1029	0.966755
hRUG897	GH78.hmm	504	NODE_13935_length_7963_cov_39.838_3	744	1.4e-83	69	503	283	702	0.861111
hRUG897	CBM67.hmm	176	NODE_13935_length_7963_cov_39.838_3	744	1.5e-34	10	169	30	195	0.903409
hRUG897	GH2.hmm	752	NODE_13935_length_7963_cov_39.838_5	1056	6.5e-209	22	751	60	929	0.969415
hRUG897	GH23.hmm	135	NODE_14009_length_7931_cov_40.2939_2	431	4e-24	2	119	113	246	0.866667
hRUG897	GT2.hmm	168	NODE_14943_length_7578_cov_42.5352_5	318	1.1e-28	1	167	4	167	0.988095
hRUG897	GT26.hmm	171	NODE_15684_length_7309_cov_9.67135_6	246	1.7e-44	2	171	61	230	0.988304
hRUG897	GH20.hmm	337	NODE_15886_length_7245_cov_44.7878_1	541	1.5e-99	8	336	149	499	0.973294
hRUG897	GT2.hmm	168	NODE_16191_length_7145_cov_13.7188_3	328	6.4e-27	1	138	9	146	0.815476
hRUG897	GT2.hmm	168	NODE_16191_length_7145_cov_13.7188_5	331	1.5e-19	1	103	4	104	0.607143
hRUG897	GT56.hmm	357	NODE_16191_length_7145_cov_13.7188_6	362	6.7e-39	72	341	43	338	0.753501
hRUG897	GT19.hmm	354	NODE_16716_length_6981_cov_42.8179_7	398	3.5e-106	2	350	4	365	0.983051
hRUG897	GH109.hmm	126	NODE_17050_length_6885_cov_37.9173_3	393	1.4e-35	1	125	11	133	0.984127
hRUG897	GH31.hmm	427	NODE_17312_length_6808_cov_37.8784_2	818	1.1e-109	1	427	215	634	0.997658
hRUG897	GH51.hmm	630	NODE_17334_length_6803_cov_40.2687_1	784	1.2e-108	112	628	183	782	0.819048
hRUG897	GH36.hmm	688	NODE_17527_length_6745_cov_30.8755_8	683	3.6e-64	106	682	72	660	0.837209
hRUG897	GT2.hmm	168	NODE_1764_length_27316_cov_23.689_18	783	6.8e-21	1	120	231	353	0.708333
hRUG897	GH76.hmm	358	NODE_17861_length_6649_cov_36.9886_2	1319	2e-46	22	331	187	509	0.863128
hRUG897	CE11.hmm	271	NODE_1794_length_27170_cov_41.9257_11	462	2.5e-68	1	228	4	232	0.837638
hRUG897	GH125.hmm	402	NODE_1794_length_27170_cov_41.9257_1	476	2.8e-181	2	402	63	459	0.995025
hRUG897	GT51.hmm	177	NODE_1794_length_27170_cov_41.9257_15	850	5e-56	1	176	90	290	0.988701
hRUG897	GH3.hmm	216	NODE_1794_length_27170_cov_41.9257_7	732	6.9e-69	3	216	72	289	0.986111
hRUG897	GH43.hmm	248	NODE_1794_length_27170_cov_41.9257_8	942	4.4e-51	1	248	440	698	0.995968
hRUG897	GH29.hmm	346	NODE_18979_length_6323_cov_36.138_6	436	3.3e-100	30	346	23	353	0.913295
hRUG897	GT28.hmm	157	NODE_1969_length_25998_cov_26.719_15	378	3.2e-44	1	156	194	354	0.987261
hRUG897	GH127.hmm	524	NODE_2001_length_25789_cov_39.7002_17	793	6.5e-31	244	496	457	700	0.480916
hRUG897	GH5.hmm	275	NODE_20761_length_5898_cov_44.2569_4	357	2.2e-24	26	238	57	313	0.770909
hRUG897	GH5.hmm	275	NODE_20761_length_5898_cov_44.2569_5	366	1.5e-23	34	238	71	322	0.741818
hRUG897	GH25.hmm	177	NODE_2114_length_25137_cov_27.8109_16	258	4.8e-50	1	177	63	235	0.99435
hRUG897	GH23.hmm	135	NODE_2114_length_25137_cov_27.8109_25	400	1.9e-31	14	125	208	360	0.822222
hRUG897	GH43.hmm	248	NODE_2114_length_25137_cov_27.8109_6	313	2.6e-53	11	241	34	292	0.927419
hRUG897	GH78.hmm	504	NODE_2139_length_24997_cov_42.788_2	1406	5.3e-156	5	504	738	1274	0.990079
hRUG897	CBM67.hmm	176	NODE_2139_length_24997_cov_42.788_2	1406	8.6e-32	16	167	511	678	0.857955
hRUG897	CE10.hmm	341	NODE_2165_length_24793_cov_41.401_10	274	9.8e-31	61	334	25	269	0.800587
hRUG897	CE10.hmm	341	NODE_2165_length_24793_cov_41.401_11	288	8.7e-33	81	329	58	282	0.727273
hRUG897	CE10.hmm	341	NODE_2165_length_24793_cov_41.401_8	302	2e-29	75	311	63	277	0.692082
hRUG897	CE10.hmm	341	NODE_2165_length_24793_cov_41.401_9	287	1.3e-33	67	333	40	281	0.780059
hRUG897	GH33.hmm	342	NODE_2226_length_24461_cov_41.5808_15	1250	1.1e-63	5	330	895	1227	0.950292
hRUG897	GH123.hmm	538	NODE_2226_length_24461_cov_41.5808_15	1250	1.7e-174	5	537	50	578	0.988848
hRUG897	GH2.hmm	752	NODE_2226_length_24461_cov_41.5808_16	606	9.5e-111	23	395	47	485	0.494681
hRUG897	GH20.hmm	337	NODE_2226_length_24461_cov_41.5808_4	770	4.3e-115	8	336	154	501	0.973294
hRUG897	GH9.hmm	418	NODE_2325_length_23977_cov_39.2532_12	638	1.2e-73	2	415	142	623	0.988038
hRUG897	CE1.hmm	227	NODE_2325_length_23977_cov_39.2532_18	281	1.5e-24	6	211	46	228	0.903084
hRUG897	GH127.hmm	524	NODE_24559_length_5180_cov_42.1432_1	813	4.2e-173	1	524	36	586	0.998092
hRUG897	GH35.hmm	307	NODE_25620_length_5007_cov_37.42_4	624	3.5e-108	1	306	36	359	0.993485
hRUG897	GH2.hmm	752	NODE_2645_length_22317_cov_43.4995_13	1281	1.4e-212	18	749	53	928	0.972074
hRUG897	CBM32.hmm	124	NODE_2645_length_22317_cov_43.4995_13	1281	2.9e-22	11	122	1151	1275	0.895161
hRUG897	GH43.hmm	248	NODE_2645_length_22317_cov_43.4995_9	369	1.5e-61	1	247	39	341	0.991935
hRUG897	GT5.hmm	472	NODE_2771_length_21751_cov_40.052_12	270	8.9e-38	1	212	5	229	0.447034
hRUG897	GH33.hmm	342	NODE_2876_length_21350_cov_38.5063_6	671	9.3e-64	8	341	319	654	0.973684
hRUG897	GH109.hmm	126	NODE_2896_length_21266_cov_39.4315_1	468	3.7e-22	2	111	57	167	0.865079
hRUG897	GH110.hmm	548	NODE_2896_length_21266_cov_39.4315_5	569	9.1e-38	2	535	28	549	0.972628
hRUG897	GH127.hmm	524	NODE_2896_length_21266_cov_39.4315_7	656	7e-50	65	523	123	582	0.874046
hRUG897	GH29.hmm	346	NODE_29819_length_4431_cov_43.2148_4	637	3.5e-79	39	335	182	503	0.855491
hRUG897	GH57.hmm	383	NODE_3168_length_20169_cov_40.6233_12	496	6.4e-48	7	318	15	332	0.81201
hRUG897	GT4.hmm	160	NODE_3168_length_20169_cov_40.6233_13	429	6.6e-34	5	155	244	391	0.9375
hRUG897	GH133.hmm	372	NODE_3168_length_20169_cov_40.6233_14	661	4.2e-97	9	372	288	640	0.975806
hRUG897	GH106.hmm	824	NODE_3168_length_20169_cov_40.6233_3	1072	1.1e-206	93	822	347	1067	0.884709
hRUG897	GH109.hmm	126	NODE_3214_length_20024_cov_31.823_5	528	4.6e-51	1	126	67	191	0.992063
hRUG897	GH109.hmm	126	NODE_3214_length_20024_cov_31.823_6	528	2.4e-50	1	126	67	191	0.992063
hRUG897	GH20.hmm	337	NODE_32849_length_4096_cov_42.678_3	554	2e-112	8	336	160	520	0.973294
hRUG897	GT2.hmm	168	NODE_3306_length_19742_cov_41.6252_13	251	1.5e-27	1	167	4	179	0.988095
hRUG897	GH2.hmm	752	NODE_33723_length_4011_cov_47.139_1	730	2.5e-78	29	464	56	593	0.578457
hRUG897	CBM32.hmm	124	NODE_3380_length_19538_cov_32.0933_18	719	2.9e-20	11	120	592	710	0.879032
hRUG897	GH127.hmm	524	NODE_3425_length_19392_cov_42.427_6	622	2.4e-65	49	523	71	530	0.90458
hRUG897	GH27.hmm	375	NODE_3425_length_19392_cov_42.427_7	733	2.6e-35	97	342	424	653	0.653333
hRUG897	GT4.hmm	160	NODE_3546_length_19043_cov_42.7229_8	380	2e-24	5	156	193	349	0.94375
hRUG897	GH2.hmm	752	NODE_3981_length_17883_cov_42.1393_1	856	1.4e-104	34	521	79	714	0.647606
hRUG897	CBM67.hmm	176	NODE_3981_length_17883_cov_42.1393_3	1117	1.9e-35	12	172	331	504	0.909091
hRUG897	GH78.hmm	504	NODE_3981_length_17883_cov_42.1393_3	1117	2.5e-159	7	503	533	1074	0.984127
hRUG897	GT2.hmm	168	NODE_3994_length_17851_cov_38.1556_3	332	2.4e-27	1	128	5	134	0.755952
hRUG897	GH73.hmm	128	NODE_3994_length_17851_cov_38.1556_7	303	6.6e-36	5	128	39	165	0.960938
hRUG897	CBM62.hmm	131	NODE_4067_length_17666_cov_42.6054_14	658	1.6e-36	17	131	46	161	0.870229
hRUG897	CBM62.hmm	131	NODE_4067_length_17666_cov_42.6054_15	645	6.6e-31	15	131	35	152	0.885496
hRUG897	GT4.hmm	160	NODE_4116_length_17552_cov_9.67394_4	408	8e-22	44	155	213	325	0.69375
hRUG897	GT4.hmm	160	NODE_4116_length_17552_cov_9.67394_6	382	1.6e-27	4	159	206	358	0.96875
hRUG897	GT2.hmm	168	NODE_4116_length_17552_cov_9.67394_7	336	4.6e-20	1	125	10	134	0.738095
hRUG897	GT2.hmm	168	NODE_4339_length_17039_cov_39.7942_1	171	1e-24	1	164	7	158	0.970238
hRUG897	GH127.hmm	524	NODE_4420_length_16868_cov_35.0986_4	796	2.9e-39	243	522	457	731	0.532443
hRUG897	GH110.hmm	548	NODE_4546_length_16654_cov_38.8257_1	879	1.3e-122	2	548	31	569	0.99635
hRUG897	GH110.hmm	548	NODE_4546_length_16654_cov_38.8257_2	879	1.7e-127	2	548	33	569	0.99635
hRUG897	GH30.hmm	417	NODE_4614_length_16488_cov_42.5089_9	516	1.1e-119	10	416	72	510	0.973621
hRUG897	GH127.hmm	524	NODE_4874_length_15940_cov_43.1766_11	682	6.5e-30	301	522	317	544	0.421756
hRUG897	GH92.hmm	491	NODE_4874_length_15940_cov_43.1766_5	760	5.7e-183	3	491	251	743	0.99389
hRUG897	GH77.hmm	494	NODE_5434_length_14946_cov_42.654_11	811	3.4e-138	1	489	242	801	0.987854
hRUG897	GH127.hmm	524	NODE_5434_length_14946_cov_42.654_7	588	2e-24	294	522	303	525	0.435115
hRUG897	GT51.hmm	177	NODE_5522_length_14795_cov_29.2751_6	234	6.1e-51	12	177	55	219	0.932203
hRUG897	GT2.hmm	168	NODE_5689_length_14536_cov_40.6803_4	422	8.9e-22	2	128	7	131	0.75
hRUG897	GH95.hmm	722	NODE_5689_length_14536_cov_40.6803_8	789	5.7e-205	7	714	37	746	0.979224
hRUG897	GH30.hmm	417	NODE_570_length_44568_cov_43.4319_16	595	7.3e-66	10	416	94	591	0.973621
hRUG897	GH106.hmm	824	NODE_570_length_44568_cov_43.4319_19	1046	2.9e-229	94	822	318	1031	0.883495
hRUG897	GH78.hmm	504	NODE_570_length_44568_cov_43.4319_20	607	6.4e-99	8	499	108	596	0.974206
hRUG897	GH20.hmm	337	NODE_570_length_44568_cov_43.4319_21	653	6.4e-66	9	336	148	471	0.970326
hRUG897	GH28.hmm	325	NODE_570_length_44568_cov_43.4319_24	824	1.1e-26	64	306	453	751	0.744615
hRUG897	GH3.hmm	216	NODE_570_length_44568_cov_43.4319_8	948	8.4e-62	3	215	156	381	0.981481
hRUG897	GH13.hmm	299	NODE_6484_length_13361_cov_31.586_2	674	2.9e-26	14	290	184	519	0.923077
hRUG897	GT51.hmm	177	NODE_6484_length_13361_cov_31.586_5	773	8.4e-58	2	177	57	238	0.988701
hRUG897	GT2.hmm	168	NODE_6540_length_13275_cov_41.8619_6	330	4.5e-23	1	163	4	164	0.964286
hRUG897	GH97.hmm	631	NODE_6540_length_13275_cov_41.8619_9	666	7.1e-176	9	630	20	662	0.984152
hRUG897	GT2.hmm	168	NODE_7014_length_12705_cov_28.3971_3	255	6.5e-31	2	166	8	175	0.97619
hRUG897	GH78.hmm	504	NODE_7060_length_12667_cov_43.0624_3	917	2.4e-105	3	502	379	868	0.990079
hRUG897	CBM67.hmm	176	NODE_7060_length_12667_cov_43.0624_3	917	9.3e-34	2	170	153	353	0.954545
hRUG897	GH5.hmm	275	NODE_706_length_41113_cov_41.0265_28	376	2.8e-50	13	235	38	351	0.807273
hRUG897	GH2.hmm	752	NODE_706_length_41113_cov_41.0265_8	1177	5.2e-72	27	506	369	1003	0.636968
hRUG897	GH20.hmm	337	NODE_7165_length_12550_cov_42.6522_2	534	4.1e-99	9	336	150	492	0.970326
hRUG897	GT9.hmm	225	NODE_7394_length_12308_cov_43.0266_6	351	2.2e-34	3	221	71	322	0.968889
hRUG897	GT2.hmm	168	NODE_7598_length_12098_cov_40.4739_10	342	4.1e-20	2	124	6	124	0.72619
hRUG897	GT2.hmm	168	NODE_7706_length_11974_cov_28.3958_1	250	1.4e-30	1	133	5	137	0.785714
hRUG897	GT2.hmm	168	NODE_7706_length_11974_cov_28.3958_2	272	2e-21	1	158	6	164	0.934524
hRUG897	GH13.hmm	299	NODE_7706_length_11974_cov_28.3958_6	452	2.8e-31	61	297	1	291	0.789298
hRUG897	GT3.hmm	637	NODE_7706_length_11974_cov_28.3958_7	547	2.7e-101	1	330	13	331	0.516484
hRUG897	GT35.hmm	674	NODE_7706_length_11974_cov_28.3958_8	857	3.1e-135	20	641	125	731	0.921365
hRUG897	GH18.hmm	296	NODE_7860_length_11827_cov_38.2342_6	572	3.9e-71	2	285	27	324	0.956081
hRUG897	CE4.hmm	130	NODE_7896_length_11785_cov_44.2128_1	208	2.6e-24	4	117	21	130	0.869231
hRUG897	GH43.hmm	248	NODE_8129_length_11571_cov_42.2073_4	405	2.2e-32	18	247	62	381	0.923387
hRUG897	GH2.hmm	752	NODE_8162_length_11547_cov_42.675_8	833	4.6e-95	28	462	35	593	0.577128
hRUG897	GH25.hmm	177	NODE_8233_length_11485_cov_30.4633_8	283	9.5e-51	1	177	78	253	0.99435
hRUG897	GT4.hmm	160	NODE_8360_length_11373_cov_39.9401_3	365	3.8e-24	6	129	185	305	0.76875
hRUG897	GT9.hmm	225	NODE_8360_length_11373_cov_39.9401_4	340	1.1e-20	3	193	61	288	0.844444
hRUG897	CE2.hmm	209	NODE_8360_length_11373_cov_39.9401_5	364	2e-61	1	208	151	357	0.990431
hRUG897	GH10.hmm	303	NODE_8473_length_11277_cov_34.6453_10	369	4.5e-103	2	301	24	363	0.986799
hRUG897	GT2.hmm	168	NODE_8651_length_11128_cov_8.60562_5	322	1.6e-27	1	98	4	102	0.577381
hRUG897	GT2.hmm	168	NODE_8651_length_11128_cov_8.60562_7	269	2.4e-20	1	166	4	173	0.982143
hRUG897	GT4.hmm	160	NODE_8651_length_11128_cov_8.60562_8	356	3.8e-23	19	157	199	328	0.8625
hRUG897	GT2.hmm	168	NODE_8651_length_11128_cov_8.60562_9	323	1e-30	1	127	5	133	0.75
hRUG897	GT4.hmm	160	NODE_8796_length_11004_cov_42.6969_7	424	1.2e-24	19	151	253	383	0.825
hRUG897	GT2.hmm	168	NODE_8796_length_11004_cov_42.6969_8	260	6.2e-21	2	128	10	140	0.75
hRUG897	GT2.hmm	168	NODE_9036_length_10802_cov_31.4466_8	313	4.1e-31	1	115	7	124	0.678571
hRUG897	GH29.hmm	346	NODE_9872_length_10161_cov_40.3396_1	464	4.2e-66	48	335	4	303	0.82948
hRUG897	GH92.hmm	491	NODE_9872_length_10161_cov_40.3396_2	740	2.2e-177	7	490	251	738	0.983707
hRUG897	GH3.hmm	216	NODE_9928_length_10118_cov_38.0539_3	823	6.2e-60	5	215	162	389	0.972222
hRUG860	GH28.hmm	325	NODE_10107_length_9991_cov_12.7442_1	542	8.7e-52	9	308	168	524	0.92
hRUG860	CE8.hmm	288	NODE_10107_length_9991_cov_12.7442_2	380	2.3e-81	2	286	45	370	0.986111
hRUG860	GH28.hmm	325	NODE_10107_length_9991_cov_12.7442_3	594	8.6e-65	7	321	170	564	0.966154
hRUG860	GH13.hmm	299	NODE_10658_length_9615_cov_16.3935_7	558	8.8e-80	12	292	29	378	0.936455
hRUG860	GT41.hmm	705	NODE_12570_length_8568_cov_15.4727_5	490	1e-72	147	524	19	485	0.534752
hRUG860	GT83.hmm	540	NODE_1334_length_31089_cov_12.1124_12	511	1.7e-93	11	371	26	388	0.666667
hRUG860	GT2.hmm	168	NODE_1334_length_31089_cov_12.1124_13	351	6.7e-26	1	152	18	171	0.89881
hRUG860	GT26.hmm	171	NODE_1334_length_31089_cov_12.1124_21	246	1.3e-68	2	170	57	225	0.982456
hRUG860	GT4.hmm	160	NODE_152_length_70022_cov_11.6929_54	657	3.5e-23	12	159	289	442	0.91875
hRUG860	GH53.hmm	342	NODE_15876_length_7249_cov_14.5135_7	557	1.3e-121	23	341	1	322	0.929825
hRUG860	CBM61.hmm	141	NODE_15876_length_7249_cov_14.5135_7	557	5.9e-40	2	140	414	551	0.978723
hRUG860	GH3.hmm	216	NODE_15973_length_7217_cov_13.3844_1	391	9.8e-49	3	216	122	346	0.986111
hRUG860	GT41.hmm	705	NODE_16446_length_7070_cov_27.4509_2	459	1.5e-77	162	515	9	456	0.500709
hRUG860	GH106.hmm	824	NODE_16557_length_7037_cov_12.3811_1	473	1.5e-40	2	397	15	464	0.479369
hRUG860	GH105.hmm	332	NODE_16557_length_7037_cov_12.3811_2	716	2.5e-86	7	331	365	706	0.975904
hRUG860	GH28.hmm	325	NODE_16557_length_7037_cov_12.3811_3	444	2.1e-71	10	309	41	412	0.92
hRUG860	CE12.hmm	210	NODE_16557_length_7037_cov_12.3811_4	464	1.3e-74	2	209	8	216	0.985714
hRUG860	CE12.hmm	210	NODE_16557_length_7037_cov_12.3811_4	464	2.4e-74	1	210	235	441	0.995238
hRUG860	CE2.hmm	209	NODE_1811_length_27055_cov_13.1084_10	372	4.3e-45	2	209	150	364	0.990431
hRUG860	GH1.hmm	429	NODE_1811_length_27055_cov_13.1084_3	471	8e-136	2	428	3	463	0.993007
hRUG860	GH26.hmm	303	NODE_1811_length_27055_cov_13.1084_4	444	6.9e-60	2	269	71	376	0.881188
hRUG860	GH26.hmm	303	NODE_1811_length_27055_cov_13.1084_5	893	4e-60	2	279	247	577	0.914191
hRUG860	CBM23.hmm	162	NODE_1811_length_27055_cov_13.1084_5	893	6.3e-41	2	161	731	890	0.981481
hRUG860	CBM27.hmm	168	NODE_1811_length_27055_cov_13.1084_5	893	8e-20	4	163	50	205	0.946429
hRUG860	CE10.hmm	341	NODE_19623_length_6150_cov_15.0335_8	322	1.7e-32	65	316	45	299	0.73607
hRUG860	GT2.hmm	168	NODE_20624_length_5926_cov_9.50468_2	321	1.2e-21	3	167	15	175	0.97619
hRUG860	GH53.hmm	342	NODE_22283_length_5589_cov_14.6081_7	374	4.7e-125	2	329	44	374	0.95614
hRUG860	GT41.hmm	705	NODE_22508_length_5547_cov_13.0208_2	1167	2.5e-108	57	518	13	556	0.653901
hRUG860	GT41.hmm	705	NODE_22508_length_5547_cov_13.0208_2	1167	9.1e-96	19	518	575	1151	0.707801
hRUG860	GH13.hmm	299	NODE_229_length_61648_cov_12.4401_37	1163	1.6e-67	13	297	193	527	0.949833
hRUG860	GH77.hmm	494	NODE_229_length_61648_cov_12.4401_37	1163	3.7e-168	1	471	668	1134	0.951417
hRUG860	GT5.hmm	472	NODE_229_length_61648_cov_12.4401_38	481	4.7e-190	1	471	4	475	0.995763
hRUG860	CBM48.hmm	76	NODE_229_length_61648_cov_12.4401_39	738	3.4e-21	3	70	26	114	0.881579
hRUG860	GH13.hmm	299	NODE_229_length_61648_cov_12.4401_39	738	7.2e-31	22	289	178	479	0.892977
hRUG860	GT35.hmm	674	NODE_229_length_61648_cov_12.4401_40	822	1.5e-261	1	674	105	816	0.998516
hRUG860	GH23.hmm	135	NODE_231_length_61129_cov_12.674_17	230	2.9e-31	11	121	120	228	0.814815
hRUG860	GH1.hmm	429	NODE_24485_length_5192_cov_12.6724_7	470	9.2e-151	4	428	2	464	0.988345
hRUG860	PL4.hmm	567	NODE_24552_length_5182_cov_10.4498_3	588	1.3e-135	4	557	25	573	0.975309
hRUG860	PL4.hmm	567	NODE_24552_length_5182_cov_10.4498_4	392	2.1e-89	5	365	25	387	0.634921
hRUG860	GT92.hmm	279	NODE_25142_length_5081_cov_7.03024_6	283	1.1e-19	18	231	18	231	0.763441
hRUG860	GT9.hmm	225	NODE_2579_length_22675_cov_16.8137_18	342	3.5e-57	4	219	79	321	0.955556
hRUG860	GT9.hmm	225	NODE_2579_length_22675_cov_16.8137_20	398	1.5e-52	4	218	80	344	0.951111
hRUG860	GT32.hmm	90	NODE_26343_length_4902_cov_6.04394_2	367	2.4e-21	4	87	157	231	0.922222
hRUG860	GT2.hmm	168	NODE_26343_length_4902_cov_6.04394_3	401	3.9e-21	1	114	7	123	0.672619
hRUG860	GT41.hmm	705	NODE_294_length_55590_cov_14.7961_11	575	9.4e-105	130	521	45	572	0.55461
hRUG860	GH2.hmm	752	NODE_294_length_55590_cov_14.7961_42	1052	4.9e-203	20	750	32	935	0.970745
hRUG860	GH36.hmm	688	NODE_294_length_55590_cov_14.7961_43	750	7.3e-270	1	673	10	711	0.976744
hRUG860	GH28.hmm	325	NODE_294_length_55590_cov_14.7961_44	476	5e-70	8	321	75	455	0.963077
hRUG860	GH13.hmm	299	NODE_294_length_55590_cov_14.7961_47	558	1.1e-82	13	292	30	381	0.93311
hRUG860	GH32.hmm	293	NODE_31974_length_4186_cov_13.2704_5	486	9e-78	1	293	28	330	0.996587
hRUG860	GT4.hmm	160	NODE_34171_length_3967_cov_4.23262_3	426	4.2e-25	19	157	241	390	0.8625
hRUG860	CE4.hmm	130	NODE_36001_length_3795_cov_12.9858_1	288	1.1e-36	4	126	100	229	0.938462
hRUG860	GT51.hmm	177	NODE_381_length_51008_cov_11.2255_9	280	8.8e-69	7	177	87	257	0.960452
hRUG860	GH53.hmm	342	NODE_38480_length_3595_cov_13.9825_2	617	2e-121	1	342	43	384	0.997076
hRUG860	CBM61.hmm	141	NODE_38480_length_3595_cov_13.9825_2	617	7.8e-38	2	140	476	611	0.978723
hRUG860	CE4.hmm	130	NODE_40347_length_3456_cov_14.5507_1	271	2.6e-28	7	123	68	190	0.892308
hRUG860	GH1.hmm	429	NODE_40590_length_3438_cov_15.9169_2	499	2.9e-134	3	426	3	464	0.986014
hRUG860	GH9.hmm	418	NODE_4160_length_17440_cov_15.8965_18	594	2.6e-94	8	418	127	573	0.980861
hRUG860	GT30.hmm	177	NODE_4302_length_17106_cov_14.6218_16	840	1e-57	2	176	33	215	0.983051
hRUG860	GT28.hmm	157	NODE_4826_length_16048_cov_13.7582_12	374	5.3e-52	1	157	188	355	0.993631
hRUG860	CE4.hmm	130	NODE_4826_length_16048_cov_13.7582_4	280	6.3e-37	4	127	101	231	0.946154
hRUG860	GT8.hmm	257	NODE_48290_length_2975_cov_3.65685_3	282	1.5e-28	37	235	12	237	0.770428
hRUG860	GH23.hmm	135	NODE_549_length_44938_cov_11.889_27	218	7.6e-32	17	122	84	209	0.777778
hRUG860	GH1.hmm	429	NODE_5620_length_14647_cov_15.4979_1	398	5.8e-101	35	427	4	393	0.913753
hRUG860	GH3.hmm	216	NODE_5620_length_14647_cov_15.4979_2	570	3.4e-55	4	215	81	315	0.976852
hRUG860	CBM67.hmm	176	NODE_5620_length_14647_cov_15.4979_4	881	1.3e-37	9	168	120	290	0.903409
hRUG860	GH78.hmm	504	NODE_5620_length_14647_cov_15.4979_4	881	9.6e-172	4	504	319	841	0.992063
hRUG860	GT9.hmm	225	NODE_5620_length_14647_cov_15.4979_8	353	6.7e-47	5	221	82	328	0.96
hRUG860	GH28.hmm	325	NODE_5761_length_14413_cov_11.6181_11	500	4.7e-74	7	310	93	465	0.932308
hRUG860	GH105.hmm	332	NODE_5761_length_14413_cov_11.6181_9	371	2.6e-113	10	332	23	369	0.96988
hRUG860	GT28.hmm	157	NODE_579_length_44329_cov_13.267_27	380	2.3e-27	2	156	208	358	0.980892
hRUG860	GT51.hmm	177	NODE_5965_length_14124_cov_13.4622_2	706	1e-76	2	176	74	249	0.983051
hRUG860	CE10.hmm	341	NODE_60658_length_2450_cov_12.1161_1	376	3.2e-41	39	316	29	360	0.812317
hRUG860	GT4.hmm	160	NODE_6164_length_13802_cov_11.3453_5	477	6.2e-22	12	159	291	444	0.91875
hRUG860	GT41.hmm	705	NODE_63068_length_2370_cov_15.1991_3	355	2e-92	204	519	1	345	0.446809
hRUG860	CE4.hmm	130	NODE_8132_length_11570_cov_13.1067_2	267	4.3e-32	6	126	90	215	0.923077
hRUG860	GT19.hmm	354	NODE_9908_length_10133_cov_14.4997_1	262	1.3e-85	2	260	1	262	0.728814
hRUG860	CE11.hmm	271	NODE_9908_length_10133_cov_14.4997_5	277	6.5e-91	1	270	4	272	0.99262
hRUG898	AA4.hmm	522	NODE_33101_length_4071_cov_7.6743_3	652	8.1e-19	10	198	126	319	0.360153
hRUG898	GT2.hmm	168	NODE_5495_length_14846_cov_8.51761_12	344	2.2e-23	1	120	11	131	0.708333
hRUG898	GT4.hmm	160	NODE_5495_length_14846_cov_8.51761_3	388	9.3e-34	6	157	203	350	0.94375
hRUG898	GT4.hmm	160	NODE_5495_length_14846_cov_8.51761_4	370	6.9e-37	9	157	186	327	0.925
hRUG898	GT2.hmm	168	NODE_70441_length_2156_cov_8.08948_1	248	6.5e-22	1	138	7	147	0.815476
hRUG898	AA4.hmm	522	NODE_705_length_41129_cov_8.58361_53	480	2.6e-24	15	249	5	229	0.448276
hRUG898	GT66.hmm	693	NODE_7373_length_12325_cov_9.3009_2	2014	3.7e-25	43	532	75	612	0.705628
hRUG899	GT5.hmm	472	NODE_1192_length_33002_cov_9.41111_18	487	1.1e-180	1	471	3	480	0.995763
hRUG899	GH36.hmm	688	NODE_1197_length_32980_cov_8.54922_21	752	8.7e-218	1	686	11	725	0.99564
hRUG899	CE1.hmm	227	NODE_1294_length_31513_cov_11.0182_14	254	8.1e-32	7	219	15	246	0.933921
hRUG899	GT35.hmm	674	NODE_1294_length_31513_cov_11.0182_25	827	1.4e-282	2	674	100	813	0.997033
hRUG899	GT2.hmm	168	NODE_13317_length_8228_cov_10.4375_5	341	5.5e-24	2	123	7	131	0.720238
hRUG899	AA7.hmm	458	NODE_13429_length_8181_cov_6.8997_7	476	3.8e-19	13	206	43	241	0.421397
hRUG899	GT2.hmm	168	NODE_15098_length_7522_cov_10.0883_4	269	3.7e-22	6	167	12	167	0.958333
hRUG899	GT8.hmm	257	NODE_1918_length_26330_cov_10.0494_19	290	1.1e-46	25	256	7	266	0.898833
hRUG899	GT2.hmm	168	NODE_2129_length_25064_cov_9.63725_11	303	3.5e-27	1	157	3	154	0.928571
hRUG899	GT4.hmm	160	NODE_2129_length_25064_cov_9.63725_9	381	1.1e-28	9	152	202	343	0.89375
hRUG899	GH13.hmm	299	NODE_2550_length_22806_cov_10.2145_20	707	2.4e-52	12	297	196	577	0.953177
hRUG899	GH2.hmm	752	NODE_26380_length_4894_cov_6.65365_2	997	1.9e-95	21	465	46	641	0.590426
hRUG899	GT2.hmm	168	NODE_2800_length_21631_cov_9.42955_21	304	1.8e-31	1	125	8	129	0.738095
hRUG899	GT2.hmm	168	NODE_319_length_54026_cov_10.2466_27	316	7.6e-22	3	105	9	117	0.607143
hRUG899	GT12.hmm	134	NODE_36401_length_3761_cov_6.3068_5	215	6.1e-24	1	97	38	135	0.716418
hRUG899	GH77.hmm	494	NODE_5085_length_15544_cov_10.987_14	543	4.8e-168	1	487	18	510	0.983806
hRUG899	GH2.hmm	752	NODE_510_length_46424_cov_8.78731_40	597	6.4e-96	25	398	13	478	0.496011
hRUG899	GH2.hmm	752	NODE_5332_length_15096_cov_8.85865_3	740	2.5e-97	29	485	3	540	0.606383
hRUG899	GT51.hmm	177	NODE_5332_length_15096_cov_8.85865_8	859	4.2e-64	6	177	86	266	0.966102
hRUG899	GT2.hmm	168	NODE_652_length_42723_cov_9.57322_9	1313	6.7e-28	1	134	310	441	0.791667
hRUG899	AA7.hmm	458	NODE_6869_length_12868_cov_7.33567_3	482	1.4e-21	12	201	44	238	0.412664
hRUG899	CBM13.hmm	188	NODE_698_length_41289_cov_9.58704_12	1136	1.6e-21	5	148	488	636	0.760638
hRUG899	CBM13.hmm	188	NODE_698_length_41289_cov_9.58704_12	1136	2.1e-21	6	134	998	1133	0.680851
hRUG899	CBM13.hmm	188	NODE_698_length_41289_cov_9.58704_12	1136	6.7e-22	5	140	741	883	0.718085
hRUG899	CBM48.hmm	76	NODE_698_length_41289_cov_9.58704_22	663	1.2e-19	2	70	26	111	0.894737
hRUG899	GH13.hmm	299	NODE_698_length_41289_cov_9.58704_22	663	2.5e-32	22	296	179	487	0.916388
hRUG899	GT28.hmm	157	NODE_698_length_41289_cov_9.58704_23	355	3.5e-40	2	150	188	337	0.942675
hRUG899	GH18.hmm	296	NODE_698_length_41289_cov_9.58704_4	577	1.3e-34	29	283	258	565	0.858108
hRUG899	CE4.hmm	130	NODE_938_length_36604_cov_10.4525_5	480	3e-24	5	120	272	394	0.884615
hRUG899	GT51.hmm	177	NODE_961_length_36291_cov_8.1496_22	808	8e-67	2	176	83	259	0.983051
hRUG899	CE10.hmm	341	NODE_964_length_36110_cov_10.1826_35	316	1.3e-57	77	331	59	307	0.744868
hRUG899	GH20.hmm	337	NODE_9682_length_10293_cov_8.56222_8	363	2.3e-48	17	314	18	332	0.881306
hRUG861	GH43.hmm	248	NODE_10309_length_9850_cov_42.6497_5	313	2.2e-42	10	247	10	306	0.955645
hRUG861	GH51.hmm	630	NODE_10309_length_9850_cov_42.6497_6	509	1.5e-135	85	542	9	506	0.725397
hRUG861	GH127.hmm	524	NODE_10309_length_9850_cov_42.6497_7	677	8.1e-203	1	524	12	586	0.998092
hRUG861	GT51.hmm	177	NODE_10337_length_9839_cov_54.0733_1	782	1.1e-63	5	176	77	257	0.966102
hRUG861	GH94.hmm	1036	NODE_1040_length_35083_cov_48.4277_23	811	2.7e-300	263	1036	2	807	0.746139
hRUG861	GH32.hmm	293	NODE_13424_length_8183_cov_54.7517_1	437	7.7e-81	1	293	36	342	0.996587
hRUG861	GH13.hmm	299	NODE_13424_length_8183_cov_54.7517_3	714	7.1e-48	12	295	197	556	0.946488
hRUG861	GT51.hmm	177	NODE_1371_length_30778_cov_44.6456_32	907	2.5e-63	2	176	82	267	0.983051
hRUG861	GT5.hmm	472	NODE_15716_length_7299_cov_47.6773_2	481	1.2e-187	1	470	3	475	0.993644
hRUG861	GH42.hmm	371	NODE_16232_length_7136_cov_36.4717_6	290	1.7e-82	2	277	11	289	0.74124
hRUG861	CE10.hmm	341	NODE_16370_length_7095_cov_63.3153_1	310	1.2e-41	63	310	26	281	0.72434
hRUG861	GH25.hmm	177	NODE_16564_length_7033_cov_56.0588_5	450	3.4e-44	1	177	18	199	0.99435
hRUG861	GH3.hmm	216	NODE_17225_length_6832_cov_46.3019_3	677	6.7e-55	5	215	56	262	0.972222
hRUG861	GH43.hmm	248	NODE_17225_length_6832_cov_46.3019_4	485	4.9e-44	2	246	11	320	0.983871
hRUG861	GH77.hmm	494	NODE_1722_length_27622_cov_48.9752_13	537	4.6e-176	1	492	8	492	0.993927
hRUG861	CE9.hmm	373	NODE_18515_length_6462_cov_53.8219_1	245	5.2e-80	137	373	1	237	0.632708
hRUG861	GH5.hmm	275	NODE_18515_length_6462_cov_53.8219_3	396	1.6e-33	29	271	51	359	0.88
hRUG861	GH43.hmm	248	NODE_18515_length_6462_cov_53.8219_5	574	2.1e-58	2	247	3	340	0.987903
hRUG861	GT2.hmm	168	NODE_18629_length_6426_cov_62.2373_2	717	6.1e-19	1	123	183	307	0.72619
hRUG861	GT2.hmm	168	NODE_18629_length_6426_cov_62.2373_3	1257	1.6e-19	1	167	725	884	0.988095
hRUG861	GT2.hmm	168	NODE_18825_length_6368_cov_49.9284_7	183	3.4e-31	1	115	7	122	0.678571
hRUG861	GH120.hmm	91	NODE_19063_length_6301_cov_48.6908_3	668	2.2e-38	1	91	296	386	0.989011
hRUG861	GH13.hmm	299	NODE_2144_length_24967_cov_48.1959_11	719	3.5e-25	9	296	141	446	0.959866
hRUG861	GH130.hmm	296	NODE_23024_length_5450_cov_62.031_2	342	1.2e-95	1	296	29	326	0.996622
hRUG861	GH36.hmm	688	NODE_23024_length_5450_cov_62.031_5	478	3e-116	1	367	10	388	0.531977
hRUG861	GT2.hmm	168	NODE_25512_length_5023_cov_48.5079_1	695	5.3e-19	1	124	148	273	0.732143
hRUG861	CBM74.hmm	312	NODE_26197_length_4922_cov_57.9168_6	378	1.1e-108	2	311	64	374	0.990385
hRUG861	CE4.hmm	130	NODE_27681_length_4706_cov_49.3958_7	340	1.1e-24	4	125	141	264	0.930769
hRUG861	GH18.hmm	296	NODE_2811_length_21602_cov_46.0776_11	567	5e-32	48	281	265	554	0.787162
hRUG861	GH73.hmm	128	NODE_29775_length_4436_cov_43.9589_1	364	6.1e-19	7	128	227	359	0.945312
hRUG861	GH1.hmm	429	NODE_29775_length_4436_cov_43.9589_5	444	2.4e-152	5	428	3	440	0.986014
hRUG861	GT2.hmm	168	NODE_32669_length_4115_cov_44.8121_2	352	1e-21	1	166	4	165	0.982143
hRUG861	GH77.hmm	494	NODE_33725_length_4011_cov_46.4522_1	498	1.3e-164	1	492	8	493	0.993927
hRUG861	GH2.hmm	752	NODE_36070_length_3790_cov_47.6913_1	1136	6.2e-209	17	751	31	1020	0.976064
hRUG861	GH13.hmm	299	NODE_36108_length_3785_cov_45.3858_1	508	1.6e-47	16	295	26	379	0.93311
hRUG861	GH13.hmm	299	NODE_3663_length_18735_cov_49.9745_2	599	3.6e-29	22	296	166	463	0.916388
hRUG861	GH31.hmm	427	NODE_3663_length_18735_cov_49.9745_4	678	8e-141	2	427	139	619	0.995316
hRUG861	CBM67.hmm	176	NODE_3750_length_18479_cov_46.468_7	944	1.6e-23	1	146	111	270	0.823864
hRUG861	GH78.hmm	504	NODE_3750_length_18479_cov_46.468_7	944	7.2e-160	3	504	309	820	0.994048
hRUG861	GT2.hmm	168	NODE_38005_length_3633_cov_48.1752_2	329	1.6e-24	1	168	9	180	0.994048
hRUG861	GT2.hmm	168	NODE_38005_length_3633_cov_48.1752_3	452	4.4e-20	1	167	179	358	0.988095
hRUG861	GT51.hmm	177	NODE_39381_length_3527_cov_60.2503_2	982	2.3e-61	1	177	116	293	0.99435
hRUG861	GH2.hmm	752	NODE_42208_length_3325_cov_44.5205_2	656	7.4e-88	25	394	26	490	0.490691
hRUG861	GT32.hmm	90	NODE_4222_length_17280_cov_40.0707_10	261	2.8e-23	4	87	22	96	0.922222
hRUG861	GT2.hmm	168	NODE_4222_length_17280_cov_40.0707_11	695	1.6e-26	2	121	396	514	0.708333
hRUG861	GT2.hmm	168	NODE_4222_length_17280_cov_40.0707_11	695	2.7e-28	2	111	8	116	0.64881
hRUG861	GT4.hmm	160	NODE_4222_length_17280_cov_40.0707_13	399	1.1e-24	10	157	230	374	0.91875
hRUG861	GT32.hmm	90	NODE_4222_length_17280_cov_40.0707_14	234	1.1e-23	2	89	19	97	0.966667
hRUG861	GT2.hmm	168	NODE_4222_length_17280_cov_40.0707_15	283	2.4e-30	1	165	13	174	0.97619
hRUG861	GT2.hmm	168	NODE_4222_length_17280_cov_40.0707_4	347	2e-27	1	107	6	113	0.630952
hRUG861	GT2.hmm	168	NODE_4222_length_17280_cov_40.0707_9	333	1.4e-19	1	126	4	128	0.744048
hRUG861	GH1.hmm	429	NODE_42995_length_3275_cov_64.723_1	293	5.2e-59	4	294	5	287	0.675991
hRUG861	CE4.hmm	130	NODE_43856_length_3221_cov_44.0537_2	379	2e-23	8	108	154	254	0.769231
hRUG861	GT2.hmm	168	NODE_44932_length_3156_cov_46.6233_2	332	5.6e-27	1	107	7	112	0.630952
hRUG861	GT2.hmm	168	NODE_44932_length_3156_cov_46.6233_3	363	5.3e-33	1	120	5	123	0.708333
hRUG861	GH13.hmm	299	NODE_45656_length_3113_cov_48.1043_2	553	8.4e-83	13	292	24	372	0.93311
hRUG861	GH31.hmm	427	NODE_462_length_47898_cov_44.0577_27	677	1.4e-135	1	422	221	673	0.985948
hRUG861	GH36.hmm	688	NODE_46902_length_3046_cov_44.7208_2	308	4.8e-101	420	686	5	284	0.386628
hRUG861	GT2.hmm	168	NODE_47951_length_2993_cov_43.9006_1	106	2.3e-34	1	96	11	105	0.565476
hRUG861	GT2.hmm	168	NODE_47951_length_2993_cov_43.9006_3	324	1e-39	1	167	7	176	0.988095
hRUG861	GT28.hmm	157	NODE_4930_length_15838_cov_50.5919_3	356	4e-42	2	151	188	338	0.949045
hRUG861	GH13.hmm	299	NODE_503_length_46538_cov_44.1299_8	703	3.9e-49	12	297	193	575	0.953177
hRUG861	GH3.hmm	216	NODE_51208_length_2833_cov_62.0036_1	296	9.1e-70	5	216	35	255	0.976852
hRUG861	GH78.hmm	504	NODE_51208_length_2833_cov_62.0036_2	649	2.1e-136	4	504	97	627	0.992063
hRUG861	GH3.hmm	216	NODE_5173_length_15385_cov_44.0124_16	904	2.3e-59	23	216	630	862	0.893519
hRUG861	GH13.hmm	299	NODE_52791_length_2761_cov_45.0732_2	778	3.2e-36	7	295	166	496	0.963211
hRUG861	GH42.hmm	371	NODE_54990_length_2666_cov_46.8713_1	555	6.4e-85	94	369	3	282	0.74124
hRUG861	GH2.hmm	752	NODE_566_length_44660_cov_44.3436_28	848	3.1e-98	29	506	3	662	0.634309
hRUG861	GT2.hmm	168	NODE_5775_length_14393_cov_45.6987_7	361	1.1e-21	2	138	51	190	0.809524
hRUG861	GT2.hmm	168	NODE_610_length_43746_cov_45.6377_5	340	2.6e-23	2	104	6	107	0.607143
hRUG861	GH1.hmm	429	NODE_6396_length_13494_cov_44.3668_3	478	1.4e-148	4	428	2	474	0.988345
hRUG861	GH94.hmm	1036	NODE_6601_length_13188_cov_47.9779_2	968	3.5e-106	334	1020	194	951	0.662162
hRUG861	GT35.hmm	674	NODE_7878_length_11808_cov_50.8522_3	756	4.5e-228	2	673	76	751	0.995549
hRUG861	GH77.hmm	494	NODE_7878_length_11808_cov_50.8522_4	499	6.7e-174	1	487	8	482	0.983806
hRUG861	GH13.hmm	299	NODE_7878_length_11808_cov_50.8522_6	532	4.8e-72	12	291	26	373	0.93311
hRUG861	CE4.hmm	130	NODE_8023_length_11676_cov_45.3356_12	508	5.7e-24	6	112	299	406	0.815385
hRUG861	GH13.hmm	299	NODE_8229_length_11488_cov_56.0727_7	706	4e-29	22	287	274	574	0.886288
hRUG861	GH43.hmm	248	NODE_9326_length_10553_cov_48.1361_3	465	8.5e-49	3	246	6	309	0.979839
hRUG861	GH36.hmm	688	NODE_9402_length_10493_cov_55.0959_9	723	4.3e-252	1	687	11	704	0.997093
hRUG861	GH2.hmm	752	NODE_9735_length_10256_cov_45.8232_3	589	6.6e-92	25	412	12	466	0.514628
hRUG861	GH39.hmm	431	NODE_9912_length_10131_cov_39.9393_5	805	7.6e-63	3	426	315	750	0.981439
hRUG861	GH39.hmm	431	NODE_9912_length_10131_cov_39.9393_8	784	2.8e-47	15	429	318	735	0.960557
hRUG900	GT2.hmm	168	NODE_10037_length_10044_cov_6.8182_4	434	2.8e-33	1	134	5	137	0.791667
hRUG900	GH3.hmm	216	NODE_10037_length_10044_cov_6.8182_5	781	2.5e-53	5	216	26	240	0.976852
hRUG900	GH1.hmm	429	NODE_10276_length_9872_cov_6.28991_1	241	6.9e-85	2	237	2	240	0.547786
hRUG900	GH13.hmm	299	NODE_10653_length_9618_cov_6.39381_2	436	2.1e-57	18	294	33	322	0.923077
hRUG900	CE1.hmm	227	NODE_10664_length_9612_cov_5.43078_2	261	1e-32	5	218	16	248	0.938326
hRUG900	GH13.hmm	299	NODE_13795_length_8027_cov_6.70133_4	434	6.2e-53	12	290	24	314	0.929766
hRUG900	GH3.hmm	216	NODE_15270_length_7459_cov_5.80159_1	769	1.1e-61	10	216	25	236	0.953704
hRUG900	CE1.hmm	227	NODE_17245_length_6828_cov_4.28791_5	260	5.5e-38	5	220	13	251	0.947137
hRUG900	GH1.hmm	429	NODE_18213_length_6543_cov_8.36544_4	490	2.3e-146	4	428	2	485	0.988345
hRUG900	CE10.hmm	341	NODE_18832_length_6365_cov_5.58716_5	607	5.3e-40	68	193	172	320	0.366569
hRUG900	GT4.hmm	160	NODE_1883_length_26527_cov_6.90647_27	361	2.2e-20	5	134	192	309	0.80625
hRUG900	GH94.hmm	1036	NODE_19177_length_6271_cov_6.96107_2	802	8.9e-250	263	1036	2	795	0.746139
hRUG900	GH5.hmm	275	NODE_19587_length_6160_cov_6.34971_3	419	1.4e-38	29	242	107	396	0.774545
hRUG900	CE13.hmm	355	NODE_19905_length_6089_cov_6.33477_6	399	8.4e-28	18	187	53	231	0.476056
hRUG900	GT2.hmm	168	NODE_21150_length_5816_cov_5.25395_1	127	2e-23	1	103	8	109	0.607143
hRUG900	GT4.hmm	160	NODE_21150_length_5816_cov_5.25395_4	473	2.3e-23	17	154	291	433	0.85625
hRUG900	GH1.hmm	429	NODE_24835_length_5135_cov_6.35984_5	245	2.5e-57	243	428	31	240	0.431235
hRUG900	GH77.hmm	494	NODE_25055_length_5097_cov_6.47005_4	483	3.7e-162	17	490	2	466	0.95749
hRUG900	GH9.hmm	418	NODE_25581_length_5012_cov_4.36312_2	761	2.7e-91	2	416	320	755	0.990431
hRUG900	GH2.hmm	752	NODE_25612_length_5008_cov_5.88027_2	778	1.4e-110	30	490	2	528	0.611702
hRUG900	GH29.hmm	346	NODE_27287_length_4761_cov_5.63642_4	408	2.4e-78	41	346	3	306	0.881503
hRUG900	GT35.hmm	674	NODE_27634_length_4712_cov_5.39167_1	753	3e-221	2	674	77	752	0.997033
hRUG900	CE9.hmm	373	NODE_27747_length_4698_cov_5.04889_4	383	2.3e-119	3	373	5	378	0.991957
hRUG900	GT4.hmm	160	NODE_27966_length_4667_cov_6.32914_2	391	1.5e-32	10	156	197	339	0.9125
hRUG900	GH1.hmm	429	NODE_2997_length_20813_cov_6.18759_13	492	1.2e-138	4	428	2	487	0.988345
hRUG900	GT4.hmm	160	NODE_31154_length_4275_cov_6.47867_3	666	3.6e-35	8	159	213	363	0.94375
hRUG900	GH2.hmm	752	NODE_3254_length_19874_cov_6.81699_16	576	2.3e-95	23	394	24	475	0.493351
hRUG900	GH94.hmm	1036	NODE_3254_length_19874_cov_6.81699_1	837	3.3e-298	259	1035	23	832	0.749035
hRUG900	GT2.hmm	168	NODE_34976_length_3889_cov_3.75222_3	347	3.9e-28	1	165	3	166	0.97619
hRUG900	GT2.hmm	168	NODE_34976_length_3889_cov_3.75222_4	143	1.3e-20	1	117	6	126	0.690476
hRUG900	GH13.hmm	299	NODE_35167_length_3870_cov_5.40891_2	667	3.8e-30	23	296	212	519	0.913043
hRUG900	GT4.hmm	160	NODE_38766_length_3571_cov_5.41951_1	294	4.6e-24	3	160	100	262	0.98125
hRUG900	GH1.hmm	429	NODE_40314_length_3458_cov_5.17573_2	483	2.1e-130	4	428	7	478	0.988345
hRUG900	GH1.hmm	429	NODE_40314_length_3458_cov_5.17573_4	362	1.1e-99	95	428	1	358	0.776224
hRUG900	GH13.hmm	299	NODE_40470_length_3447_cov_5.7105_2	489	1.5e-42	22	296	27	375	0.916388
hRUG900	GH1.hmm	429	NODE_40785_length_3423_cov_4.80285_4	468	8e-136	4	428	3	463	0.988345
hRUG900	GH3.hmm	216	NODE_41655_length_3363_cov_4.10278_1	521	3.6e-62	6	216	121	355	0.972222
hRUG900	GH13.hmm	299	NODE_4169_length_17415_cov_6.78721_11	676	1.2e-45	12	292	83	481	0.936455
hRUG900	GH25.hmm	177	NODE_4439_length_16849_cov_6.18751_8	276	2.7e-45	1	177	79	262	0.99435
hRUG900	GH1.hmm	429	NODE_45583_length_3117_cov_5.20477_2	490	1.2e-145	4	428	3	485	0.988345
hRUG900	GT2.hmm	168	NODE_45907_length_3099_cov_4.59658_1	289	1.1e-28	1	168	55	230	0.994048
hRUG900	GT51.hmm	177	NODE_5379_length_15013_cov_5.98556_2	886	1.6e-53	1	177	73	262	0.99435
hRUG900	GH1.hmm	429	NODE_54028_length_2707_cov_5.06674_3	249	1.9e-61	224	428	2	245	0.475524
hRUG900	CE1.hmm	227	NODE_56769_length_2593_cov_7.40898_3	252	1e-19	58	219	60	246	0.709251
hRUG900	GH2.hmm	752	NODE_5792_length_14360_cov_5.62775_1	834	4.4e-110	28	470	25	596	0.587766
hRUG900	GT51.hmm	177	NODE_61592_length_2419_cov_4.99704_1	653	4.8e-60	14	177	2	170	0.920904
hRUG900	GT39.hmm	223	NODE_61650_length_2417_cov_4.19263_1	640	1e-48	19	221	239	471	0.90583
hRUG900	GH13.hmm	299	NODE_62520_length_2388_cov_7.13759_2	547	2.8e-73	12	293	24	370	0.939799
hRUG900	GH13.hmm	299	NODE_6309_length_13612_cov_6.41344_10	620	1.3e-33	16	288	161	458	0.909699
hRUG900	CBM48.hmm	76	NODE_6309_length_13612_cov_6.41344_10	620	2.7e-19	3	70	22	105	0.881579
hRUG900	GT35.hmm	674	NODE_6309_length_13612_cov_6.41344_11	804	8.4e-257	2	674	93	797	0.997033
hRUG900	GH13.hmm	299	NODE_6309_length_13612_cov_6.41344_13	467	7.8e-43	15	294	25	354	0.93311
hRUG900	GT51.hmm	177	NODE_6667_length_13091_cov_6.11668_10	977	4.3e-57	2	177	143	329	0.988701
hRUG900	GT2.hmm	168	NODE_67749_length_2228_cov_3.33456_1	176	2.4e-27	1	107	5	112	0.630952
hRUG900	GH77.hmm	494	NODE_71744_length_2122_cov_5.1761_2	447	2.1e-148	1	442	9	447	0.892713
hRUG900	GT4.hmm	160	NODE_71792_length_2121_cov_3.30542_2	402	1.5e-25	2	152	225	365	0.9375
hRUG900	GT28.hmm	157	NODE_7201_length_12507_cov_6.45463_10	354	2.5e-37	2	157	186	339	0.987261
hRUG900	GT5.hmm	472	NODE_7274_length_12422_cov_6.50101_3	485	8.1e-180	2	472	5	477	0.995763
hRUG900	GH123.hmm	538	NODE_74078_length_2066_cov_5.87867_2	602	1.4e-116	56	517	69	548	0.856877
hRUG900	GH32.hmm	293	NODE_7450_length_12249_cov_5.83968_2	487	8.5e-81	1	293	36	341	0.996587
hRUG900	CE10.hmm	341	NODE_7799_length_11889_cov_6.54479_9	658	2.4e-23	85	333	416	644	0.727273
hRUG901	GT2.hmm	168	NODE_10416_length_9772_cov_8.63754_4	173	2.8e-35	1	106	5	109	0.625
hRUG901	GT2.hmm	168	NODE_10416_length_9772_cov_8.63754_7	358	8.4e-30	1	138	5	141	0.815476
hRUG901	GT2.hmm	168	NODE_10416_length_9772_cov_8.63754_8	353	1.9e-35	1	131	5	136	0.77381
hRUG901	GH77.hmm	494	NODE_11867_length_8926_cov_8.97452_9	631	9.2e-50	10	476	60	570	0.94332
hRUG901	GH3.hmm	216	NODE_1355_length_30959_cov_8.71321_2	328	5.9e-44	8	214	56	276	0.953704
hRUG901	GT5.hmm	472	NODE_1360_length_30911_cov_9.74608_5	484	1.2e-161	1	471	2	477	0.995763
hRUG901	GT2.hmm	168	NODE_16794_length_6958_cov_8.20339_6	628	1.3e-36	1	167	344	507	0.988095
hRUG901	GT9.hmm	225	NODE_16794_length_6958_cov_8.20339_6	628	4.9e-45	10	220	73	311	0.933333
hRUG901	GH23.hmm	135	NODE_18274_length_6529_cov_10.993_5	282	3.4e-30	11	121	170	277	0.814815
hRUG901	GH77.hmm	494	NODE_19217_length_6262_cov_10.8047_7	619	2.3e-90	10	476	45	590	0.94332
hRUG901	GT2.hmm	168	NODE_20220_length_6019_cov_9.01593_5	332	2.3e-37	1	127	12	138	0.75
hRUG901	AA4.hmm	522	NODE_2054_length_25560_cov_9.02678_9	461	1e-28	19	260	8	243	0.461686
hRUG901	GH13.hmm	299	NODE_2058_length_25523_cov_9.6968_12	574	1.4e-21	12	216	107	332	0.682274
hRUG901	GH35.hmm	307	NODE_2373_length_23686_cov_9.64716_12	807	6.6e-86	1	304	11	336	0.986971
hRUG901	GH23.hmm	135	NODE_2373_length_23686_cov_9.64716_1	654	7.8e-28	4	123	508	646	0.881481
hRUG901	GH23.hmm	135	NODE_2373_length_23686_cov_9.64716_8	156	2.5e-21	14	124	44	150	0.814815
hRUG901	GT11.hmm	276	NODE_24908_length_5123_cov_10.5349_2	273	1.7e-66	3	275	7	267	0.985507
hRUG901	GT2.hmm	168	NODE_24908_length_5123_cov_10.5349_5	336	1.5e-32	1	167	8	181	0.988095
hRUG901	GT2.hmm	168	NODE_24908_length_5123_cov_10.5349_6	332	6.6e-35	1	138	5	140	0.815476
hRUG901	GH13.hmm	299	NODE_27841_length_4685_cov_7.68855_3	486	7.8e-20	10	229	65	299	0.732441
hRUG901	GT19.hmm	354	NODE_2803_length_21624_cov_9.62441_6	375	4e-109	1	353	4	356	0.99435
hRUG901	GH57.hmm	383	NODE_3171_length_20161_cov_9.12235_9	835	1e-54	28	291	60	326	0.686684
hRUG901	GT35.hmm	674	NODE_3563_length_19007_cov_9.50179_20	565	1.2e-71	208	549	161	451	0.505935
hRUG901	GT9.hmm	225	NODE_4370_length_16970_cov_9.77943_7	326	7.8e-35	3	216	68	305	0.946667
hRUG901	GT51.hmm	177	NODE_44560_length_3177_cov_8.62524_1	719	4.5e-66	1	176	67	242	0.988701
hRUG901	GT2.hmm	168	NODE_4483_length_16761_cov_8.07494_13	456	7.8e-34	1	168	70	239	0.994048
hRUG901	GH23.hmm	135	NODE_4483_length_16761_cov_8.07494_16	256	1.3e-35	17	121	151	254	0.77037
hRUG901	GT9.hmm	225	NODE_5411_length_14982_cov_10.3162_12	348	2.7e-47	4	221	81	328	0.964444
hRUG901	GH24.hmm	137	NODE_5527_length_14788_cov_10.9636_19	351	2.8e-41	2	137	197	343	0.985401
hRUG901	GT30.hmm	177	NODE_5686_length_14543_cov_10.2053_2	438	3.2e-54	3	176	54	232	0.977401
hRUG901	GT28.hmm	157	NODE_5686_length_14543_cov_10.2053_7	370	6e-51	1	154	190	354	0.974522
hRUG901	GT8.hmm	257	NODE_56985_length_2585_cov_7.46601_1	663	2.8e-54	18	255	317	592	0.922179
hRUG901	GH23.hmm	135	NODE_6202_length_13768_cov_8.01728_1	190	6.2e-27	14	125	42	150	0.822222
hRUG901	GT2.hmm	168	NODE_6202_length_13768_cov_8.01728_12	375	8.6e-36	1	129	29	165	0.761905
hRUG901	GT2.hmm	168	NODE_6202_length_13768_cov_8.01728_13	178	1.1e-35	1	140	5	146	0.827381
hRUG901	CE11.hmm	271	NODE_6946_length_12778_cov_10.5861_15	269	5.4e-64	5	269	1	261	0.97417
hRUG901	CE9.hmm	373	NODE_6998_length_12725_cov_11.0708_6	318	7e-65	51	326	21	287	0.737265
hRUG901	GH57.hmm	383	NODE_7038_length_12688_cov_8.83116_3	753	5.9e-72	1	314	11	467	0.817232
hRUG901	GT26.hmm	171	NODE_7434_length_12277_cov_8.11692_11	239	9.5e-59	1	170	52	218	0.988304
hRUG901	GT2.hmm	168	NODE_7643_length_12048_cov_9.06762_1	264	3.3e-24	16	125	2	110	0.64881
hRUG901	GH38.hmm	269	NODE_8522_length_11236_cov_8.14668_8	686	1.9e-44	2	255	9	255	0.94052
hRUG901	GH57.hmm	383	NODE_8616_length_11149_cov_9.27078_16	576	7.2e-70	1	301	7	445	0.78329
hRUG901	GH13.hmm	299	NODE_9356_length_10524_cov_9.54657_3	678	9.7e-44	20	296	127	517	0.923077
hRUG862	GH13.hmm	299	NODE_10458_length_9739_cov_10.7871_1	489	9.7e-74	13	293	36	387	0.936455
hRUG862	GH23.hmm	135	NODE_1069_length_34736_cov_11.0685_27	768	6.1e-29	17	120	618	742	0.762963
hRUG862	GT4.hmm	160	NODE_10761_length_9550_cov_9.10627_5	398	3.4e-24	5	157	210	360	0.95
hRUG862	CE9.hmm	373	NODE_10844_length_9504_cov_12.3701_3	382	9.9e-127	1	373	3	375	0.997319
hRUG862	GH8.hmm	320	NODE_1150_length_33524_cov_10.1989_12	347	3.2e-23	8	318	31	328	0.96875
hRUG862	GT2.hmm	168	NODE_1150_length_33524_cov_10.1989_14	877	6.5e-36	2	168	272	441	0.988095
hRUG862	GT51.hmm	177	NODE_1176_length_33250_cov_9.07817_23	699	1.8e-43	13	174	66	226	0.909605
hRUG862	GT4.hmm	160	NODE_12116_length_8794_cov_8.61941_1	211	2.9e-35	3	150	23	171	0.91875
hRUG862	GT2.hmm	168	NODE_12116_length_8794_cov_8.61941_6	333	1.4e-19	3	128	20	146	0.744048
hRUG862	GH13.hmm	299	NODE_1244_length_32360_cov_11.6616_10	553	8.7e-46	11	290	86	407	0.93311
hRUG862	GH84.hmm	295	NODE_1319_length_31216_cov_9.11017_17	369	7.2e-73	2	285	16	309	0.959322
hRUG862	GH103.hmm	295	NODE_1462_length_29750_cov_10.6707_23	337	5.7e-91	6	294	27	314	0.976271
hRUG862	CE1.hmm	227	NODE_1601_length_28495_cov_10.4988_22	262	5.5e-26	3	222	12	258	0.964758
hRUG862	GT9.hmm	225	NODE_16722_length_6979_cov_10.9594_2	352	4e-45	3	195	77	298	0.853333
hRUG862	GT19.hmm	354	NODE_197_length_65212_cov_11.2845_22	459	1.1e-120	2	353	11	371	0.991525
hRUG862	GH31.hmm	427	NODE_198_length_65004_cov_9.30418_15	396	5e-119	67	424	5	391	0.836066
hRUG862	GH8.hmm	320	NODE_2063_length_25458_cov_9.46707_13	347	6.2e-73	2	319	38	341	0.990625
hRUG862	GT2.hmm	168	NODE_2063_length_25458_cov_9.46707_9	702	1.9e-35	2	168	134	303	0.988095
hRUG862	GH73.hmm	128	NODE_2391_length_23549_cov_11.0897_4	332	9.3e-34	1	126	192	325	0.976562
hRUG862	GH130.hmm	296	NODE_2522_length_22958_cov_10.4678_1	391	1.6e-90	2	295	50	362	0.989865
hRUG862	GH130.hmm	296	NODE_2522_length_22958_cov_10.4678_2	331	1e-97	1	295	26	323	0.993243
hRUG862	GH24.hmm	137	NODE_2774_length_21746_cov_9.47144_35	212	1.6e-31	2	137	4	139	0.985401
hRUG862	GH77.hmm	494	NODE_3224_length_19989_cov_10.1959_10	734	3e-134	2	489	190	729	0.98583
hRUG862	GH13.hmm	299	NODE_3224_length_19989_cov_10.1959_11	726	6.6e-33	19	296	268	579	0.926421
hRUG862	GT51.hmm	177	NODE_3224_length_19989_cov_10.1959_1	885	2.9e-58	7	174	275	447	0.943503
hRUG862	GT28.hmm	157	NODE_337_length_52914_cov_12.4596_15	357	1.4e-52	2	157	183	342	0.987261
hRUG862	CE11.hmm	271	NODE_337_length_52914_cov_12.4596_21	313	5.8e-110	1	270	4	277	0.99262
hRUG862	CE9.hmm	373	NODE_337_length_52914_cov_12.4596_45	387	1e-105	7	373	13	377	0.981233
hRUG862	GT4.hmm	160	NODE_3543_length_19049_cov_8.78435_12	683	1e-27	5	114	500	607	0.68125
hRUG862	GH36.hmm	688	NODE_370_length_51398_cov_10.834_46	560	2e-63	272	548	155	424	0.401163
hRUG862	GT30.hmm	177	NODE_4192_length_17361_cov_12.5563_3	426	1.9e-50	7	176	45	215	0.954802
hRUG862	GT9.hmm	225	NODE_4192_length_17361_cov_12.5563_4	328	1.9e-47	5	222	58	307	0.964444
hRUG862	GT5.hmm	472	NODE_430_length_48783_cov_11.1095_2	487	3.3e-160	1	471	2	478	0.995763
hRUG862	GT51.hmm	177	NODE_430_length_48783_cov_11.1095_43	826	6.4e-68	2	177	57	232	0.988701
hRUG862	GH13.hmm	299	NODE_6012_length_14048_cov_8.84192_8	695	7.2e-52	10	295	179	533	0.953177
hRUG862	GH13.hmm	299	NODE_6701_length_13064_cov_10.1635_10	726	1.3e-42	12	294	171	536	0.943144
hRUG862	GH42.hmm	371	NODE_6984_length_12742_cov_11.3804_3	683	6.4e-155	1	371	17	390	0.997305
hRUG862	GH53.hmm	342	NODE_6984_length_12742_cov_11.3804_4	416	4.3e-129	1	342	54	413	0.997076
hRUG862	CE2.hmm	209	NODE_7692_length_11997_cov_11.5543_1	355	2.8e-47	1	209	131	343	0.995215
hRUG862	CE10.hmm	341	NODE_7692_length_11997_cov_11.5543_8	538	2.2e-41	73	219	96	261	0.428152
hRUG862	GT35.hmm	674	NODE_7744_length_11938_cov_11.7641_1	842	1.1e-270	1	673	117	833	0.997033
hRUG862	GH13.hmm	299	NODE_804_length_38950_cov_10.5636_30	688	9.9e-42	12	288	185	496	0.923077
hRUG902	CE10.hmm	341	NODE_10545_length_9687_cov_13.1042_5	371	1.6e-51	66	333	81	367	0.782991
hRUG902	GH2.hmm	752	NODE_10788_length_9534_cov_28.5947_2	1016	5.7e-197	14	749	28	891	0.977394
hRUG902	CE1.hmm	227	NODE_11036_length_9387_cov_27.5548_2	252	1.3e-22	76	221	68	248	0.638767
hRUG902	GH77.hmm	494	NODE_1147_length_33569_cov_32.3063_29	482	3.5e-137	1	487	9	471	0.983806
hRUG902	GH13.hmm	299	NODE_1147_length_33569_cov_32.3063_32	590	1e-35	21	295	167	466	0.916388
hRUG902	GT35.hmm	674	NODE_1147_length_33569_cov_32.3063_33	801	7.1e-251	2	673	93	795	0.995549
hRUG902	GH1.hmm	429	NODE_11828_length_8953_cov_32.0251_7	497	1.1e-128	4	428	2	492	0.988345
hRUG902	GH4.hmm	179	NODE_13153_length_8293_cov_31.0711_5	463	3.4e-70	1	173	5	179	0.960894
hRUG902	GH77.hmm	494	NODE_13153_length_8293_cov_31.0711_7	318	1.1e-28	9	229	16	215	0.445344
hRUG902	GT28.hmm	157	NODE_1593_length_28575_cov_28.282_18	359	2.5e-40	2	156	191	344	0.980892
hRUG902	GH1.hmm	429	NODE_1593_length_28575_cov_28.282_25	497	2.7e-133	4	428	2	487	0.988345
hRUG902	GH13.hmm	299	NODE_19242_length_6255_cov_29.4177_2	606	2.9e-79	12	293	105	452	0.939799
hRUG902	GH13.hmm	299	NODE_19242_length_6255_cov_29.4177_3	667	8.5e-30	21	296	192	503	0.919732
hRUG902	GH1.hmm	429	NODE_2477_length_23151_cov_29.7727_17	471	7e-155	3	428	7	466	0.990676
hRUG902	GH13.hmm	299	NODE_2477_length_23151_cov_29.7727_3	437	1.2e-60	16	295	23	323	0.93311
hRUG902	CE10.hmm	341	NODE_2695_length_22049_cov_26.3398_17	293	5.6e-46	62	307	25	259	0.718475
hRUG902	GH1.hmm	429	NODE_3074_length_20497_cov_31.7087_10	493	7.9e-142	4	428	2	488	0.988345
hRUG902	GH1.hmm	429	NODE_3183_length_20135_cov_29.3331_17	495	2.3e-133	1	428	1	488	0.995338
hRUG902	GT4.hmm	160	NODE_3268_length_19840_cov_26.8597_14	666	1.5e-31	3	157	209	361	0.9625
hRUG902	GT4.hmm	160	NODE_3268_length_19840_cov_26.8597_16	361	2.9e-21	8	151	181	319	0.89375
hRUG902	GH13.hmm	299	NODE_4613_length_16494_cov_27.8596_6	500	1.2e-47	24	290	33	373	0.889632
hRUG902	GH1.hmm	429	NODE_4971_length_15766_cov_31.7285_5	482	9.5e-151	5	428	3	477	0.986014
hRUG902	CE9.hmm	373	NODE_527_length_45820_cov_28.5831_4	380	1.5e-114	2	373	4	375	0.994638
hRUG902	GT5.hmm	472	NODE_5850_length_14278_cov_34.0117_8	485	2.4e-182	2	471	5	476	0.993644
hRUG902	GH25.hmm	177	NODE_6073_length_13948_cov_26.7815_6	298	4e-48	1	177	101	284	0.99435
hRUG902	GH31.hmm	427	NODE_6090_length_13914_cov_29.5145_1	660	1.2e-129	1	408	221	660	0.953162
hRUG902	GT2.hmm	168	NODE_6823_length_12926_cov_27.2376_11	335	8.9e-25	2	138	6	151	0.809524
hRUG902	GH13.hmm	299	NODE_7042_length_12683_cov_32.324_1	518	3.9e-62	13	297	33	374	0.949833
hRUG902	GH32.hmm	293	NODE_7042_length_12683_cov_32.324_2	502	2.6e-81	1	293	38	345	0.996587
hRUG902	GH29.hmm	346	NODE_7140_length_12578_cov_34.8078_9	411	4e-71	42	345	7	307	0.875723
hRUG902	CE1.hmm	227	NODE_760_length_40122_cov_28.8598_13	260	6.5e-37	4	221	15	251	0.955947
hRUG902	GT51.hmm	177	NODE_760_length_40122_cov_28.8598_24	922	4.1e-57	1	176	73	257	0.988701
hRUG902	CE4.hmm	130	NODE_8482_length_11268_cov_32.4794_10	486	2.3e-22	4	113	273	379	0.838462
hRUG902	GT51.hmm	177	NODE_936_length_36631_cov_28.6165_39	859	7.3e-54	3	176	91	276	0.977401
hRUG863	GH73.hmm	128	NODE_1079_length_34602_cov_32.1191_37	350	1.1e-19	2	126	134	262	0.96875
hRUG863	GT28.hmm	157	NODE_124_length_74072_cov_30.6527_41	363	1.9e-22	3	139	196	335	0.866242
hRUG863	CE4.hmm	130	NODE_12849_length_8430_cov_33.9525_7	267	9.4e-34	3	119	102	223	0.892308
hRUG863	CE4.hmm	130	NODE_14145_length_7882_cov_34.4771_7	268	2.2e-35	10	126	77	195	0.892308
hRUG863	GH18.hmm	296	NODE_15102_length_7520_cov_34.8687_1	366	1.2e-37	54	279	92	339	0.760135
hRUG863	CE4.hmm	130	NODE_16365_length_7097_cov_32.6186_5	307	4.5e-27	9	119	97	222	0.846154
hRUG863	GT51.hmm	177	NODE_191_length_65853_cov_32.8747_1	680	1.8e-74	3	177	57	231	0.983051
hRUG863	GH23.hmm	135	NODE_2506_length_23060_cov_34.1747_21	239	2.1e-31	13	123	97	227	0.814815
hRUG863	GT30.hmm	177	NODE_273_length_57411_cov_35.5916_22	849	4.3e-55	11	176	50	216	0.932203
hRUG863	GT19.hmm	354	NODE_273_length_57411_cov_35.5916_24	378	5.5e-121	1	352	4	357	0.991525
hRUG863	CE11.hmm	271	NODE_273_length_57411_cov_35.5916_28	277	1.1e-96	1	270	4	270	0.99262
hRUG863	GT35.hmm	674	NODE_2938_length_21068_cov_33.8421_3	822	7.7e-266	1	673	111	816	0.997033
hRUG863	GH13.hmm	299	NODE_2938_length_21068_cov_33.8421_4	679	2.8e-30	21	289	182	485	0.896321
hRUG863	GT5.hmm	472	NODE_2938_length_21068_cov_33.8421_5	604	8.9e-183	1	472	2	474	0.997881
hRUG863	GH13.hmm	299	NODE_2938_length_21068_cov_33.8421_6	1163	3.3e-61	13	297	226	542	0.949833
hRUG863	GH77.hmm	494	NODE_2938_length_21068_cov_33.8421_6	1163	5.4e-120	121	475	776	1129	0.716599
hRUG863	AA4.hmm	522	NODE_3694_length_18663_cov_32.3828_15	475	2e-29	16	251	11	239	0.450192
hRUG863	GT83.hmm	540	NODE_4127_length_17520_cov_34.2338_3	551	2.3e-70	6	476	5	459	0.87037
hRUG863	CE10.hmm	341	NODE_4377_length_16950_cov_25.9826_8	318	1.2e-50	78	333	62	313	0.747801
hRUG863	GT9.hmm	225	NODE_447_length_48283_cov_35.6865_25	360	2.6e-40	3	213	73	330	0.933333
hRUG863	GT8.hmm	257	NODE_447_length_48283_cov_35.6865_26	336	7.7e-41	27	254	30	264	0.883268
hRUG863	GT8.hmm	257	NODE_447_length_48283_cov_35.6865_29	316	2.8e-61	26	256	5	263	0.894942
hRUG863	GH33.hmm	342	NODE_5883_length_14232_cov_30.9525_12	369	5.2e-19	79	326	85	343	0.722222
hRUG863	GT9.hmm	225	NODE_6211_length_13754_cov_34.955_1	333	2.8e-67	3	217	65	302	0.951111
hRUG863	GT9.hmm	225	NODE_6211_length_13754_cov_34.955_2	352	9.1e-51	4	222	77	323	0.968889
hRUG863	GT26.hmm	171	NODE_8053_length_11641_cov_32.3194_4	246	1.1e-69	2	171	58	227	0.988304
hRUG863	GT28.hmm	157	NODE_805_length_38912_cov_26.3737_27	373	6.9e-51	1	156	189	352	0.987261
hRUG863	AA4.hmm	522	NODE_8328_length_11393_cov_31.3486_6	467	8.1e-27	15	239	9	226	0.429119
hRUG863	CE1.hmm	227	NODE_87_length_82695_cov_31.3938_61	450	3.6e-22	2	210	200	430	0.9163
hRUG863	GT83.hmm	540	NODE_9320_length_10557_cov_28.8273_5	520	1.5e-108	5	479	4	460	0.877778
hRUG863	GT51.hmm	177	NODE_958_length_36349_cov_32.883_14	340	3.8e-64	5	177	139	310	0.971751
hRUG903	GT4.hmm	160	NODE_111_length_76958_cov_17.5425_17	371	2.7e-22	12	114	218	318	0.6375
hRUG903	GT2.hmm	168	NODE_111_length_76958_cov_17.5425_18	326	3.1e-25	1	91	4	95	0.535714
hRUG903	CE10.hmm	341	NODE_111_length_76958_cov_17.5425_25	303	4.4e-37	77	329	40	293	0.739003
hRUG903	GH5.hmm	275	NODE_111_length_76958_cov_17.5425_45	490	3.6e-48	3	240	12	405	0.861818
hRUG903	GH33.hmm	342	NODE_111_length_76958_cov_17.5425_68	499	4.9e-73	17	336	36	449	0.932749
hRUG903	GT5.hmm	472	NODE_139_length_71822_cov_25.265_25	476	8.6e-182	1	471	2	470	0.995763
hRUG903	GH78.hmm	504	NODE_139_length_71822_cov_25.265_45	729	1.3e-160	4	504	201	709	0.992063
hRUG903	CBM67.hmm	176	NODE_139_length_71822_cov_25.265_45	729	5e-22	17	149	21	163	0.75
hRUG903	GH31.hmm	427	NODE_139_length_71822_cov_25.265_56	674	9.5e-95	7	423	225	658	0.974239
hRUG903	CE10.hmm	341	NODE_1469_length_29670_cov_22.1903_13	278	4e-29	93	332	27	264	0.70088
hRUG903	GH51.hmm	630	NODE_170_length_68383_cov_16.5802_11	491	5.1e-126	86	541	4	489	0.722222
hRUG903	GT2.hmm	168	NODE_170_length_68383_cov_16.5802_54	474	2.3e-28	1	139	66	241	0.821429
hRUG903	GH16.hmm	189	NODE_1843_length_26828_cov_21.8422_11	281	3.1e-39	3	189	44	277	0.984127
hRUG903	GH38.hmm	269	NODE_226_length_62432_cov_26.9849_52	988	5.6e-72	1	255	245	498	0.944238
hRUG903	GH123.hmm	538	NODE_226_length_62432_cov_26.9849_7	538	8.6e-30	70	515	52	509	0.827138
hRUG903	GH109.hmm	126	NODE_23_length_114241_cov_26.0224_48	384	1.5e-19	1	121	23	137	0.952381
hRUG903	GT2.hmm	168	NODE_23_length_114241_cov_26.0224_9	313	2.8e-31	2	167	6	170	0.982143
hRUG903	GH3.hmm	216	NODE_240_length_60141_cov_22.9323_48	814	6.6e-66	3	216	29	251	0.986111
hRUG903	GH29.hmm	346	NODE_240_length_60141_cov_22.9323_50	493	3.3e-109	19	346	10	382	0.945087
hRUG903	GT2.hmm	168	NODE_240_length_60141_cov_22.9323_5	260	1.4e-28	1	119	7	124	0.702381
hRUG903	GH25.hmm	177	NODE_246_length_59875_cov_22.3198_24	441	1.1e-38	1	177	108	288	0.99435
hRUG903	GH110.hmm	548	NODE_246_length_59875_cov_22.3198_8	544	9.7e-123	2	541	4	538	0.983577
hRUG903	GH129.hmm	618	NODE_246_length_59875_cov_22.3198_9	638	4.7e-112	77	595	94	635	0.838188
hRUG903	GH32.hmm	293	NODE_24844_length_5134_cov_20.4056_3	517	6.8e-64	1	282	93	361	0.959044
hRUG903	GH95.hmm	722	NODE_256_length_59151_cov_18.7761_14	757	6.8e-242	9	704	7	742	0.962604
hRUG903	GH3.hmm	216	NODE_256_length_59151_cov_18.7761_29	792	4.4e-66	5	216	545	755	0.976852
hRUG903	GH38.hmm	269	NODE_256_length_59151_cov_18.7761_34	1028	3.9e-79	2	255	253	503	0.94052
hRUG903	GH29.hmm	346	NODE_258_length_58635_cov_21.8907_1	379	4.9e-69	46	337	29	351	0.84104
hRUG903	GH29.hmm	346	NODE_258_length_58635_cov_21.8907_31	465	4.6e-45	91	335	47	331	0.705202
hRUG903	GH2.hmm	752	NODE_259_length_58527_cov_28.3924_50	999	1.4e-171	19	750	32	883	0.972074
hRUG903	CE10.hmm	341	NODE_312_length_54396_cov_24.0089_13	308	7.3e-28	87	318	73	288	0.677419
hRUG903	GT51.hmm	177	NODE_312_length_54396_cov_24.0089_29	784	9.2e-61	6	176	103	270	0.960452
hRUG903	GH3.hmm	216	NODE_33480_length_4033_cov_11.6576_4	409	1.4e-45	4	215	121	347	0.976852
hRUG903	GH78.hmm	504	NODE_3688_length_18672_cov_22.5968_8	878	2.5e-107	7	490	370	865	0.958333
hRUG903	GH2.hmm	752	NODE_3688_length_18672_cov_22.5968_9	1024	3.3e-156	19	745	41	902	0.965426
hRUG903	GT2.hmm	168	NODE_4301_length_17110_cov_30.7346_15	315	1.6e-30	1	165	14	177	0.97619
hRUG903	GH25.hmm	177	NODE_4665_length_16353_cov_21.6688_12	293	1.4e-48	1	177	95	279	0.99435
hRUG903	GH130.hmm	296	NODE_4665_length_16353_cov_21.6688_14	319	5.3e-89	1	296	25	310	0.996622
hRUG903	CE10.hmm	341	NODE_531_length_45753_cov_17.9324_14	275	7e-47	84	339	22	268	0.747801
hRUG903	GH13.hmm	299	NODE_531_length_45753_cov_17.9324_24	561	1.6e-84	13	291	31	375	0.929766
hRUG903	GH2.hmm	752	NODE_53_length_93351_cov_20.2632_10	791	5.8e-103	28	492	3	528	0.617021
hRUG903	GH5.hmm	275	NODE_53_length_93351_cov_20.2632_27	478	1.9e-44	15	272	105	411	0.934545
hRUG903	GH27.hmm	375	NODE_5738_length_14458_cov_27.4807_8	436	6.4e-26	129	264	6	183	0.36
hRUG903	GH25.hmm	177	NODE_61150_length_2433_cov_4.7418_1	250	1.7e-41	1	177	7	182	0.99435
hRUG903	GH13.hmm	299	NODE_621_length_43426_cov_27.9385_4	619	4.3e-62	12	297	183	515	0.953177
hRUG903	GT35.hmm	674	NODE_621_length_43426_cov_27.9385_5	815	3.3e-250	2	673	95	797	0.995549
hRUG903	CE9.hmm	373	NODE_6531_length_13286_cov_26.1939_7	377	4.6e-123	1	370	10	374	0.989276
hRUG903	GH25.hmm	177	NODE_672_length_42088_cov_22.9162_18	411	1.3e-46	1	177	195	374	0.99435
hRUG903	GH109.hmm	126	NODE_6735_length_13023_cov_20.9193_5	361	1.2e-21	1	123	4	120	0.968254
hRUG903	GH38.hmm	269	NODE_6735_length_13023_cov_20.9193_8	1057	2.8e-48	2	231	5	233	0.851301
hRUG903	GH31.hmm	427	NODE_7512_length_12183_cov_27.0132_8	790	2.1e-128	1	427	153	601	0.997658
hRUG903	GH25.hmm	177	NODE_7_length_168712_cov_24.2895_10	258	6e-36	1	176	8	186	0.988701
hRUG903	GH4.hmm	179	NODE_7_length_168712_cov_24.2895_132	437	3.4e-65	2	177	6	180	0.977654
hRUG903	GH109.hmm	126	NODE_7_length_168712_cov_24.2895_134	409	2.3e-30	1	124	4	122	0.97619
hRUG903	GH3.hmm	216	NODE_7_length_168712_cov_24.2895_37	817	2.8e-71	5	216	44	260	0.976852
hRUG903	GH38.hmm	269	NODE_7_length_168712_cov_24.2895_47	829	8.4e-61	1	256	4	264	0.947955
hRUG903	GH35.hmm	307	NODE_7_length_168712_cov_24.2895_50	668	1.9e-106	1	305	90	401	0.990228
hRUG903	GH2.hmm	752	NODE_7_length_168712_cov_24.2895_78	587	3.1e-88	25	413	12	473	0.515957
hRUG903	GH38.hmm	269	NODE_8864_length_10944_cov_20.2889_1	1046	4.8e-75	1	264	245	506	0.977695
hRUG903	GH109.hmm	126	NODE_988_length_35806_cov_21.6504_25	336	2.3e-19	2	124	5	117	0.968254
hRUG903	GH13.hmm	299	NODE_99_length_79738_cov_26.8814_20	636	5.2e-33	21	295	170	482	0.916388
hRUG903	CBM48.hmm	76	NODE_99_length_79738_cov_26.8814_20	636	6.3e-19	3	67	27	105	0.842105
hRUG904	GT4.hmm	160	NODE_10667_length_9611_cov_7.37756_3	391	3.8e-32	6	158	208	360	0.95
hRUG904	GT2.hmm	168	NODE_10667_length_9611_cov_7.37756_7	343	8.9e-28	2	166	8	178	0.97619
hRUG904	CE4.hmm	130	NODE_10940_length_9445_cov_7.718_1	359	1.3e-26	9	125	149	274	0.892308
hRUG904	GH13.hmm	299	NODE_12843_length_8434_cov_7.55723_8	238	2e-29	21	164	28	237	0.478261
hRUG904	GT2.hmm	168	NODE_1369_length_30802_cov_8.57908_12	253	7.2e-28	1	116	3	121	0.684524
hRUG904	GH94.hmm	1036	NODE_1369_length_30802_cov_8.57908_1	525	6.8e-105	608	1029	1	506	0.406371
hRUG904	GT2.hmm	168	NODE_14342_length_7806_cov_5.75822_4	406	1.7e-31	1	165	46	213	0.97619
hRUG904	GT51.hmm	177	NODE_1571_length_28833_cov_8.01425_15	969	5e-65	5	176	88	265	0.966102
hRUG904	CE10.hmm	341	NODE_1611_length_28407_cov_8.10691_17	308	1.6e-55	81	334	61	301	0.741935
hRUG904	GH13.hmm	299	NODE_1626_length_28303_cov_8.18858_16	799	5e-31	22	295	286	593	0.913043
hRUG904	CBM48.hmm	76	NODE_1626_length_28303_cov_8.18858_16	799	8.9e-19	2	70	128	213	0.894737
hRUG904	GT35.hmm	674	NODE_17617_length_6721_cov_8.9667_2	814	4.1e-286	1	673	96	806	0.997033
hRUG904	GH77.hmm	494	NODE_18758_length_6387_cov_6.1862_1	295	1.2e-109	3	287	11	295	0.574899
hRUG904	GT35.hmm	674	NODE_18758_length_6387_cov_6.1862_6	362	5.7e-129	333	673	2	359	0.504451
hRUG904	GT2.hmm	168	NODE_19699_length_6133_cov_8.36953_2	643	1.4e-22	1	134	73	232	0.791667
hRUG904	GT2.hmm	168	NODE_19699_length_6133_cov_8.36953_3	597	2.8e-19	1	121	69	192	0.714286
hRUG904	GH94.hmm	1036	NODE_23275_length_5404_cov_6.60423_2	801	3.7e-253	263	1033	2	795	0.743243
hRUG904	GH32.hmm	293	NODE_24698_length_5158_cov_6.52361_3	485	2.3e-97	1	293	25	331	0.996587
hRUG904	GT2.hmm	168	NODE_26839_length_4824_cov_4.82869_3	445	5.6e-30	1	123	5	126	0.72619
hRUG904	GH3.hmm	216	NODE_271_length_57583_cov_7.30349_25	789	5.3e-60	29	216	128	310	0.865741
hRUG904	GT28.hmm	157	NODE_2953_length_21011_cov_8.89798_10	356	2.3e-40	1	148	187	335	0.936306
hRUG904	CE4.hmm	130	NODE_2953_length_21011_cov_8.89798_13	332	6.4e-30	3	125	138	263	0.938462
hRUG904	GH77.hmm	494	NODE_2987_length_20878_cov_7.7741_19	511	4.8e-168	1	487	19	503	0.983806
hRUG904	GH9.hmm	418	NODE_30423_length_4358_cov_8.19591_2	767	1.3e-100	2	417	329	762	0.992823
hRUG904	CBM4.hmm	126	NODE_30423_length_4358_cov_8.19591_2	767	8e-29	7	126	82	200	0.944444
hRUG904	GT35.hmm	674	NODE_30841_length_4308_cov_5.66847_6	399	5.3e-94	2	339	77	399	0.5
hRUG904	CE10.hmm	341	NODE_32750_length_4107_cov_6.29837_4	347	5.5e-34	40	312	52	325	0.797654
hRUG904	GH77.hmm	494	NODE_32750_length_4107_cov_6.29837_6	261	4.8e-93	233	490	3	254	0.520243
hRUG904	GT51.hmm	177	NODE_34082_length_3976_cov_5.47182_1	871	1.4e-56	1	176	30	210	0.988701
hRUG904	CBM48.hmm	76	NODE_3447_length_19343_cov_7.00544_7	736	3.9e-19	2	71	128	214	0.907895
hRUG904	GH13.hmm	299	NODE_3447_length_19343_cov_7.00544_7	736	8.5e-31	17	288	277	580	0.906355
hRUG904	GH25.hmm	177	NODE_34809_length_3907_cov_6.72196_2	580	2.6e-50	1	177	51	241	0.99435
hRUG904	GH23.hmm	135	NODE_3808_length_18308_cov_7.33184_15	360	1e-32	14	125	65	175	0.822222
hRUG904	GH5.hmm	275	NODE_39391_length_3526_cov_6.17891_1	193	3.2e-29	100	245	4	166	0.527273
hRUG904	GT2.hmm	168	NODE_39739_length_3499_cov_4.21864_2	604	6.6e-22	1	77	525	604	0.452381
hRUG904	GH94.hmm	1036	NODE_42584_length_3303_cov_4.81897_1	807	2.9e-247	263	1024	2	789	0.734556
hRUG904	GH13.hmm	299	NODE_43718_length_3229_cov_6.29868_4	437	8.2e-57	19	295	31	325	0.923077
hRUG904	GH5.hmm	275	NODE_43_length_95108_cov_8.94297_54	662	5.1e-47	2	240	52	311	0.865455
hRUG904	GT2.hmm	168	NODE_43_length_95108_cov_8.94297_68	234	3.6e-20	2	132	5	132	0.77381
hRUG904	GH25.hmm	177	NODE_4438_length_16849_cov_8.20531_12	332	5.8e-47	1	177	133	316	0.99435
hRUG904	CBM4.hmm	126	NODE_4909_length_15878_cov_6.68451_13	1316	1.3e-34	1	126	516	647	0.992063
hRUG904	CBM4.hmm	126	NODE_4909_length_15878_cov_6.68451_13	1316	1.9e-31	2	126	817	949	0.984127
hRUG904	CBM4.hmm	126	NODE_4909_length_15878_cov_6.68451_13	1316	2.2e-24	1	126	1160	1293	0.992063
hRUG904	CBM4.hmm	126	NODE_4909_length_15878_cov_6.68451_13	1316	2e-20	9	126	999	1112	0.928571
hRUG904	GH16.hmm	189	NODE_4909_length_15878_cov_6.68451_13	1316	7.3e-54	2	189	253	490	0.989418
hRUG904	GT2.hmm	168	NODE_49490_length_2913_cov_4.42442_2	343	1.5e-28	1	121	5	131	0.714286
hRUG904	GH2.hmm	752	NODE_5179_length_15375_cov_6.96508_9	1013	5.5e-212	19	750	34	895	0.972074
hRUG904	GH16.hmm	189	NODE_52115_length_2789_cov_6.21361_2	812	1.2e-49	50	189	412	605	0.73545
hRUG904	CBM4.hmm	126	NODE_52115_length_2789_cov_6.21361_2	812	2.5e-21	1	126	124	258	0.992063
hRUG904	CBM4.hmm	126	NODE_52115_length_2789_cov_6.21361_2	812	2.7e-36	1	126	632	763	0.992063
hRUG904	CBM4.hmm	126	NODE_52115_length_2789_cov_6.21361_2	812	3.5e-24	25	126	296	394	0.801587
hRUG904	GT2.hmm	168	NODE_5341_length_15080_cov_6.97304_7	313	1.7e-28	1	138	3	143	0.815476
hRUG904	CE10.hmm	341	NODE_55549_length_2642_cov_4.91148_2	279	4.4e-51	80	331	20	266	0.73607
hRUG904	GH5.hmm	275	NODE_6236_length_13708_cov_7.90031_11	383	6.1e-28	1	151	227	382	0.545455
hRUG904	GH23.hmm	135	NODE_63431_length_2358_cov_5.12809_3	430	6.3e-24	15	129	70	177	0.844444
hRUG904	GH13.hmm	299	NODE_6562_length_13240_cov_8.14683_4	702	1.4e-52	12	297	191	573	0.953177
hRUG904	GT5.hmm	472	NODE_6901_length_12836_cov_6.55277_11	480	1.8e-180	1	472	3	478	0.997881
hRUG904	GH94.hmm	1036	NODE_7163_length_12552_cov_7.38977_5	828	8.9e-299	263	1036	2	824	0.746139
hRUG904	GT2.hmm	168	NODE_727_length_40790_cov_8.58687_13	714	2.8e-25	1	167	65	224	0.988095
hRUG904	GH1.hmm	429	NODE_9403_length_10490_cov_9.71442_6	483	7.3e-168	3	428	7	479	0.990676
hRUG904	GH1.hmm	429	NODE_9986_length_10079_cov_6.94443_2	472	8.7e-153	4	428	8	466	0.988345
hRUG905	PL9.hmm	374	NODE_1007_length_35551_cov_15.6518_22	726	1.6e-97	12	374	188	596	0.967914
hRUG905	GH43.hmm	248	NODE_1007_length_35551_cov_15.6518_29	526	5.8e-67	1	247	25	300	0.991935
hRUG905	GT2.hmm	168	NODE_1036_length_35123_cov_14.582_22	1289	3.2e-20	1	114	254	400	0.672619
hRUG905	GT2.hmm	168	NODE_1036_length_35123_cov_14.582_7	275	3.4e-24	1	163	5	166	0.964286
hRUG905	GH59.hmm	631	NODE_10586_length_9662_cov_15.3335_3	689	8.9e-150	2	630	41	688	0.995246
hRUG905	GT27.hmm	295	NODE_1098_length_34375_cov_12.8219_17	344	6.3e-22	2	244	5	241	0.820339
hRUG905	GH25.hmm	177	NODE_1098_length_34375_cov_12.8219_21	248	1e-45	2	177	54	225	0.988701
hRUG905	PL1.hmm	202	NODE_1339_length_31069_cov_15.0607_17	510	2.5e-40	30	201	121	330	0.846535
hRUG905	GH3.hmm	216	NODE_141_length_71541_cov_16.0734_16	783	7.9e-67	3	216	79	299	0.986111
hRUG905	GH95.hmm	722	NODE_141_length_71541_cov_16.0734_19	803	5.9e-262	4	719	22	779	0.990305
hRUG905	GT11.hmm	276	NODE_141_length_71541_cov_16.0734_21	268	5.9e-61	2	274	2	262	0.985507
hRUG905	GT28.hmm	157	NODE_141_length_71541_cov_16.0734_29	373	1.1e-45	1	153	194	350	0.968153
hRUG905	GT30.hmm	177	NODE_141_length_71541_cov_16.0734_56	422	1.1e-45	9	176	38	204	0.943503
hRUG905	GT2.hmm	168	NODE_15807_length_7270_cov_18.4904_6	400	1.8e-23	1	168	4	189	0.994048
hRUG905	PL9.hmm	374	NODE_16084_length_7182_cov_15.5405_4	512	1.2e-71	10	374	17	425	0.973262
hRUG905	GH130.hmm	296	NODE_1706_length_27704_cov_15.1693_14	388	2.5e-89	3	295	51	360	0.986486
hRUG905	GH26.hmm	303	NODE_1706_length_27704_cov_15.1693_15	355	1.7e-68	3	294	18	340	0.960396
hRUG905	CE7.hmm	313	NODE_1706_length_27704_cov_15.1693_16	432	9.7e-75	11	311	123	423	0.958466
hRUG905	GH26.hmm	303	NODE_1706_length_27704_cov_15.1693_17	487	3.1e-97	1	303	157	481	0.9967
hRUG905	CE4.hmm	130	NODE_1706_length_27704_cov_15.1693_8	204	3.1e-24	5	112	22	125	0.823077
hRUG905	PL1.hmm	202	NODE_186_length_66516_cov_15.8419_13	588	4.4e-41	25	200	253	452	0.866337
hRUG905	PL1.hmm	202	NODE_186_length_66516_cov_15.8419_14	441	2.2e-37	36	194	90	274	0.782178
hRUG905	GT2.hmm	168	NODE_186_length_66516_cov_15.8419_15	255	2.3e-21	2	133	5	140	0.779762
hRUG905	GT4.hmm	160	NODE_186_length_66516_cov_15.8419_16	425	5.8e-27	8	154	239	385	0.9125
hRUG905	GH13.hmm	299	NODE_186_length_66516_cov_15.8419_30	635	8.9e-44	13	292	158	499	0.93311
hRUG905	GT2.hmm	168	NODE_186_length_66516_cov_15.8419_33	351	2.9e-23	1	120	4	121	0.708333
hRUG905	GH5.hmm	275	NODE_186_length_66516_cov_15.8419_40	459	1.2e-42	6	242	47	385	0.858182
hRUG905	GH105.hmm	332	NODE_186_length_66516_cov_15.8419_48	530	2.9e-59	6	332	48	456	0.981928
hRUG905	GH43.hmm	248	NODE_1899_length_26463_cov_14.3284_2	582	5.1e-52	1	246	38	316	0.987903
hRUG905	GT2.hmm	168	NODE_1899_length_26463_cov_14.3284_28	325	3.8e-30	1	167	4	167	0.988095
hRUG905	CE12.hmm	210	NODE_190_length_65973_cov_15.8022_18	351	3.6e-55	2	208	29	272	0.980952
hRUG905	GT2.hmm	168	NODE_190_length_65973_cov_15.8022_38	250	5.8e-31	2	168	8	176	0.988095
hRUG905	GH25.hmm	177	NODE_190_length_65973_cov_15.8022_46	593	6.2e-38	1	177	368	566	0.99435
hRUG905	PL1.hmm	202	NODE_190_length_65973_cov_15.8022_50	1030	2.9e-40	35	199	709	875	0.811881
hRUG905	GH5.hmm	275	NODE_19213_length_6263_cov_15.6881_5	440	7.2e-26	37	233	64	373	0.712727
hRUG905	GH27.hmm	375	NODE_19213_length_6263_cov_15.6881_6	409	3e-46	120	338	113	305	0.581333
hRUG905	GT10.hmm	347	NODE_2094_length_25303_cov_15.2996_11	358	2e-23	159	337	147	322	0.512968
hRUG905	GH16.hmm	189	NODE_21_length_118014_cov_15.0165_10	379	4e-47	2	188	142	374	0.984127
hRUG905	GH5.hmm	275	NODE_21_length_118014_cov_15.0165_11	421	1.1e-53	19	240	87	352	0.803636
hRUG905	GH3.hmm	216	NODE_21_length_118014_cov_15.0165_12	757	3.1e-71	3	215	93	314	0.981481
hRUG905	GT2.hmm	168	NODE_21_length_118014_cov_15.0165_49	323	1.2e-26	1	167	11	174	0.988095
hRUG905	PL9.hmm	374	NODE_21_length_118014_cov_15.0165_50	776	1.2e-86	8	360	220	620	0.941176
hRUG905	PL9.hmm	374	NODE_21_length_118014_cov_15.0165_51	774	3.9e-84	10	366	217	628	0.951872
hRUG905	GH3.hmm	216	NODE_21_length_118014_cov_15.0165_5	775	1.7e-62	3	214	69	288	0.976852
hRUG905	CE10.hmm	341	NODE_21_length_118014_cov_15.0165_79	275	5.9e-34	75	311	40	252	0.692082
hRUG905	GT83.hmm	540	NODE_21_length_118014_cov_15.0165_82	522	3.7e-59	12	439	9	434	0.790741
hRUG905	GH105.hmm	332	NODE_28389_length_4610_cov_17.6751_2	368	4.5e-69	8	332	50	362	0.975904
hRUG905	GH106.hmm	824	NODE_28389_length_4610_cov_17.6751_3	829	3.5e-156	11	475	31	542	0.563107
hRUG905	GH3.hmm	216	NODE_29142_length_4516_cov_16.0941_2	757	3.4e-52	3	209	51	299	0.953704
hRUG905	GH13.hmm	299	NODE_295_length_55580_cov_15.1401_46	590	3.1e-30	30	282	60	334	0.842809
hRUG905	GH28.hmm	325	NODE_3112_length_20357_cov_14.3819_1	530	5e-56	11	310	87	448	0.92
hRUG905	PL1.hmm	202	NODE_3112_length_20357_cov_14.3819_5	438	1.2e-39	22	199	76	281	0.876238
hRUG905	PL1.hmm	202	NODE_3112_length_20357_cov_14.3819_6	427	3.7e-41	35	199	94	284	0.811881
hRUG905	CE8.hmm	288	NODE_313_length_54393_cov_11.4403_19	778	9.4e-36	16	241	313	555	0.78125
hRUG905	GT5.hmm	472	NODE_313_length_54393_cov_11.4403_30	270	5e-43	1	235	4	248	0.495763
hRUG905	GH13.hmm	299	NODE_316_length_54317_cov_12.3189_23	691	1.2e-25	25	255	218	478	0.769231
hRUG905	GT9.hmm	225	NODE_3389_length_19504_cov_15.918_8	358	4.4e-34	3	218	73	335	0.955556
hRUG905	GH97.hmm	631	NODE_3742_length_18528_cov_16.8411_10	651	3.5e-173	5	630	15	648	0.990491
hRUG905	PL1.hmm	202	NODE_3742_length_18528_cov_16.8411_9	585	3e-34	28	199	98	279	0.846535
hRUG905	CE11.hmm	271	NODE_40_length_98923_cov_13.8531_42	462	1.8e-75	1	220	6	224	0.808118
hRUG905	GT51.hmm	177	NODE_40_length_98923_cov_13.8531_45	854	3.4e-61	5	177	90	274	0.971751
hRUG905	PL1.hmm	202	NODE_4211_length_17313_cov_11.2026_2	600	6.8e-32	12	200	60	279	0.930693
hRUG905	GH28.hmm	325	NODE_4211_length_17313_cov_11.2026_3	850	1.3e-83	6	309	62	431	0.932308
hRUG905	GH105.hmm	332	NODE_4211_length_17313_cov_11.2026_3	850	1e-113	6	332	482	841	0.981928
hRUG905	GH105.hmm	332	NODE_429_length_48802_cov_15.6308_1	501	2.7e-78	8	331	44	433	0.972892
hRUG905	GH2.hmm	752	NODE_429_length_48802_cov_15.6308_27	1070	1.2e-203	21	751	59	940	0.970745
hRUG905	PL11.hmm	606	NODE_429_length_48802_cov_15.6308_6	726	8.2e-210	3	591	31	695	0.970297
hRUG905	GH25.hmm	177	NODE_4337_length_17043_cov_11.7488_8	295	2.3e-54	1	177	68	244	0.99435
hRUG905	GH28.hmm	325	NODE_4666_length_16350_cov_16.0351_1	442	2.7e-57	9	309	80	420	0.923077
hRUG905	GT19.hmm	354	NODE_495_length_46749_cov_14.736_19	379	2.9e-115	2	352	4	359	0.988701
hRUG905	CE8.hmm	288	NODE_495_length_46749_cov_14.736_25	328	5.8e-100	2	285	29	317	0.982639
hRUG905	CE8.hmm	288	NODE_495_length_46749_cov_14.736_34	1073	6.8e-41	14	261	650	905	0.857639
hRUG905	PL1.hmm	202	NODE_495_length_46749_cov_14.736_35	562	4e-42	29	200	226	429	0.846535
hRUG905	GT83.hmm	540	NODE_495_length_46749_cov_14.736_8	545	7.8e-64	4	429	4	427	0.787037
hRUG905	PL9.hmm	374	NODE_5019_length_15671_cov_13.1737_5	760	7.7e-81	7	372	20	439	0.975936
hRUG905	GT2.hmm	168	NODE_5137_length_15443_cov_13.4572_2	329	1.1e-19	3	123	20	139	0.714286
hRUG905	GT2.hmm	168	NODE_5137_length_15443_cov_13.4572_3	298	5.9e-32	2	168	5	168	0.988095
hRUG905	GH53.hmm	342	NODE_6129_length_13851_cov_16.6941_12	436	3.7e-78	2	338	41	379	0.982456
hRUG905	GH13.hmm	299	NODE_6353_length_13559_cov_18.0996_6	722	4.6e-36	16	295	37	405	0.93311
hRUG905	GH77.hmm	494	NODE_6593_length_13195_cov_16.9495_2	926	3e-123	1	490	274	920	0.989879
hRUG905	GH133.hmm	372	NODE_683_length_41636_cov_13.3486_11	654	4.9e-101	8	372	287	637	0.978495
hRUG905	GT4.hmm	160	NODE_683_length_41636_cov_13.3486_12	422	6.7e-35	4	154	238	385	0.9375
hRUG905	GH57.hmm	383	NODE_683_length_41636_cov_13.3486_13	488	6.6e-46	12	310	27	321	0.778068
hRUG905	CE10.hmm	341	NODE_683_length_41636_cov_13.3486_4	536	2e-36	73	193	94	237	0.351906
hRUG905	GT2.hmm	168	NODE_683_length_41636_cov_13.3486_5	330	1.7e-21	1	163	37	202	0.964286
hRUG905	GT14.hmm	250	NODE_7204_length_12494_cov_14.6513_10	302	1.2e-47	1	232	3	245	0.924
hRUG905	GT2.hmm	168	NODE_7204_length_12494_cov_14.6513_12	298	5.4e-27	1	164	3	167	0.970238
hRUG905	GT2.hmm	168	NODE_7204_length_12494_cov_14.6513_8	303	1.9e-32	1	165	4	162	0.97619
hRUG905	GH77.hmm	494	NODE_7850_length_11836_cov_16.6053_4	943	7.4e-150	1	489	270	936	0.987854
hRUG905	GH97.hmm	631	NODE_7850_length_11836_cov_16.6053_5	713	9.9e-241	4	630	10	709	0.992076
hRUG905	GH13.hmm	299	NODE_7850_length_11836_cov_16.6053_6	603	3.6e-62	13	295	148	471	0.943144
hRUG905	GT51.hmm	177	NODE_8027_length_11672_cov_15.5691_1	781	2.2e-59	2	177	69	251	0.988701
hRUG905	GH53.hmm	342	NODE_8084_length_11611_cov_14.8306_6	392	5.6e-90	3	339	42	382	0.982456
hRUG905	GT2.hmm	168	NODE_8386_length_11354_cov_10.9066_5	272	3e-29	2	138	6	145	0.809524
hRUG905	GT4.hmm	160	NODE_8386_length_11354_cov_10.9066_6	379	8.8e-26	7	155	200	346	0.925
hRUG905	GT4.hmm	160	NODE_8386_length_11354_cov_10.9066_9	411	1.3e-23	2	133	206	339	0.81875
hRUG905	GH31.hmm	427	NODE_8496_length_11260_cov_12.4882_3	807	3.6e-118	1	408	313	729	0.953162
hRUG905	GH2.hmm	752	NODE_8496_length_11260_cov_12.4882_4	853	7.6e-121	25	491	19	664	0.619681
hRUG905	GH31.hmm	427	NODE_8496_length_11260_cov_12.4882_5	981	6.8e-137	1	427	399	867	0.997658
hRUG905	GT35.hmm	674	NODE_8_length_166798_cov_14.8827_140	854	1.8e-130	20	647	124	721	0.930267
hRUG905	GT3.hmm	637	NODE_8_length_166798_cov_14.8827_141	555	3.4e-118	1	347	13	347	0.543171
hRUG905	CE12.hmm	210	NODE_8_length_166798_cov_14.8827_14	338	7.8e-73	1	210	33	264	0.995238
hRUG905	CE2.hmm	209	NODE_8_length_166798_cov_14.8827_30	361	7.5e-62	1	209	146	353	0.995215
hRUG905	GH3.hmm	216	NODE_8_length_166798_cov_14.8827_62	869	5.3e-69	3	215	60	304	0.981481
hRUG905	GT51.hmm	177	NODE_8_length_166798_cov_14.8827_64	227	1.3e-54	12	177	55	219	0.932203
hRUG905	GH94.hmm	1036	NODE_8_length_166798_cov_14.8827_98	880	8e-289	261	1034	22	877	0.746139
hRUG905	GH5.hmm	275	NODE_9339_length_10542_cov_17.7027_2	482	4.2e-43	18	237	86	408	0.796364
hRUG905	CBM77.hmm	103	NODE_978_length_35958_cov_13.5227_1	748	2.1e-19	4	103	641	739	0.961165
hRUG905	PL1.hmm	202	NODE_978_length_35958_cov_13.5227_1	748	9.3e-42	32	201	265	435	0.836634
hRUG905	GH73.hmm	128	NODE_978_length_35958_cov_13.5227_24	310	6.4e-36	3	128	38	165	0.976562
hRUG906	GH51.hmm	630	NODE_10130_length_9975_cov_10.6275_7	872	4.3e-93	112	420	415	735	0.488889
hRUG906	GH25.hmm	177	NODE_10640_length_9624_cov_12.944_7	200	3.6e-46	2	177	6	177	0.988701
hRUG906	GT2.hmm	168	NODE_10872_length_9490_cov_18.5795_7	354	3.7e-25	1	138	4	141	0.815476
hRUG906	GT27.hmm	295	NODE_1160_length_33444_cov_14.8202_14	351	2.8e-19	2	244	5	241	0.820339
hRUG906	GT2.hmm	168	NODE_1160_length_33444_cov_14.8202_28	320	1.2e-30	1	167	4	167	0.988095
hRUG906	GH28.hmm	325	NODE_1160_length_33444_cov_14.8202_4	469	2.3e-57	7	309	48	397	0.929231
hRUG906	GT28.hmm	157	NODE_1190_length_33041_cov_17.6505_19	368	5.3e-46	1	155	194	352	0.980892
hRUG906	GH43.hmm	248	NODE_12631_length_8534_cov_19.8645_4	696	1.9e-54	1	248	36	330	0.995968
hRUG906	GH77.hmm	494	NODE_1307_length_31390_cov_15.2325_17	930	1.3e-118	1	489	278	923	0.987854
hRUG906	GT5.hmm	472	NODE_13453_length_8170_cov_16.3708_4	272	3.7e-42	1	216	4	230	0.455508
hRUG906	GT4.hmm	160	NODE_13549_length_8127_cov_17.7121_1	333	8.3e-27	5	123	216	333	0.7375
hRUG906	GT2.hmm	168	NODE_13549_length_8127_cov_17.7121_6	295	1.9e-21	2	121	5	126	0.708333
hRUG906	GH28.hmm	325	NODE_13807_length_8023_cov_16.6685_3	531	1.5e-56	12	308	86	433	0.910769
hRUG906	GH43.hmm	248	NODE_13980_length_7942_cov_17.5003_3	324	4.8e-44	10	247	9	315	0.955645
hRUG906	GH10.hmm	303	NODE_13980_length_7942_cov_17.5003_4	374	2.1e-104	3	302	27	366	0.986799
hRUG906	GT83.hmm	540	NODE_14199_length_7859_cov_16.929_6	523	2.7e-57	10	440	7	430	0.796296
hRUG906	CE4.hmm	130	NODE_14587_length_7710_cov_16.3091_6	204	5.2e-24	5	112	22	125	0.823077
hRUG906	GH16.hmm	189	NODE_14887_length_7596_cov_20.9348_1	222	3.4e-31	77	189	3	161	0.592593
hRUG906	CE1.hmm	227	NODE_16038_length_7196_cov_13.9656_3	744	6.8e-20	7	207	493	718	0.881057
hRUG906	GT51.hmm	177	NODE_16466_length_7062_cov_16.3953_2	226	4.2e-54	12	176	54	217	0.926554
hRUG906	GH130.hmm	296	NODE_16996_length_6899_cov_16.045_6	388	4.5e-90	5	295	53	360	0.97973
hRUG906	GH43.hmm	248	NODE_1760_length_27351_cov_16.6706_2	663	5.5e-68	2	247	365	655	0.987903
hRUG906	GT2.hmm	168	NODE_1760_length_27351_cov_16.6706_7	1133	1e-31	1	167	779	946	0.988095
hRUG906	GH18.hmm	296	NODE_1760_length_27351_cov_16.6706_7	1133	2.7e-38	27	281	136	412	0.858108
hRUG906	CE4.hmm	130	NODE_1760_length_27351_cov_16.6706_7	1133	7.2e-26	7	108	497	599	0.776923
hRUG906	GT30.hmm	177	NODE_17635_length_6713_cov_21.4634_3	423	4e-46	5	176	34	204	0.966102
hRUG906	GH2.hmm	752	NODE_17980_length_6614_cov_24.5864_1	948	6.5e-123	35	740	43	822	0.9375
hRUG906	GH106.hmm	824	NODE_17980_length_6614_cov_24.5864_2	1106	2e-102	120	504	413	830	0.466019
hRUG906	GH78.hmm	504	NODE_18037_length_6600_cov_25.0116_2	776	3.4e-106	4	496	263	745	0.97619
hRUG906	GH51.hmm	630	NODE_18722_length_6401_cov_21.6517_1	649	2e-110	91	541	176	647	0.714286
hRUG906	GH43.hmm	248	NODE_18808_length_6373_cov_21.5033_2	582	1.6e-52	1	246	36	314	0.987903
hRUG906	PL9.hmm	374	NODE_1886_length_26517_cov_16.6439_9	769	4.4e-85	5	360	217	617	0.949198
hRUG906	GH5.hmm	275	NODE_18918_length_6341_cov_17.6486_4	500	1.1e-36	22	244	180	488	0.807273
hRUG906	CE7.hmm	313	NODE_18918_length_6341_cov_17.6486_5	294	2.7e-40	11	183	123	294	0.549521
hRUG906	GH105.hmm	332	NODE_18981_length_6323_cov_16.2269_1	860	6.9e-115	5	332	491	851	0.98494
hRUG906	GH28.hmm	325	NODE_18981_length_6323_cov_16.2269_1	860	7.9e-84	6	314	72	446	0.947692
hRUG906	GH53.hmm	342	NODE_18981_length_6323_cov_16.2269_5	337	1.2e-88	3	306	23	306	0.885965
hRUG906	GH51.hmm	630	NODE_2065_length_25454_cov_18.3773_3	522	1.3e-143	81	542	18	521	0.731746
hRUG906	GH97.hmm	631	NODE_2065_length_25454_cov_18.3773_4	653	2e-152	4	628	13	650	0.988906
hRUG906	GH2.hmm	752	NODE_2065_length_25454_cov_18.3773_5	1117	6.7e-194	12	749	69	992	0.980053
hRUG906	GT2.hmm	168	NODE_2078_length_25367_cov_20.4867_10	505	2.1e-19	2	125	24	143	0.732143
hRUG906	GT83.hmm	540	NODE_2078_length_25367_cov_20.4867_2	523	8.5e-55	12	432	9	428	0.777778
hRUG906	CE10.hmm	341	NODE_2078_length_25367_cov_20.4867_9	284	2.1e-30	93	335	39	280	0.709677
hRUG906	CE8.hmm	288	NODE_2088_length_25324_cov_16.7907_10	327	1.5e-100	2	286	28	317	0.986111
hRUG906	PL1.hmm	202	NODE_2088_length_25324_cov_16.7907_15	618	7e-31	13	200	62	281	0.925743
hRUG906	CE8.hmm	288	NODE_2088_length_25324_cov_16.7907_16	1074	7.2e-39	17	260	649	905	0.84375
hRUG906	GT19.hmm	354	NODE_2088_length_25324_cov_16.7907_4	379	2.6e-112	2	351	4	358	0.985876
hRUG906	GH43.hmm	248	NODE_2294_length_24111_cov_17.1483_2	538	2.3e-68	1	247	21	296	0.991935
hRUG906	CE2.hmm	209	NODE_23061_length_5443_cov_19.2318_6	372	3.2e-65	1	209	152	359	0.995215
hRUG906	CE10.hmm	341	NODE_2311_length_24051_cov_20.5566_14	275	4.5e-34	56	316	22	257	0.762463
hRUG906	GH94.hmm	1036	NODE_23999_length_5279_cov_19.9273_1	516	9.7e-188	558	1034	2	513	0.459459
hRUG906	GH3.hmm	216	NODE_2418_length_23443_cov_20.165_15	779	9e-67	3	215	115	336	0.981481
hRUG906	GT83.hmm	540	NODE_24638_length_5167_cov_20.7011_1	552	9.6e-61	9	427	16	426	0.774074
hRUG906	GT51.hmm	177	NODE_28677_length_4573_cov_13.7835_4	469	2.4e-60	2	177	57	239	0.988701
hRUG906	GT2.hmm	168	NODE_29115_length_4518_cov_14.4896_1	322	6.9e-25	1	104	9	112	0.613095
hRUG906	GT2.hmm	168	NODE_29115_length_4518_cov_14.4896_2	320	1.4e-26	1	104	8	111	0.613095
hRUG906	GH2.hmm	752	NODE_29177_length_4510_cov_17.1787_2	1012	7.3e-57	25	464	20	542	0.583777
hRUG906	GH127.hmm	524	NODE_29818_length_4431_cov_20.644_3	723	1e-195	5	524	44	602	0.990458
hRUG906	CE8.hmm	288	NODE_30427_length_4358_cov_14.0802_2	1123	2.8e-48	15	276	335	606	0.90625
hRUG906	PL1.hmm	202	NODE_30427_length_4358_cov_14.0802_2	1123	9.6e-43	15	200	769	980	0.915842
hRUG906	GH105.hmm	332	NODE_31334_length_4257_cov_17.9403_1	289	6.9e-54	7	258	50	289	0.756024
hRUG906	GH28.hmm	325	NODE_31334_length_4257_cov_17.9403_2	441	3.9e-60	9	307	79	417	0.916923
hRUG906	GH13.hmm	299	NODE_33607_length_4021_cov_17.4493_1	721	1.3e-36	21	294	43	404	0.913043
hRUG906	GH57.hmm	383	NODE_3431_length_19374_cov_14.7482_1	402	2.2e-45	12	310	20	321	0.778068
hRUG906	GT4.hmm	160	NODE_3431_length_19374_cov_14.7482_2	419	2.7e-34	7	154	239	383	0.91875
hRUG906	GH133.hmm	372	NODE_3431_length_19374_cov_14.7482_3	644	5.5e-102	8	372	277	627	0.978495
hRUG906	GH35.hmm	307	NODE_3572_length_18974_cov_16.2959_1	545	2.6e-30	2	169	35	212	0.543974
hRUG906	GH10.hmm	303	NODE_3572_length_18974_cov_16.2959_5	812	3.4e-42	95	302	504	780	0.683168
hRUG906	GH3.hmm	216	NODE_3572_length_18974_cov_16.2959_8	708	4.8e-69	4	215	44	284	0.976852
hRUG906	GH31.hmm	427	NODE_37526_length_3674_cov_14.0533_2	981	8.1e-140	1	427	399	867	0.997658
hRUG906	GT51.hmm	177	NODE_3873_length_18150_cov_17.673_6	845	1.3e-60	5	176	101	284	0.966102
hRUG906	CE11.hmm	271	NODE_3873_length_18150_cov_17.673_9	462	1.8e-76	1	220	6	224	0.808118
hRUG906	CE10.hmm	341	NODE_39853_length_3491_cov_13.1956_2	293	1.7e-33	66	323	42	274	0.753666
hRUG906	GT2.hmm	168	NODE_4040_length_17744_cov_20.6363_3	331	5.5e-32	2	161	6	160	0.946429
hRUG906	GH95.hmm	722	NODE_4184_length_17387_cov_19.1562_11	821	1.1e-256	3	719	23	802	0.99169
hRUG906	GH3.hmm	216	NODE_4184_length_17387_cov_19.1562_6	781	1e-67	3	216	79	299	0.986111
hRUG906	GH2.hmm	752	NODE_4236_length_17261_cov_13.5944_4	812	1.4e-107	23	491	19	673	0.62234
hRUG906	GH3.hmm	216	NODE_4310_length_17090_cov_13.3166_11	872	2.3e-69	3	215	60	305	0.981481
hRUG906	GH5.hmm	275	NODE_44060_length_3207_cov_22.7538_2	323	3.2e-49	2	240	39	288	0.865455
hRUG906	PL11.hmm	606	NODE_4457_length_16814_cov_24.2073_1	1517	5.6e-157	2	586	22	635	0.963696
hRUG906	PL11.hmm	606	NODE_4457_length_16814_cov_24.2073_3	723	1e-157	4	482	23	559	0.788779
hRUG906	CE12.hmm	210	NODE_4457_length_16814_cov_24.2073_4	411	8.5e-64	1	210	161	365	0.995238
hRUG906	GH2.hmm	752	NODE_4457_length_16814_cov_24.2073_5	797	1.2e-103	28	526	22	617	0.662234
hRUG906	GH115.hmm	697	NODE_4457_length_16814_cov_24.2073_6	854	9.6e-207	6	697	26	824	0.991392
hRUG906	CE12.hmm	210	NODE_4457_length_16814_cov_24.2073_7	546	1.3e-47	2	210	66	282	0.990476
hRUG906	CE12.hmm	210	NODE_4457_length_16814_cov_24.2073_7	546	8.6e-55	2	208	316	531	0.980952
hRUG906	GH13.hmm	299	NODE_4587_length_16555_cov_12.1381_13	707	2e-25	21	256	214	480	0.785953
hRUG906	GH13.hmm	299	NODE_5090_length_15539_cov_21.1377_8	603	2.2e-31	30	282	63	338	0.842809
hRUG906	GH53.hmm	342	NODE_5090_length_15539_cov_21.1377_9	381	2.6e-83	2	337	26	362	0.979532
hRUG906	GH2.hmm	752	NODE_6190_length_13779_cov_18.8637_5	930	2.4e-62	24	568	23	703	0.723404
hRUG906	CE12.hmm	210	NODE_6303_length_13618_cov_11.3614_7	339	2e-72	1	210	34	265	0.995238
hRUG906	GH25.hmm	177	NODE_6522_length_13295_cov_14.9772_8	288	1.8e-51	1	177	63	239	0.99435
hRUG906	PL11.hmm	606	NODE_6658_length_13100_cov_19.7344_4	734	3.2e-214	3	591	32	702	0.970297
hRUG906	GH77.hmm	494	NODE_7117_length_12599_cov_20.8878_2	920	3.6e-151	1	490	248	914	0.989879
hRUG906	GH97.hmm	631	NODE_7117_length_12599_cov_20.8878_3	713	4.4e-241	4	630	10	709	0.992076
hRUG906	GH13.hmm	299	NODE_7117_length_12599_cov_20.8878_4	631	1.1e-44	13	292	154	495	0.93311
hRUG906	GH13.hmm	299	NODE_7117_length_12599_cov_20.8878_5	648	6e-64	13	294	161	505	0.939799
hRUG906	GT2.hmm	168	NODE_750_length_40274_cov_13.3358_9	402	2.5e-23	2	168	6	190	0.988095
hRUG906	GT3.hmm	637	NODE_784_length_39319_cov_14.4111_16	575	2.2e-119	1	347	23	357	0.543171
hRUG906	GT35.hmm	674	NODE_784_length_39319_cov_14.4111_17	854	2.5e-131	20	640	124	714	0.919881
hRUG906	GH43.hmm	248	NODE_796_length_39054_cov_20.9393_25	905	1.3e-37	11	247	43	456	0.951613
hRUG906	GH43.hmm	248	NODE_796_length_39054_cov_20.9393_26	359	1.3e-48	4	248	16	356	0.983871
hRUG906	GT2.hmm	168	NODE_8100_length_11597_cov_21.6793_2	251	1e-29	2	168	8	176	0.988095
hRUG906	GT9.hmm	225	NODE_813_length_38784_cov_21.1704_17	352	2.3e-30	3	219	73	329	0.96
hRUG906	GT4.hmm	160	NODE_862_length_37987_cov_18.7973_23	374	1.1e-27	7	158	196	345	0.94375
hRUG906	GT2.hmm	168	NODE_862_length_37987_cov_18.7973_25	255	1.7e-19	3	110	2	104	0.636905
hRUG906	GT2.hmm	168	NODE_862_length_37987_cov_18.7973_28	306	2.8e-32	1	168	8	171	0.994048
hRUG906	GT2.hmm	168	NODE_862_length_37987_cov_18.7973_4	1267	2.8e-19	1	114	254	377	0.672619
hRUG906	CBM67.hmm	176	NODE_8708_length_11077_cov_29.2435_1	384	8.3e-37	12	170	172	343	0.897727
hRUG906	GH95.hmm	722	NODE_8708_length_11077_cov_29.2435_3	821	7.3e-282	4	715	22	763	0.984765
hRUG906	GT2.hmm	168	NODE_8878_length_10935_cov_19.3362_10	293	1.5e-25	4	158	1	191	0.916667
hRUG864	GH13.hmm	299	NODE_1009_length_35524_cov_43.4521_2	565	4.2e-73	13	293	30	381	0.936455
hRUG864	GH1.hmm	429	NODE_1073_length_34693_cov_41.7741_1	335	7.5e-86	140	428	1	330	0.671329
hRUG864	GH13.hmm	299	NODE_1073_length_34693_cov_41.7741_26	599	4.5e-28	22	295	163	459	0.913043
hRUG864	GT35.hmm	674	NODE_1175_length_33253_cov_42.6628_16	753	7.5e-220	3	673	79	751	0.994065
hRUG864	GT2.hmm	168	NODE_13114_length_8309_cov_39.9985_6	677	3.6e-19	1	163	160	316	0.964286
hRUG864	GH13.hmm	299	NODE_13888_length_7982_cov_43.5814_4	506	3.6e-53	21	294	150	443	0.913043
hRUG864	CE7.hmm	313	NODE_1413_length_30267_cov_47.3153_18	328	1.8e-87	2	312	4	321	0.990415
hRUG864	CE7.hmm	313	NODE_1413_length_30267_cov_47.3153_19	296	2.4e-27	20	311	9	288	0.929712
hRUG864	GH3.hmm	216	NODE_16042_length_7194_cov_42.8571_4	301	1.2e-59	13	215	2	207	0.935185
hRUG864	GT2.hmm	168	NODE_162_length_69300_cov_44.5602_71	372	7.9e-25	1	119	6	125	0.702381
hRUG864	GH1.hmm	429	NODE_1688_length_27842_cov_40.2943_26	494	2.2e-134	4	428	10	490	0.988345
hRUG864	CE9.hmm	373	NODE_19687_length_6136_cov_47.1503_4	390	3.4e-117	3	373	8	384	0.991957
hRUG864	CE4.hmm	130	NODE_2008_length_25763_cov_37.2394_23	477	1.2e-28	7	111	261	367	0.8
hRUG864	GH25.hmm	177	NODE_2033_length_25660_cov_43.1734_2	976	9.1e-38	5	176	212	390	0.966102
hRUG864	GH1.hmm	429	NODE_20969_length_5853_cov_41.1433_2	469	2.6e-138	5	428	3	463	0.986014
hRUG864	GH5.hmm	275	NODE_2110_length_25169_cov_43.3762_18	374	2.7e-28	29	205	79	315	0.64
hRUG864	GH1.hmm	429	NODE_2140_length_24991_cov_41.1939_1	433	7.2e-131	46	428	24	429	0.890443
hRUG864	GH1.hmm	429	NODE_2245_length_24366_cov_39.7293_1	445	3.5e-121	47	428	26	439	0.888112
hRUG864	GH1.hmm	429	NODE_2245_length_24366_cov_39.7293_2	480	2.1e-138	4	428	3	475	0.988345
hRUG864	GH1.hmm	429	NODE_2525_length_22948_cov_42.2786_15	509	2.7e-130	2	426	23	498	0.988345
hRUG864	GH78.hmm	504	NODE_2525_length_22948_cov_42.2786_18	789	2.3e-152	8	503	248	769	0.982143
hRUG864	CBM67.hmm	176	NODE_2525_length_22948_cov_42.2786_18	789	3e-25	16	166	53	214	0.852273
hRUG864	GH78.hmm	504	NODE_2525_length_22948_cov_42.2786_5	787	3.2e-90	5	504	236	764	0.990079
hRUG864	GH13.hmm	299	NODE_25263_length_5062_cov_43.2768_2	434	1.2e-49	12	288	25	314	0.923077
hRUG864	GT2.hmm	168	NODE_298_length_55188_cov_39.5053_22	464	1.7e-32	1	165	6	170	0.97619
hRUG864	GH32.hmm	293	NODE_3005_length_20785_cov_44.0698_12	477	4.7e-86	1	293	30	345	0.996587
hRUG864	GH2.hmm	752	NODE_30596_length_4339_cov_20.2358_2	618	2.3e-92	23	477	10	594	0.603723
hRUG864	GH4.hmm	179	NODE_3217_length_20005_cov_41.1732_4	451	1.3e-58	2	178	10	187	0.98324
hRUG864	GH23.hmm	135	NODE_3289_length_19789_cov_40.4975_7	191	5.7e-25	6	126	42	180	0.888889
hRUG864	GH1.hmm	429	NODE_3931_length_17975_cov_41.6372_2	477	1.5e-145	5	426	3	464	0.981352
hRUG864	GH1.hmm	429	NODE_3931_length_17975_cov_41.6372_3	492	1.9e-141	4	428	8	484	0.988345
hRUG864	GT5.hmm	472	NODE_458_length_47978_cov_43.4503_12	497	2.8e-185	1	471	8	482	0.995763
hRUG864	GH77.hmm	494	NODE_458_length_47978_cov_43.4503_13	1086	4.1e-110	104	471	719	1063	0.742915
hRUG864	GH13.hmm	299	NODE_458_length_47978_cov_43.4503_13	1086	6.5e-64	13	297	194	526	0.949833
hRUG864	GH13.hmm	299	NODE_458_length_47978_cov_43.4503_8	761	6.1e-32	20	291	198	499	0.906355
hRUG864	GT35.hmm	674	NODE_458_length_47978_cov_43.4503_9	809	3e-260	2	673	93	806	0.995549
hRUG864	GT51.hmm	177	NODE_467_length_47710_cov_39.4508_34	730	9.5e-70	2	176	72	247	0.983051
hRUG864	GH1.hmm	429	NODE_4809_length_16090_cov_41.2184_5	486	2.1e-134	3	428	2	482	0.990676
hRUG864	CE1.hmm	227	NODE_5072_length_15583_cov_38.2086_10	401	8e-19	51	221	54	241	0.748899
hRUG864	CE10.hmm	341	NODE_5165_length_15396_cov_38.4372_9	286	7.7e-26	81	317	14	249	0.692082
hRUG864	CE10.hmm	341	NODE_54_length_93207_cov_37.766_15	302	1e-21	76	295	38	253	0.642229
hRUG864	CE1.hmm	227	NODE_5528_length_14784_cov_42.3591_4	273	5.1e-33	7	220	15	253	0.938326
hRUG864	GT4.hmm	160	NODE_5528_length_14784_cov_42.3591_9	412	1.8e-22	9	159	223	369	0.9375
hRUG864	GH3.hmm	216	NODE_5816_length_14317_cov_36.6104_1	1020	3.3e-42	5	214	661	897	0.967593
hRUG864	GH1.hmm	429	NODE_5816_length_14317_cov_36.6104_6	491	4.7e-146	5	428	3	481	0.986014
hRUG864	CE10.hmm	341	NODE_5833_length_14300_cov_39.8774_12	298	5.5e-26	92	319	32	267	0.665689
hRUG864	GH1.hmm	429	NODE_5986_length_14084_cov_43.0726_9	481	1.9e-151	2	428	2	475	0.993007
hRUG864	GH3.hmm	216	NODE_611_length_43659_cov_43.6244_10	427	1.3e-53	7	216	157	385	0.967593
hRUG864	GH105.hmm	332	NODE_663_length_42431_cov_39.6851_12	412	4.8e-109	7	331	32	374	0.975904
hRUG864	CE8.hmm	288	NODE_663_length_42431_cov_39.6851_14	714	8.9e-75	4	286	8	320	0.979167
hRUG864	GH28.hmm	325	NODE_663_length_42431_cov_39.6851_18	531	1.4e-65	4	307	101	476	0.932308
hRUG864	GH4.hmm	179	NODE_663_length_42431_cov_39.6851_8	450	6.5e-57	2	178	8	185	0.98324
hRUG864	GH3.hmm	216	NODE_669_length_42184_cov_43.404_4	741	6.1e-64	3	215	74	295	0.981481
hRUG864	GH43.hmm	248	NODE_669_length_42184_cov_43.404_5	484	4.2e-34	2	247	7	323	0.987903
hRUG864	GH106.hmm	824	NODE_669_length_42184_cov_43.404_6	895	3.3e-65	28	781	27	866	0.913835
hRUG864	GH35.hmm	307	NODE_669_length_42184_cov_43.404_7	530	4.7e-34	1	178	10	207	0.576547
hRUG864	GH13.hmm	299	NODE_7147_length_12574_cov_42.9942_6	540	1.7e-46	22	293	27	372	0.906355
hRUG864	GH25.hmm	177	NODE_72_length_87250_cov_40.3024_67	372	2.9e-44	1	177	167	347	0.99435
hRUG864	CE10.hmm	341	NODE_72_length_87250_cov_40.3024_70	290	3.8e-53	76	336	21	289	0.762463
hRUG864	GH3.hmm	216	NODE_797_length_39035_cov_42.3243_20	847	9.4e-67	3	210	29	243	0.958333
hRUG864	GH1.hmm	429	NODE_797_length_39035_cov_42.3243_24	467	5.4e-126	4	427	5	463	0.986014
hRUG864	GT28.hmm	157	NODE_9258_length_10612_cov_40.0893_1	179	8.6e-50	2	156	1	163	0.980892
hRUG864	GH3.hmm	216	NODE_9302_length_10570_cov_42.34_8	995	1.6e-56	15	215	689	890	0.925926
hRUG864	GH1.hmm	429	NODE_9398_length_10494_cov_20.4958_11	480	7.3e-139	5	428	3	475	0.986014
hRUG864	GH25.hmm	177	NODE_996_length_35716_cov_41.7048_28	329	1.8e-45	1	177	126	307	0.99435
hRUG907	GH13.hmm	299	NODE_1037_length_35123_cov_21.6511_19	570	3.4e-32	13	292	71	451	0.93311
hRUG907	GH13.hmm	299	NODE_1037_length_35123_cov_21.6511_34	632	1.1e-42	12	292	174	494	0.936455
hRUG907	GT4.hmm	160	NODE_1065_length_34778_cov_18.044_27	347	7e-25	4	124	163	285	0.75
hRUG907	GT2.hmm	168	NODE_1065_length_34778_cov_18.044_28	301	1.3e-23	2	125	4	132	0.732143
hRUG907	GH13.hmm	299	NODE_11453_length_9166_cov_17.2597_9	428	1.4e-47	10	285	42	318	0.919732
hRUG907	GT19.hmm	354	NODE_115_length_75817_cov_23.0522_11	377	1.9e-104	2	352	5	359	0.988701
hRUG907	GH13.hmm	299	NODE_115_length_75817_cov_23.0522_35	549	6.4e-36	10	293	31	385	0.946488
hRUG907	GT35.hmm	674	NODE_11681_length_9029_cov_20.2848_3	855	1.2e-131	20	628	124	736	0.902077
hRUG907	GH2.hmm	752	NODE_1243_length_32371_cov_18.4741_7	831	8e-100	21	475	22	604	0.603723
hRUG907	GH53.hmm	342	NODE_1256_length_32145_cov_20.7864_5	441	1e-75	2	332	24	363	0.964912
hRUG907	GT2.hmm	168	NODE_13803_length_8025_cov_20.5068_10	245	8.9e-30	2	168	5	173	0.988095
hRUG907	CE8.hmm	288	NODE_14650_length_7686_cov_13.1947_1	1203	2.2e-43	25	256	793	1042	0.802083
hRUG907	GT11.hmm	276	NODE_16170_length_7152_cov_12.4939_5	279	1.1e-78	1	276	1	278	0.996377
hRUG907	GT2.hmm	168	NODE_16170_length_7152_cov_12.4939_6	328	7.3e-31	1	120	5	126	0.708333
hRUG907	GT2.hmm	168	NODE_17359_length_6794_cov_20.4308_2	450	2.2e-21	1	123	202	338	0.72619
hRUG907	GT4.hmm	160	NODE_1791_length_27179_cov_12.8696_12	446	2.1e-20	19	151	279	406	0.825
hRUG907	GT2.hmm	168	NODE_1791_length_27179_cov_12.8696_21	333	1.2e-32	1	161	5	164	0.952381
hRUG907	GT2.hmm	168	NODE_1791_length_27179_cov_12.8696_3	332	7.2e-25	6	120	1	117	0.678571
hRUG907	CE8.hmm	288	NODE_19010_length_6316_cov_22.4736_1	600	6.4e-44	22	257	197	440	0.815972
hRUG907	GT4.hmm	160	NODE_216_length_63430_cov_18.6527_26	365	7.7e-30	8	158	195	339	0.9375
hRUG907	GT4.hmm	160	NODE_216_length_63430_cov_18.6527_28	346	9.4e-28	7	156	173	318	0.93125
hRUG907	GT2.hmm	168	NODE_216_length_63430_cov_18.6527_29	282	2.6e-19	1	165	5	170	0.97619
hRUG907	GT9.hmm	225	NODE_216_length_63430_cov_18.6527_31	334	1.8e-37	6	219	70	309	0.946667
hRUG907	GH28.hmm	325	NODE_216_length_63430_cov_18.6527_51	513	2.8e-85	6	321	77	491	0.969231
hRUG907	GT2.hmm	168	NODE_2249_length_24340_cov_20.3584_7	416	3.4e-20	2	106	62	171	0.619048
hRUG907	GH23.hmm	135	NODE_224_length_62475_cov_18.0094_11	449	7.8e-23	2	118	150	282	0.859259
hRUG907	GT9.hmm	225	NODE_224_length_62475_cov_18.0094_15	330	2.4e-32	3	222	67	316	0.973333
hRUG907	GT32.hmm	90	NODE_224_length_62475_cov_18.0094_6	310	5.8e-23	2	84	89	166	0.911111
hRUG907	GT2.hmm	168	NODE_224_length_62475_cov_18.0094_7	302	1.9e-26	1	167	4	173	0.988095
hRUG907	GT2.hmm	168	NODE_224_length_62475_cov_18.0094_9	340	3e-25	1	131	4	132	0.77381
hRUG907	GT51.hmm	177	NODE_22633_length_5521_cov_25.1326_4	565	1.4e-57	5	177	65	238	0.971751
hRUG907	GH3.hmm	216	NODE_24259_length_5231_cov_19.5176_1	331	4.6e-47	11	195	131	330	0.851852
hRUG907	GT30.hmm	177	NODE_25355_length_5047_cov_23.145_2	407	2.4e-44	12	176	31	191	0.926554
hRUG907	GH32.hmm	293	NODE_2898_length_21256_cov_14.7446_14	526	4.2e-38	2	282	60	361	0.955631
hRUG907	GH32.hmm	293	NODE_2898_length_21256_cov_14.7446_8	483	1e-86	1	286	37	337	0.972696
hRUG907	CE8.hmm	288	NODE_3040_length_20621_cov_18.9488_12	446	1.5e-21	105	241	219	388	0.472222
hRUG907	GH5.hmm	275	NODE_3295_length_19764_cov_19.705_10	416	6.4e-43	21	253	57	380	0.843636
hRUG907	GH94.hmm	1036	NODE_3295_length_19764_cov_19.705_11	830	3.6e-282	259	1006	13	809	0.721042
hRUG907	GH3.hmm	216	NODE_3295_length_19764_cov_19.705_3	758	3.2e-65	2	215	86	311	0.986111
hRUG907	GH9.hmm	418	NODE_3295_length_19764_cov_19.705_4	592	1.8e-92	2	418	131	585	0.995215
hRUG907	GH53.hmm	342	NODE_336_length_53016_cov_18.1846_18	345	6.3e-76	2	310	30	308	0.900585
hRUG907	PL1.hmm	202	NODE_3403_length_19453_cov_21.94_4	867	2.9e-40	13	200	58	268	0.925743
hRUG907	GT2.hmm	168	NODE_3516_length_19114_cov_18.0966_12	342	7e-27	1	124	6	131	0.732143
hRUG907	PL9.hmm	374	NODE_3516_length_19114_cov_18.0966_1	504	9.3e-42	189	374	1	217	0.494652
hRUG907	CE1.hmm	227	NODE_3516_length_19114_cov_18.0966_8	250	2.1e-43	8	220	43	244	0.933921
hRUG907	CE11.hmm	271	NODE_3568_length_18988_cov_19.6123_3	302	1.5e-72	1	222	3	223	0.815498
hRUG907	GH13.hmm	299	NODE_3696_length_18656_cov_17.8248_14	512	9.2e-34	13	210	277	505	0.658863
hRUG907	GT32.hmm	90	NODE_424_length_48907_cov_18.9695_10	244	2.6e-21	6	89	23	98	0.922222
hRUG907	PL9.hmm	374	NODE_424_length_48907_cov_18.9695_14	744	8.3e-93	10	374	185	602	0.973262
hRUG907	GT4.hmm	160	NODE_42614_length_3300_cov_12.5766_2	387	8.4e-40	7	158	206	360	0.94375
hRUG907	GT2.hmm	168	NODE_4791_length_16116_cov_15.9913_11	302	5.1e-31	1	128	5	131	0.755952
hRUG907	GT2.hmm	168	NODE_4791_length_16116_cov_15.9913_13	272	3.9e-24	1	167	5	179	0.988095
hRUG907	GT2.hmm	168	NODE_4791_length_16116_cov_15.9913_2	259	1e-33	1	119	8	124	0.702381
hRUG907	GT2.hmm	168	NODE_4791_length_16116_cov_15.9913_3	265	6.6e-22	1	125	4	130	0.738095
hRUG907	GT4.hmm	160	NODE_4791_length_16116_cov_15.9913_5	389	8.3e-24	7	127	196	317	0.75
hRUG907	GH105.hmm	332	NODE_48209_length_2979_cov_21.9203_2	508	3.7e-51	9	332	76	501	0.972892
hRUG907	GT3.hmm	637	NODE_4896_length_15913_cov_20.6119_6	521	2.1e-102	1	344	8	355	0.538462
hRUG907	GH13.hmm	299	NODE_585_length_44192_cov_18.8386_2	627	1.8e-62	12	294	169	490	0.943144
hRUG907	GH97.hmm	631	NODE_6049_length_13979_cov_23.8901_3	726	2.4e-236	11	630	16	721	0.980983
hRUG907	GH66.hmm	556	NODE_6049_length_13979_cov_23.8901_4	591	8.1e-161	3	555	37	589	0.992806
hRUG907	PL1.hmm	202	NODE_6104_length_13902_cov_18.6367_6	547	4.6e-26	19	195	74	268	0.871287
hRUG907	CE4.hmm	130	NODE_638_length_43091_cov_16.2939_5	208	7.3e-28	9	124	21	141	0.884615
hRUG907	GT2.hmm	168	NODE_6561_length_13240_cov_19.2115_16	186	4.8e-28	2	167	7	169	0.982143
hRUG907	GH28.hmm	325	NODE_6674_length_13087_cov_15.4208_2	498	1.2e-70	9	310	74	463	0.926154
hRUG907	PL1.hmm	202	NODE_6674_length_13087_cov_15.4208_8	494	4.2e-39	32	199	116	306	0.826733
hRUG907	GH13.hmm	299	NODE_679_length_41701_cov_18.1501_16	509	2.6e-28	23	283	79	382	0.869565
hRUG907	GH13.hmm	299	NODE_679_length_41701_cov_18.1501_17	595	1.5e-27	27	283	174	461	0.856187
hRUG907	GH13.hmm	299	NODE_679_length_41701_cov_18.1501_18	614	1e-26	22	283	172	477	0.87291
hRUG907	GH13.hmm	299	NODE_679_length_41701_cov_18.1501_20	683	1.4e-41	12	289	204	494	0.926421
hRUG907	CE12.hmm	210	NODE_695_length_41373_cov_22.5865_18	448	1.2e-58	2	208	24	254	0.980952
hRUG907	GH77.hmm	494	NODE_7132_length_12585_cov_19.6786_8	868	2.9e-103	174	491	387	866	0.6417
hRUG907	CBM20.hmm	90	NODE_7132_length_12585_cov_19.6786_8	868	6.4e-19	3	82	130	211	0.877778
hRUG907	GT28.hmm	157	NODE_716_length_40938_cov_19.6459_5	360	1.7e-50	2	156	182	341	0.980892
hRUG907	GT32.hmm	90	NODE_74033_length_2067_cov_6.28678_1	197	5.9e-22	4	87	21	95	0.922222
hRUG907	GT2.hmm	168	NODE_74033_length_2067_cov_6.28678_2	311	4.4e-28	1	167	3	169	0.988095
hRUG907	GT2.hmm	168	NODE_7463_length_12237_cov_18.0595_2	347	1.8e-28	1	167	29	197	0.988095
hRUG907	GH133.hmm	372	NODE_7901_length_11780_cov_21.2552_5	655	6.3e-78	7	371	286	635	0.978495
hRUG907	GT4.hmm	160	NODE_7901_length_11780_cov_21.2552_6	421	2.8e-33	5	156	238	386	0.94375
hRUG907	GH57.hmm	383	NODE_7901_length_11780_cov_21.2552_7	422	3.6e-47	2	335	6	353	0.869452
hRUG907	GT5.hmm	472	NODE_8042_length_11657_cov_23.2674_9	279	8.9e-40	1	216	6	234	0.455508
hRUG907	GH13.hmm	299	NODE_8542_length_11218_cov_24.49_9	703	2.6e-27	22	255	215	478	0.779264
hRUG907	GT2.hmm	168	NODE_886_length_37616_cov_20.9005_7	275	2e-25	2	125	4	133	0.732143
hRUG907	GT2.hmm	168	NODE_886_length_37616_cov_20.9005_8	239	1.9e-25	1	166	3	158	0.982143
hRUG907	GT2.hmm	168	NODE_886_length_37616_cov_20.9005_9	253	7.3e-38	1	125	7	129	0.738095
hRUG908	GH106.hmm	824	NODE_10714_length_9578_cov_17.0662_1	1094	2.3e-206	94	823	368	1087	0.884709
hRUG908	GH29.hmm	346	NODE_10945_length_9439_cov_14.9762_1	506	1.7e-56	39	338	47	358	0.864162
hRUG908	GH3.hmm	216	NODE_11588_length_9080_cov_16.4421_2	737	1.4e-61	2	212	74	295	0.972222
hRUG908	GH109.hmm	126	NODE_12117_length_8794_cov_12.2191_1	410	6.7e-42	1	126	36	157	0.992063
hRUG908	GH92.hmm	491	NODE_12275_length_8716_cov_10.7896_1	753	4.2e-178	2	487	260	751	0.98778
hRUG908	GH20.hmm	337	NODE_12275_length_8716_cov_10.7896_6	756	6.4e-112	8	336	148	503	0.973294
hRUG908	GH123.hmm	538	NODE_12337_length_8679_cov_5.18576_1	566	2.1e-46	33	503	63	535	0.873606
hRUG908	GH2.hmm	752	NODE_13052_length_8337_cov_13.6078_2	1497	2.1e-105	24	394	875	1314	0.492021
hRUG908	GH133.hmm	372	NODE_13254_length_8257_cov_11.9006_5	638	2.6e-101	7	372	277	627	0.981183
hRUG908	GT4.hmm	160	NODE_13254_length_8257_cov_11.9006_6	423	1.5e-33	8	154	244	387	0.9125
hRUG908	GH57.hmm	383	NODE_13254_length_8257_cov_11.9006_7	456	1.8e-45	12	311	20	324	0.780679
hRUG908	GH13.hmm	299	NODE_13607_length_8108_cov_12.908_5	548	1.1e-36	13	294	30	393	0.939799
hRUG908	GT2.hmm	168	NODE_13715_length_8066_cov_11.7351_9	299	5.8e-22	2	168	5	189	0.988095
hRUG908	GT51.hmm	177	NODE_14072_length_7910_cov_11.1934_7	770	4.3e-59	2	177	57	239	0.988701
hRUG908	GH2.hmm	752	NODE_14532_length_7730_cov_10.7526_3	1213	5e-197	24	751	232	1087	0.966755
hRUG908	GT2.hmm	168	NODE_14701_length_7669_cov_6.55844_2	341	4.3e-22	1	138	7	148	0.815476
hRUG908	GT5.hmm	472	NODE_14859_length_7611_cov_12.2609_7	271	3e-42	1	211	4	225	0.444915
hRUG908	CBM67.hmm	176	NODE_14922_length_7585_cov_17.3378_1	767	2.7e-30	1	176	22	204	0.994318
hRUG908	GH78.hmm	504	NODE_14922_length_7585_cov_17.3378_1	767	3.5e-75	89	500	305	708	0.815476
hRUG908	GH20.hmm	337	NODE_15179_length_7493_cov_15.989_3	666	1.1e-65	6	336	138	464	0.979228
hRUG908	GH76.hmm	358	NODE_15920_length_7234_cov_11.4354_2	545	3.5e-40	45	286	88	425	0.673184
hRUG908	GT30.hmm	177	NODE_15920_length_7234_cov_11.4354_5	366	7.4e-45	12	176	4	164	0.926554
hRUG908	GH43.hmm	248	NODE_16257_length_7126_cov_14.7599_5	718	1e-33	20	247	374	685	0.915323
hRUG908	GH13.hmm	299	NODE_17071_length_6880_cov_14.9789_2	660	1.9e-33	30	285	58	337	0.852843
hRUG908	GH127.hmm	524	NODE_17071_length_6880_cov_14.9789_3	682	3.8e-32	301	522	317	544	0.421756
hRUG908	GH92.hmm	491	NODE_17124_length_6865_cov_15.3894_2	764	4.2e-186	2	491	251	744	0.995927
hRUG908	GH13.hmm	299	NODE_17898_length_6639_cov_12.5538_4	688	4.9e-25	22	255	213	476	0.779264
hRUG908	GH31.hmm	427	NODE_17933_length_6628_cov_14.182_1	660	2.8e-58	212	427	433	657	0.503513
hRUG908	GH43.hmm	248	NODE_17933_length_6628_cov_14.182_2	330	2.2e-38	12	245	34	325	0.939516
hRUG908	CE1.hmm	227	NODE_18055_length_6597_cov_14.0096_6	311	2.8e-19	6	193	57	282	0.823789
hRUG908	GH28.hmm	325	NODE_18107_length_6580_cov_15.1626_1	498	8.2e-57	9	309	53	395	0.923077
hRUG908	GH28.hmm	325	NODE_18107_length_6580_cov_15.1626_2	245	2.5e-25	12	185	56	237	0.532308
hRUG908	GH106.hmm	824	NODE_18107_length_6580_cov_15.1626_3	961	5.2e-186	3	823	48	958	0.995146
hRUG908	GH28.hmm	325	NODE_18107_length_6580_cov_15.1626_4	390	2.8e-55	10	303	52	384	0.901538
hRUG908	GH43.hmm	248	NODE_18837_length_6362_cov_13.4822_1	618	2.8e-66	1	248	28	313	0.995968
hRUG908	GH43.hmm	248	NODE_18837_length_6362_cov_13.4822_1	618	2e-64	3	243	325	600	0.967742
hRUG908	GT9.hmm	225	NODE_18837_length_6362_cov_13.4822_3	353	8.7e-31	3	220	69	322	0.964444
hRUG908	GH29.hmm	346	NODE_21253_length_5796_cov_14.2771_4	443	8.3e-100	30	346	20	356	0.913295
hRUG908	GH92.hmm	491	NODE_21503_length_5741_cov_9.65441_2	744	3.7e-180	3	491	239	731	0.99389
hRUG908	GH25.hmm	177	NODE_2348_length_23828_cov_13.4377_6	230	4e-43	1	177	35	207	0.99435
hRUG908	GH25.hmm	177	NODE_2348_length_23828_cov_13.4377_8	277	1.3e-49	1	177	72	248	0.99435
hRUG908	GH29.hmm	346	NODE_23536_length_5359_cov_17.214_5	416	3.9e-82	38	338	37	353	0.867052
hRUG908	GH106.hmm	824	NODE_24206_length_5238_cov_13.66_1	1073	2.3e-236	91	822	339	1070	0.887136
hRUG908	GH106.hmm	824	NODE_2453_length_23287_cov_14.1992_1	948	4.5e-167	2	795	24	871	0.962379
hRUG908	CE1.hmm	227	NODE_2475_length_23163_cov_14.7033_14	396	2.1e-55	1	217	148	387	0.951542
hRUG908	CE10.hmm	341	NODE_2475_length_23163_cov_14.7033_3	276	1.6e-30	77	313	43	255	0.692082
hRUG908	CE10.hmm	341	NODE_2475_length_23163_cov_14.7033_4	275	6e-29	77	310	42	251	0.683284
hRUG908	GT2.hmm	168	NODE_25012_length_5105_cov_15.8174_2	337	2.4e-28	1	167	15	173	0.988095
hRUG908	CE10.hmm	341	NODE_2510_length_23045_cov_14.9762_11	305	6.5e-21	85	316	43	267	0.677419
hRUG908	GT2.hmm	168	NODE_2510_length_23045_cov_14.9762_12	499	6.8e-20	2	138	18	151	0.809524
hRUG908	GH35.hmm	307	NODE_2526_length_22947_cov_14.4371_1	796	5e-115	1	305	39	358	0.990228
hRUG908	GH35.hmm	307	NODE_25778_length_4984_cov_10.5618_2	525	1.6e-25	1	168	37	212	0.543974
hRUG908	GH76.hmm	358	NODE_2614_length_22524_cov_14.0759_12	719	1.9e-61	21	332	173	475	0.868715
hRUG908	GH3.hmm	216	NODE_2614_length_22524_cov_14.0759_6	775	2.4e-64	4	215	113	341	0.976852
hRUG908	GH30.hmm	417	NODE_2614_length_22524_cov_14.0759_7	519	1.1e-60	16	415	26	516	0.956835
hRUG908	GH3.hmm	216	NODE_26205_length_4920_cov_15.3776_2	782	5.7e-69	3	214	122	347	0.976852
hRUG908	CE4.hmm	130	NODE_26790_length_4833_cov_14.531_2	204	3.7e-25	7	110	24	123	0.792308
hRUG908	GH5.hmm	275	NODE_26790_length_4833_cov_14.531_5	288	2.3e-36	12	178	33	251	0.603636
hRUG908	GT27.hmm	295	NODE_27332_length_4756_cov_28.1866_4	348	3.3e-21	2	247	15	254	0.830508
hRUG908	GH19.hmm	231	NODE_28205_length_4635_cov_12.8321_8	163	8.1e-34	55	157	25	126	0.441558
hRUG908	GH35.hmm	307	NODE_28537_length_4591_cov_12.9894_4	434	1.6e-33	154	305	7	165	0.491857
hRUG908	GT4.hmm	160	NODE_28997_length_4532_cov_6.63033_5	367	1.6e-29	8	151	196	334	0.89375
hRUG908	CE1.hmm	227	NODE_2993_length_20835_cov_13.9483_18	232	8.4e-19	51	209	49	213	0.696035
hRUG908	GH3.hmm	216	NODE_2993_length_20835_cov_13.9483_4	762	5.8e-68	3	215	96	316	0.981481
hRUG908	GT28.hmm	157	NODE_3012_length_20748_cov_16.7518_9	373	1.4e-46	1	156	194	354	0.987261
hRUG908	GH110.hmm	548	NODE_31258_length_4264_cov_12.3904_2	549	2e-82	11	468	26	496	0.833942
hRUG908	GT4.hmm	160	NODE_32731_length_4109_cov_5.25234_2	355	2e-32	3	157	176	325	0.9625
hRUG908	GT2.hmm	168	NODE_32842_length_4097_cov_12.8859_3	260	3.1e-21	2	94	6	105	0.547619
hRUG908	GT4.hmm	160	NODE_32842_length_4097_cov_12.8859_4	213	5.3e-27	6	152	25	171	0.9125
hRUG908	GH31.hmm	427	NODE_3348_length_19614_cov_12.945_6	802	8.1e-66	1	427	263	672	0.997658
hRUG908	GT2.hmm	168	NODE_3411_length_19426_cov_8.13453_12	328	1.1e-32	1	123	7	131	0.72619
hRUG908	GT4.hmm	160	NODE_3411_length_19426_cov_8.13453_14	366	2.2e-32	9	160	191	340	0.94375
hRUG908	GT2.hmm	168	NODE_3411_length_19426_cov_8.13453_15	322	3.5e-34	1	119	3	120	0.702381
hRUG908	GT4.hmm	160	NODE_3411_length_19426_cov_8.13453_2	379	7.8e-32	7	158	197	348	0.94375
hRUG908	GT4.hmm	160	NODE_3411_length_19426_cov_8.13453_3	363	1.5e-27	6	155	184	326	0.93125
hRUG908	GT2.hmm	168	NODE_3411_length_19426_cov_8.13453_4	286	5.7e-27	2	122	4	127	0.714286
hRUG908	GT2.hmm	168	NODE_3411_length_19426_cov_8.13453_8	326	1.3e-30	1	167	8	171	0.988095
hRUG908	GH78.hmm	504	NODE_36333_length_3767_cov_17.6727_1	254	2.2e-70	276	504	2	235	0.452381
hRUG908	GH92.hmm	491	NODE_3661_length_18742_cov_13.505_12	738	3.6e-185	2	490	246	737	0.99389
hRUG908	GH78.hmm	504	NODE_3661_length_18742_cov_13.505_13	722	2.4e-101	7	504	167	701	0.986111
hRUG908	GH127.hmm	524	NODE_3661_length_18742_cov_13.505_9	623	1.9e-47	132	523	151	549	0.746183
hRUG908	GH43.hmm	248	NODE_3871_length_18155_cov_14.8469_12	323	1.4e-64	3	246	28	305	0.979839
hRUG908	GH32.hmm	293	NODE_3871_length_18155_cov_14.8469_15	579	1.8e-92	1	285	152	439	0.969283
hRUG908	GH33.hmm	342	NODE_3871_length_18155_cov_14.8469_5	423	1.6e-55	16	341	36	411	0.950292
hRUG908	GT51.hmm	177	NODE_3982_length_17883_cov_11.3914_3	829	1.5e-60	1	177	87	275	0.99435
hRUG908	CE11.hmm	271	NODE_3982_length_17883_cov_11.3914_6	464	3.2e-74	1	220	6	226	0.808118
hRUG908	CE1.hmm	227	NODE_4060_length_17695_cov_12.6611_12	267	5.7e-26	8	208	35	212	0.881057
hRUG908	GT2.hmm	168	NODE_4113_length_17573_cov_12.7908_14	305	2.3e-30	1	167	4	167	0.988095
hRUG908	GH30.hmm	417	NODE_4122_length_17529_cov_19.4427_10	482	2.6e-116	16	416	61	479	0.959233
hRUG908	GH30.hmm	417	NODE_4122_length_17529_cov_19.4427_8	489	7.7e-112	7	416	61	486	0.980815
hRUG908	GH30.hmm	417	NODE_4122_length_17529_cov_19.4427_9	479	1.9e-109	17	416	61	477	0.956835
hRUG908	GT11.hmm	276	NODE_41235_length_3394_cov_10.9329_2	309	1.6e-68	1	259	1	292	0.934783
hRUG908	GH23.hmm	135	NODE_4212_length_17305_cov_12.4789_1	322	9.1e-23	13	105	213	311	0.681481
hRUG908	GH92.hmm	491	NODE_42235_length_3324_cov_13.8474_1	768	1.1e-180	2	491	232	737	0.995927
hRUG908	CBM67.hmm	176	NODE_4363_length_16988_cov_12.9127_13	884	2.5e-28	1	167	140	341	0.943182
hRUG908	GH78.hmm	504	NODE_4363_length_16988_cov_12.9127_13	884	3.5e-125	1	503	368	864	0.996032
hRUG908	GH123.hmm	538	NODE_4492_length_16744_cov_14.6189_12	584	7.9e-173	5	537	55	579	0.988848
hRUG908	GH127.hmm	524	NODE_4492_length_16744_cov_14.6189_8	611	1.7e-66	44	524	60	522	0.916031
hRUG908	GH106.hmm	824	NODE_4492_length_16744_cov_14.6189_9	1083	7.9e-211	90	822	347	1078	0.88835
hRUG908	GH38.hmm	269	NODE_4714_length_16257_cov_13.0185_11	1196	1.2e-48	1	229	28	259	0.847584
hRUG908	GH73.hmm	128	NODE_4714_length_16257_cov_13.0185_6	309	2.6e-33	3	128	39	166	0.976562
hRUG908	GH5.hmm	275	NODE_4914_length_15870_cov_12.6532_3	402	6.3e-21	2	225	33	352	0.810909
hRUG908	GH30.hmm	417	NODE_4914_length_15870_cov_12.6532_5	503	3.3e-21	26	411	39	493	0.923261
hRUG908	CE2.hmm	209	NODE_4914_length_15870_cov_12.6532_8	370	1.5e-52	2	208	153	355	0.985646
hRUG908	GT83.hmm	540	NODE_4966_length_15776_cov_16.2607_5	539	1.1e-55	8	421	4	408	0.764815
hRUG908	GH125.hmm	402	NODE_5044_length_15631_cov_14.8215_11	487	1.7e-182	2	402	74	470	0.995025
hRUG908	GH127.hmm	524	NODE_50687_length_2856_cov_13.0968_1	790	1.2e-31	243	501	454	703	0.492366
hRUG908	GH92.hmm	491	NODE_5126_length_15461_cov_16.7017_3	716	3.4e-164	3	486	231	709	0.983707
hRUG908	GH127.hmm	524	NODE_5182_length_15363_cov_12.4355_1	795	3.1e-43	243	522	457	730	0.532443
hRUG908	GH53.hmm	342	NODE_5182_length_15363_cov_12.4355_2	439	1.2e-80	2	332	31	376	0.964912
hRUG908	GH2.hmm	752	NODE_5182_length_15363_cov_12.4355_7	1424	3.8e-209	23	749	62	929	0.965426
hRUG908	CBM32.hmm	124	NODE_5182_length_15363_cov_12.4355_7	1424	3.9e-19	9	122	1149	1270	0.91129
hRUG908	GH30.hmm	417	NODE_5269_length_15206_cov_8.57046_3	477	1.3e-112	21	414	62	473	0.942446
hRUG908	GH36.hmm	688	NODE_5274_length_15197_cov_14.7294_9	665	4.8e-209	3	657	23	665	0.950581
hRUG908	GT2.hmm	168	NODE_5333_length_15095_cov_15.3267_10	250	3.5e-33	2	168	7	175	0.988095
hRUG908	GH95.hmm	722	NODE_5719_length_14488_cov_9.58844_5	796	7.2e-276	3	717	35	782	0.98892
hRUG908	GH25.hmm	177	NODE_5773_length_14400_cov_11.9978_8	390	8e-39	11	177	195	363	0.937853
hRUG908	GH20.hmm	337	NODE_586_length_44177_cov_13.2467_10	561	2.2e-109	9	336	161	521	0.970326
hRUG908	GH84.hmm	295	NODE_586_length_44177_cov_13.2467_11	656	1e-63	1	286	175	495	0.966102
hRUG908	GH2.hmm	752	NODE_586_length_44177_cov_13.2467_20	1196	1.9e-78	27	543	373	1048	0.68617
hRUG908	GT3.hmm	637	NODE_586_length_44177_cov_13.2467_35	563	5.6e-119	1	349	13	349	0.546311
hRUG908	GT35.hmm	674	NODE_586_length_44177_cov_13.2467_36	854	1.1e-128	20	628	124	706	0.902077
hRUG908	GH78.hmm	504	NODE_586_length_44177_cov_13.2467_3	734	5.9e-66	7	502	232	732	0.982143
hRUG908	GH130.hmm	296	NODE_6358_length_13545_cov_16.1168_4	333	4.4e-91	1	295	27	326	0.993243
hRUG908	GT2.hmm	168	NODE_66341_length_2269_cov_3.73893_2	315	1.1e-29	1	167	7	175	0.988095
hRUG908	GH35.hmm	307	NODE_68516_length_2208_cov_12.9215_1	209	1.2e-69	1	166	34	202	0.537459
hRUG908	GT2.hmm	168	NODE_7001_length_12721_cov_14.6507_11	350	1.6e-27	1	121	4	121	0.714286
hRUG908	GH93.hmm	307	NODE_7008_length_12714_cov_12.6147_3	640	5.4e-39	3	284	46	316	0.915309
hRUG908	GH43.hmm	248	NODE_7008_length_12714_cov_12.6147_5	817	2.6e-28	3	242	23	411	0.96371
hRUG908	GH43.hmm	248	NODE_7008_length_12714_cov_12.6147_6	489	4.1e-59	12	242	28	290	0.927419
hRUG908	GH77.hmm	494	NODE_7320_length_12374_cov_15.2371_4	899	1.9e-150	1	489	249	893	0.987854
hRUG908	GH97.hmm	631	NODE_7320_length_12374_cov_15.2371_5	710	4.6e-249	5	630	11	706	0.990491
hRUG908	GH13.hmm	299	NODE_7320_length_12374_cov_15.2371_6	634	1e-48	8	291	152	497	0.946488
hRUG908	GH13.hmm	299	NODE_7320_length_12374_cov_15.2371_7	613	1.7e-62	13	294	158	480	0.939799
hRUG908	GT2.hmm	168	NODE_7921_length_11766_cov_14.5107_2	321	1.4e-29	1	167	4	167	0.988095
hRUG908	CBM32.hmm	124	NODE_8048_length_11652_cov_13.7242_4	1339	4.8e-29	9	123	1208	1334	0.919355
hRUG908	GH2.hmm	752	NODE_8048_length_11652_cov_13.7242_4	1339	5.5e-202	17	751	66	995	0.976064
hRUG908	GH78.hmm	504	NODE_8174_length_11537_cov_11.7965_1	242	2.4e-42	275	499	2	227	0.444444
hRUG908	GH2.hmm	752	NODE_8245_length_11479_cov_15.9519_10	1190	3.2e-83	29	545	399	1053	0.68617
hRUG908	GH127.hmm	524	NODE_8357_length_11374_cov_14.7057_2	575	9.1e-22	265	522	259	517	0.490458
hRUG908	GH5.hmm	275	NODE_8574_length_11189_cov_11.1028_7	311	6.4e-25	19	222	66	305	0.738182
hRUG908	GH16.hmm	189	NODE_8690_length_11094_cov_13.4582_10	261	2e-37	2	189	28	256	0.989418
hRUG908	GH23.hmm	135	NODE_8690_length_11094_cov_13.4582_3	457	7.3e-24	2	119	139	272	0.866667
hRUG908	GT19.hmm	354	NODE_8690_length_11094_cov_13.4582_8	380	1.1e-109	2	352	4	358	0.988701
hRUG908	GH109.hmm	126	NODE_8715_length_11072_cov_16.0025_3	465	2.4e-54	1	126	54	179	0.992063
hRUG908	GH51.hmm	630	NODE_8715_length_11072_cov_16.0025_6	649	4e-99	113	520	191	626	0.646032
hRUG908	GH88.hmm	329	NODE_8775_length_11025_cov_12.4541_2	459	1.4e-107	5	329	86	443	0.984802
hRUG908	GT11.hmm	276	NODE_9038_length_10800_cov_14.3139_10	271	9.1e-25	1	240	1	238	0.865942
hRUG908	CBM35.hmm	123	NODE_9276_length_10595_cov_12.4097_6	539	8.5e-22	15	122	432	535	0.869919
hRUG908	GH18.hmm	296	NODE_9718_length_10266_cov_14.3618_2	1137	1.1e-38	21	281	126	413	0.878378
hRUG908	CE4.hmm	130	NODE_9718_length_10266_cov_14.3618_2	1137	3.2e-23	7	108	498	600	0.776923
hRUG908	GT2.hmm	168	NODE_9718_length_10266_cov_14.3618_2	1137	6.9e-28	2	166	782	947	0.97619
hRUG908	GH3.hmm	216	NODE_9718_length_10266_cov_14.3618_5	708	3.8e-67	4	215	58	302	0.976852
hRUG908	GH3.hmm	216	NODE_9983_length_10082_cov_13.8778_2	755	2e-69	3	215	92	310	0.981481
hRUG908	GH2.hmm	752	NODE_9993_length_10073_cov_11.8826_6	609	5.2e-98	24	489	36	596	0.618351
hRUG865	GH13.hmm	299	NODE_10357_length_9817_cov_8.68162_3	1108	9.5e-23	15	290	300	667	0.919732
hRUG865	GH31.hmm	427	NODE_1229_length_32589_cov_8.07186_11	855	1.7e-125	2	427	235	685	0.995316
hRUG865	GH31.hmm	427	NODE_1229_length_32589_cov_8.07186_7	786	1.6e-112	1	427	239	676	0.997658
hRUG865	CE1.hmm	227	NODE_12700_length_8504_cov_8.67984_9	248	5.1e-31	5	219	13	239	0.942731
hRUG865	CE10.hmm	341	NODE_13076_length_8330_cov_6.89764_2	261	1.2e-30	94	338	26	251	0.715543
hRUG865	PL1.hmm	202	NODE_13667_length_8087_cov_6.29594_4	442	1.7e-26	28	182	88	268	0.762376
hRUG865	CE7.hmm	313	NODE_14206_length_7856_cov_6.41302_6	293	7.3e-19	62	297	41	265	0.750799
hRUG865	GH88.hmm	329	NODE_14735_length_7656_cov_8.40653_6	184	1.4e-46	3	140	46	183	0.416413
hRUG865	GH2.hmm	752	NODE_16341_length_7105_cov_7.36837_2	708	3.4e-19	197	549	180	589	0.468085
hRUG865	CE8.hmm	288	NODE_16644_length_7009_cov_9.19643_5	328	6.6e-52	10	244	40	295	0.8125
hRUG865	PL9.hmm	374	NODE_16966_length_6907_cov_7.58771_6	953	1.5e-92	11	340	579	921	0.879679
hRUG865	GH77.hmm	494	NODE_17410_length_6780_cov_6.81041_2	506	6.1e-162	1	470	12	482	0.949393
hRUG865	CE9.hmm	373	NODE_192_length_65696_cov_8.55619_22	395	7.5e-109	1	373	7	386	0.997319
hRUG865	GH2.hmm	752	NODE_192_length_65696_cov_8.55619_32	581	2.4e-98	22	448	30	512	0.566489
hRUG865	PL12.hmm	138	NODE_192_length_65696_cov_8.55619_33	650	1.5e-35	1	138	354	488	0.992754
hRUG865	GH88.hmm	329	NODE_192_length_65696_cov_8.55619_34	382	2.7e-121	5	329	45	372	0.984802
hRUG865	GH2.hmm	752	NODE_192_length_65696_cov_8.55619_41	959	2.9e-179	24	750	28	838	0.965426
hRUG865	GH28.hmm	325	NODE_192_length_65696_cov_8.55619_51	438	9.5e-74	22	310	37	401	0.886154
hRUG865	GT2.hmm	168	NODE_22109_length_5625_cov_6.31849_2	441	2.7e-30	1	163	6	168	0.964286
hRUG865	GT2.hmm	168	NODE_24318_length_5222_cov_7.44997_2	379	3.8e-22	1	115	44	162	0.678571
hRUG865	GH43.hmm	248	NODE_2519_length_22978_cov_7.29464_11	509	1.4e-59	1	248	2	282	0.995968
hRUG865	PL12.hmm	138	NODE_2519_length_22978_cov_7.29464_19	674	2.5e-22	5	138	401	544	0.963768
hRUG865	CE9.hmm	373	NODE_26071_length_4941_cov_8.84977_4	232	1.9e-65	157	373	3	228	0.579088
hRUG865	GT28.hmm	157	NODE_3118_length_20334_cov_7.58272_3	352	7.7e-40	2	157	186	335	0.987261
hRUG865	GH13.hmm	299	NODE_3124_length_20319_cov_6.909_20	540	1.7e-74	13	292	28	368	0.93311
hRUG865	GH20.hmm	337	NODE_3124_length_20319_cov_6.909_7	492	1.8e-112	8	336	119	461	0.973294
hRUG865	GT4.hmm	160	NODE_32897_length_4091_cov_6.51858_2	466	2.7e-21	7	151	289	433	0.9
hRUG865	CE4.hmm	130	NODE_3299_length_19757_cov_6.85616_4	288	1.5e-20	18	126	57	166	0.830769
hRUG865	CE4.hmm	130	NODE_3299_length_19757_cov_6.85616_5	286	4.1e-22	8	127	20	167	0.915385
hRUG865	GH106.hmm	824	NODE_3420_length_19408_cov_7.41544_6	1012	2.9e-58	8	524	6	566	0.626214
hRUG865	GH33.hmm	342	NODE_3420_length_19408_cov_7.41544_7	349	9.8e-28	13	325	16	331	0.912281
hRUG865	CE9.hmm	373	NODE_3491_length_19177_cov_8.68_19	174	9.7e-46	1	172	3	174	0.458445
hRUG865	AA6.hmm	195	NODE_4157_length_17449_cov_8.74043_11	198	1.1e-22	3	156	5	158	0.784615
hRUG865	GT8.hmm	257	NODE_4201_length_17340_cov_7.74544_15	283	8.1e-30	33	255	4	238	0.863813
hRUG865	GT8.hmm	257	NODE_4201_length_17340_cov_7.74544_16	320	1.5e-49	28	256	5	250	0.88716
hRUG865	CE9.hmm	373	NODE_452_length_48157_cov_8.09948_14	379	2.9e-116	1	373	3	370	0.997319
hRUG865	GH105.hmm	332	NODE_452_length_48157_cov_8.09948_32	373	2.5e-89	9	330	22	372	0.966867
hRUG865	GH106.hmm	824	NODE_4730_length_16226_cov_8.30926_15	1039	1.9e-51	5	510	14	577	0.612864
hRUG865	GT4.hmm	160	NODE_48795_length_2948_cov_7.2589_2	361	2.4e-22	8	146	192	324	0.8625
hRUG865	GH57.hmm	383	NODE_5200_length_15325_cov_7.21179_11	529	2.6e-69	1	303	8	421	0.788512
hRUG865	GH57.hmm	383	NODE_5200_length_15325_cov_7.21179_14	763	4.5e-48	8	300	13	330	0.762402
hRUG865	GH28.hmm	325	NODE_5438_length_14933_cov_6.88816_5	441	2.6e-68	8	276	48	405	0.824615
hRUG865	GT5.hmm	472	NODE_5490_length_14855_cov_8.86628_11	479	4.5e-163	4	471	1	470	0.989407
hRUG865	CE1.hmm	227	NODE_5490_length_14855_cov_8.86628_7	209	1.7e-34	1	219	10	203	0.960352
hRUG865	CE10.hmm	341	NODE_550_length_44918_cov_8.39257_20	275	9.8e-28	78	309	34	253	0.677419
hRUG865	GH3.hmm	216	NODE_550_length_44918_cov_8.39257_25	740	4.7e-70	2	216	30	250	0.990741
hRUG865	CE10.hmm	341	NODE_578_length_44389_cov_8.6781_28	307	3.4e-35	80	316	46	282	0.692082
hRUG865	CE12.hmm	210	NODE_66_length_88948_cov_9.04442_38	258	8.2e-65	1	210	41	248	0.995238
hRUG865	CE10.hmm	341	NODE_66_length_88948_cov_9.04442_8	356	7.4e-55	94	330	86	315	0.692082
hRUG865	GH36.hmm	688	NODE_6908_length_12826_cov_7.63409_3	775	1.2e-254	2	672	9	693	0.973837
hRUG865	GT4.hmm	160	NODE_7183_length_12533_cov_6.49471_6	372	5.2e-28	7	151	193	326	0.9
hRUG865	GT35.hmm	674	NODE_725_length_40809_cov_8.53852_4	839	7.6e-279	1	674	100	816	0.998516
hRUG865	CE1.hmm	227	NODE_8593_length_11164_cov_8.11675_2	327	1.2e-20	4	197	77	251	0.85022
hRUG865	PL11.hmm	606	NODE_8594_length_11164_cov_8.52111_6	670	4.2e-24	230	536	340	639	0.50495
hRUG909	GT19.hmm	354	NODE_1105_length_34286_cov_10.5298_1	358	2.1e-103	2	348	4	357	0.977401
hRUG909	GH3.hmm	216	NODE_1386_length_30590_cov_14.4686_18	785	2.2e-70	3	215	133	359	0.981481
hRUG909	GH92.hmm	491	NODE_1386_length_30590_cov_14.4686_2	739	2.9e-162	2	484	248	734	0.98167
hRUG909	GH92.hmm	491	NODE_1386_length_30590_cov_14.4686_3	742	2e-160	5	491	240	737	0.989817
hRUG909	GH2.hmm	752	NODE_1386_length_30590_cov_14.4686_9	1384	1.1e-180	24	748	433	1256	0.962766
hRUG909	GH33.hmm	342	NODE_1386_length_30590_cov_14.4686_9	1384	9.3e-93	9	335	35	378	0.953216
hRUG909	GH29.hmm	346	NODE_151_length_70147_cov_13.0587_9	454	3.4e-98	32	346	27	342	0.907514
hRUG909	GH23.hmm	135	NODE_15865_length_7253_cov_8.57919_5	359	1.4e-27	4	120	140	271	0.859259
hRUG909	GH53.hmm	342	NODE_1620_length_28356_cov_13.3192_24	374	3.9e-85	2	341	52	370	0.991228
hRUG909	GT35.hmm	674	NODE_1821_length_26994_cov_13.405_2	1410	1.2e-119	208	555	825	1190	0.514837
hRUG909	GT3.hmm	637	NODE_1821_length_26994_cov_13.405_2	1410	1.6e-118	1	348	12	347	0.544741
hRUG909	GH57.hmm	383	NODE_1821_length_26994_cov_13.405_3	402	1.8e-66	2	308	8	325	0.798956
hRUG909	GT4.hmm	160	NODE_1821_length_26994_cov_13.405_4	431	4.8e-30	8	153	253	395	0.90625
hRUG909	GH133.hmm	372	NODE_1821_length_26994_cov_13.405_5	646	6.1e-63	7	371	286	633	0.978495
hRUG909	GH13.hmm	299	NODE_1821_length_26994_cov_13.405_6	665	6.2e-29	21	290	185	508	0.899666
hRUG909	GH97.hmm	631	NODE_1936_length_26227_cov_12.7098_12	675	3.7e-202	4	630	18	659	0.992076
hRUG909	GH29.hmm	346	NODE_20330_length_5995_cov_5.50606_1	390	7.7e-77	39	336	6	304	0.858382
hRUG909	GT2.hmm	168	NODE_21865_length_5674_cov_11.8482_1	462	3.5e-23	1	120	222	343	0.708333
hRUG909	GT2.hmm	168	NODE_21865_length_5674_cov_11.8482_3	242	1.1e-29	2	167	6	172	0.982143
hRUG909	GT51.hmm	177	NODE_218_length_63172_cov_11.3053_43	736	3.3e-48	17	176	65	224	0.898305
hRUG909	GH73.hmm	128	NODE_2255_length_24314_cov_12.5476_3	324	1.8e-34	3	128	39	166	0.976562
hRUG909	GH29.hmm	346	NODE_234_length_60874_cov_11.4704_4	456	1.6e-101	14	345	15	365	0.956647
hRUG909	GH95.hmm	722	NODE_241_length_60101_cov_13.41_11	766	2.9e-223	4	691	23	765	0.951524
hRUG909	GT5.hmm	472	NODE_241_length_60101_cov_13.41_45	273	1.2e-42	1	221	7	237	0.466102
hRUG909	GH20.hmm	337	NODE_2713_length_21956_cov_13.4796_17	657	1.6e-106	14	337	121	464	0.958457
hRUG909	GH89.hmm	663	NODE_2762_length_21793_cov_10.0459_21	739	8.6e-226	2	661	73	737	0.993967
hRUG909	GH20.hmm	337	NODE_2796_length_21662_cov_11.4325_7	561	7e-124	8	335	156	511	0.970326
hRUG909	GH23.hmm	135	NODE_288_length_56436_cov_11.8285_46	527	1.7e-27	2	120	160	294	0.874074
hRUG909	GH13.hmm	299	NODE_30443_length_4356_cov_4.45664_3	619	2.1e-28	23	295	181	476	0.909699
hRUG909	CBM9.hmm	182	NODE_3241_length_19938_cov_10.0341_5	253	8.2e-34	2	180	51	240	0.978022
hRUG909	GT51.hmm	177	NODE_3378_length_19546_cov_13.3712_15	791	1.2e-65	1	177	64	253	0.99435
hRUG909	GH29.hmm	346	NODE_3378_length_19546_cov_13.3712_4	489	8.7e-61	41	335	35	346	0.849711
hRUG909	GH78.hmm	504	NODE_33891_length_3994_cov_10.8365_2	870	1.6e-142	5	504	302	848	0.990079
hRUG909	GH97.hmm	631	NODE_34471_length_3937_cov_16.779_1	758	7.2e-205	12	555	30	628	0.860539
hRUG909	GH130.hmm	296	NODE_34494_length_3935_cov_21.9064_3	340	6.2e-94	1	296	34	334	0.996622
hRUG909	GH2.hmm	752	NODE_3506_length_19137_cov_10.4678_8	973	4.5e-97	22	406	394	860	0.510638
hRUG909	GH109.hmm	126	NODE_3506_length_19137_cov_10.4678_9	458	3.8e-51	1	126	53	178	0.992063
hRUG909	GT2.hmm	168	NODE_3602_length_18894_cov_11.8495_20	320	8.6e-25	1	138	7	144	0.815476
hRUG909	CE2.hmm	209	NODE_3974_length_17895_cov_10.8627_4	385	2.4e-46	2	208	167	368	0.985646
hRUG909	CE9.hmm	373	NODE_3974_length_17895_cov_10.8627_9	401	7.8e-107	2	373	6	385	0.994638
hRUG909	GH97.hmm	631	NODE_4803_length_16098_cov_12.6226_5	683	1.4e-224	4	630	13	678	0.992076
hRUG909	GH13.hmm	299	NODE_48760_length_2949_cov_4.1548_1	562	3.8e-41	22	296	191	527	0.916388
hRUG909	GH2.hmm	752	NODE_509_length_46437_cov_13.7156_25	816	6.8e-112	23	475	18	632	0.601064
hRUG909	GH20.hmm	337	NODE_509_length_46437_cov_13.7156_33	704	6.8e-86	14	336	263	664	0.95549
hRUG909	GH92.hmm	491	NODE_521_length_45990_cov_13.4874_20	744	1e-172	5	491	222	725	0.989817
hRUG909	GH77.hmm	494	NODE_521_length_45990_cov_13.4874_24	858	1.3e-154	1	485	222	846	0.979757
hRUG909	GH13.hmm	299	NODE_521_length_45990_cov_13.4874_31	764	5.9e-54	13	294	157	617	0.939799
hRUG909	GH13.hmm	299	NODE_521_length_45990_cov_13.4874_32	495	3.3e-58	8	290	43	328	0.943144
hRUG909	GH13.hmm	299	NODE_521_length_45990_cov_13.4874_33	649	9.3e-56	13	290	175	492	0.926421
hRUG909	GT2.hmm	168	NODE_6131_length_13848_cov_12.231_7	499	8e-19	1	138	61	227	0.815476
hRUG909	GH5.hmm	275	NODE_661_length_42479_cov_13.6278_12	425	7e-23	35	240	69	385	0.745455
hRUG909	GH125.hmm	402	NODE_661_length_42479_cov_13.6278_1	474	6.8e-170	2	402	59	459	0.995025
hRUG909	GH26.hmm	303	NODE_661_length_42479_cov_13.6278_17	477	3.7e-88	2	302	132	470	0.990099
hRUG909	GH5.hmm	275	NODE_661_length_42479_cov_13.6278_18	533	1.8e-38	27	241	177	486	0.778182
hRUG909	GH26.hmm	303	NODE_661_length_42479_cov_13.6278_19	364	1.9e-54	35	274	54	328	0.788779
hRUG909	GH130.hmm	296	NODE_661_length_42479_cov_13.6278_20	386	4.1e-88	16	295	62	358	0.942568
hRUG909	GH43.hmm	248	NODE_661_length_42479_cov_13.6278_21	517	3.1e-72	2	248	34	309	0.991935
hRUG909	GH31.hmm	427	NODE_661_length_42479_cov_13.6278_23	926	4.6e-141	1	427	356	812	0.997658
hRUG909	GH3.hmm	216	NODE_661_length_42479_cov_13.6278_25	776	1e-59	4	215	116	344	0.976852
hRUG909	GT28.hmm	157	NODE_6687_length_13075_cov_14.3809_9	382	4.8e-44	2	157	201	367	0.987261
hRUG909	GH3.hmm	216	NODE_6872_length_12867_cov_12.4481_11	537	4.9e-62	5	216	73	296	0.976852
hRUG909	GH13.hmm	299	NODE_7059_length_12668_cov_10.4459_2	514	1.6e-36	10	294	32	371	0.949833
hRUG909	GT2.hmm	168	NODE_781_length_39409_cov_12.2113_2	323	4e-26	1	124	7	128	0.732143
hRUG909	CE11.hmm	271	NODE_825_length_38607_cov_12.0436_9	302	2.4e-68	1	220	3	221	0.808118
hRUG909	GH9.hmm	418	NODE_8752_length_11043_cov_15.4972_4	833	2.5e-77	2	415	116	580	0.988038
hRUG909	CE1.hmm	227	NODE_931_length_36694_cov_10.678_21	287	5.1e-53	1	224	31	281	0.982379
hRUG866	GH36.hmm	688	NODE_1052_length_34976_cov_40.4135_10	825	2e-251	2	672	9	725	0.973837
hRUG866	GH2.hmm	752	NODE_1052_length_34976_cov_40.4135_8	838	1.1e-103	27	485	3	569	0.609043
hRUG866	GT1.hmm	382	NODE_1266_length_32005_cov_37.3831_15	387	6.5e-38	12	381	11	384	0.965969
hRUG866	GT28.hmm	157	NODE_1402_length_30413_cov_36.4224_15	371	1.4e-44	2	155	189	351	0.974522
hRUG866	GH13.hmm	299	NODE_19214_length_6263_cov_43.3122_4	1189	3.4e-69	13	297	170	502	0.949833
hRUG866	GT35.hmm	674	NODE_19889_length_6093_cov_41.5489_3	844	8e-257	2	673	129	838	0.995549
hRUG866	GT5.hmm	472	NODE_19889_length_6093_cov_41.5489_4	506	9.4e-168	1	472	38	501	0.997881
hRUG866	CE4.hmm	130	NODE_24841_length_5135_cov_42.8244_1	347	2.1e-26	4	123	135	265	0.915385
hRUG866	GH25.hmm	177	NODE_2646_length_22311_cov_37.1817_9	848	2.2e-39	1	176	62	269	0.988701
hRUG866	GH13.hmm	299	NODE_2728_length_21891_cov_36.3708_5	660	5.7e-48	9	292	125	526	0.946488
hRUG866	GT51.hmm	177	NODE_275_length_57290_cov_34.427_35	1011	1.6e-54	2	175	128	307	0.977401
hRUG866	GH77.hmm	494	NODE_30070_length_4400_cov_41.3804_2	526	1.5e-156	1	491	19	521	0.991903
hRUG866	GH25.hmm	177	NODE_38_length_99893_cov_35.5334_3	302	3.5e-52	1	177	107	287	0.99435
hRUG866	GT4.hmm	160	NODE_38_length_99893_cov_35.5334_77	427	5.4e-21	12	130	224	343	0.7375
hRUG866	CE10.hmm	341	NODE_5230_length_15277_cov_41.7567_2	317	2.8e-36	83	327	50	306	0.715543
hRUG866	GH25.hmm	177	NODE_6086_length_13923_cov_6.42609_15	246	1.2e-44	1	177	4	173	0.99435
hRUG866	GT2.hmm	168	NODE_65008_length_2308_cov_37.213_1	338	1.8e-23	2	118	6	125	0.690476
hRUG866	GT2.hmm	168	NODE_7558_length_12136_cov_39.7902_6	1118	6.3e-27	1	123	4	125	0.72619
hRUG866	GT2.hmm	168	NODE_8280_length_11445_cov_42.7328_6	388	1.8e-29	2	124	6	129	0.72619
hRUG910	GH31.hmm	427	NODE_1279_length_31773_cov_17.9278_30	805	9.9e-92	1	427	177	593	0.997658
hRUG910	GT28.hmm	157	NODE_16183_length_7148_cov_18.4173_3	386	7.1e-42	2	155	215	370	0.974522
hRUG910	GH13.hmm	299	NODE_2125_length_25088_cov_17.5506_20	307	3.2e-28	22	228	19	257	0.688963
hRUG910	GH25.hmm	177	NODE_2435_length_23378_cov_14.1117_19	406	7.1e-42	1	177	216	394	0.99435
hRUG910	GT51.hmm	177	NODE_2650_length_22304_cov_19.52_1	999	2.2e-54	2	176	156	335	0.983051
hRUG910	CE10.hmm	341	NODE_270_length_57600_cov_19.1252_4	305	2.2e-28	87	330	74	298	0.71261
hRUG910	GT2.hmm	168	NODE_270_length_57600_cov_19.1252_45	313	1.4e-28	1	162	4	161	0.958333
hRUG910	GT2.hmm	168	NODE_27559_length_4721_cov_5.967_2	306	5.4e-27	1	130	8	141	0.767857
hRUG910	GT4.hmm	160	NODE_27559_length_4721_cov_5.967_3	375	6e-25	8	117	189	296	0.68125
hRUG910	GT2.hmm	168	NODE_27559_length_4721_cov_5.967_4	348	4.6e-30	2	131	8	137	0.767857
hRUG910	GT2.hmm	168	NODE_46626_length_3060_cov_12.3963_2	311	8.4e-35	1	158	5	160	0.934524
hRUG910	CE4.hmm	130	NODE_5655_length_14591_cov_18.565_10	480	8.1e-24	5	112	267	370	0.823077
hRUG910	GT4.hmm	160	NODE_6224_length_13734_cov_14.9676_1	677	9.4e-36	4	150	492	642	0.9125
hRUG910	GT2.hmm	168	NODE_8592_length_11165_cov_16.194_2	335	5.3e-33	1	167	5	171	0.988095
hRUG867	GT4.hmm	160	NODE_1092_length_34470_cov_31.0789_2	387	2.9e-26	6	155	201	352	0.93125
hRUG867	GT4.hmm	160	NODE_1092_length_34470_cov_31.0789_7	361	4.4e-34	6	157	172	325	0.94375
hRUG867	CBM2.hmm	101	NODE_1097_length_34377_cov_32.4312_5	1236	1.3e-23	2	96	175	268	0.930693
hRUG867	CBM2.hmm	101	NODE_1097_length_34377_cov_32.4312_5	1236	3.3e-19	3	85	71	152	0.811881
hRUG867	CBM62.hmm	131	NODE_1261_length_32086_cov_23.7557_1	870	4.5e-39	2	131	514	651	0.984733
hRUG867	CBM62.hmm	131	NODE_1261_length_32086_cov_23.7557_1	870	5.5e-37	1	131	664	801	0.992366
hRUG867	GH30.hmm	417	NODE_1261_length_32086_cov_23.7557_1	870	6e-78	8	416	26	499	0.978417
hRUG867	GH43.hmm	248	NODE_13082_length_8327_cov_32.3467_1	1314	1.2e-42	2	243	834	1175	0.971774
hRUG867	GH10.hmm	303	NODE_13082_length_8327_cov_32.3467_1	1314	4.1e-80	2	301	192	540	0.986799
hRUG867	CBM22.hmm	131	NODE_13082_length_8327_cov_32.3467_1	1314	9.8e-29	4	130	576	705	0.961832
hRUG867	GH31.hmm	427	NODE_13082_length_8327_cov_32.3467_2	768	3.4e-129	1	427	262	688	0.997658
hRUG867	GT1.hmm	382	NODE_1363_length_30856_cov_21.6697_14	393	3.8e-27	226	368	219	380	0.371728
hRUG867	GH26.hmm	303	NODE_13697_length_8074_cov_29.8132_7	744	5.6e-89	2	303	169	507	0.993399
hRUG867	GH5.hmm	275	NODE_13778_length_8037_cov_20.3965_1	318	1.6e-48	13	236	9	299	0.810909
hRUG867	GH5.hmm	275	NODE_1399_length_30439_cov_30.0928_19	820	1.3e-36	1	240	447	698	0.869091
hRUG867	GH5.hmm	275	NODE_1399_length_30439_cov_30.0928_19	820	8e-47	8	239	58	353	0.84
hRUG867	GH48.hmm	617	NODE_1399_length_30439_cov_30.0928_20	851	4.7e-230	1	616	43	740	0.996759
hRUG867	GH26.hmm	303	NODE_1423_length_30157_cov_25.05_4	696	1.9e-80	1	303	177	583	0.9967
hRUG867	CBM77.hmm	103	NODE_1423_length_30157_cov_25.05_5	1277	1.1e-40	1	103	1069	1171	0.990291
hRUG867	PL1.hmm	202	NODE_1423_length_30157_cov_25.05_5	1277	1.7e-45	34	200	230	400	0.821782
hRUG867	PL9.hmm	374	NODE_1423_length_30157_cov_25.05_5	1277	1.8e-110	11	371	597	1008	0.962567
hRUG867	GH2.hmm	752	NODE_1423_length_30157_cov_25.05_7	1431	9.6e-180	22	750	77	990	0.968085
hRUG867	CBM32.hmm	124	NODE_1423_length_30157_cov_25.05_8	847	9.3e-19	8	122	445	578	0.919355
hRUG867	CBM76.hmm	161	NODE_1472_length_29653_cov_29.1604_1	791	1.3e-67	1	161	532	688	0.993789
hRUG867	GH44.hmm	514	NODE_1472_length_29653_cov_29.1604_1	791	1.8e-180	4	513	37	529	0.990272
hRUG867	GT5.hmm	472	NODE_16344_length_7105_cov_21.0563_3	474	4.5e-172	1	472	2	468	0.997881
hRUG867	GH13.hmm	299	NODE_17267_length_6824_cov_30.5128_3	437	6.6e-55	19	295	35	325	0.923077
hRUG867	PL11.hmm	606	NODE_17815_length_6663_cov_24.6929_1	894	1.4e-242	3	589	43	633	0.966997
hRUG867	GH3.hmm	216	NODE_1827_length_26966_cov_24.0469_10	693	3.1e-67	3	215	37	275	0.981481
hRUG867	GH11.hmm	177	NODE_1827_length_26966_cov_24.0469_13	808	4.9e-59	1	176	51	243	0.988701
hRUG867	GH16.hmm	189	NODE_1827_length_26966_cov_24.0469_13	808	5.2e-30	9	186	605	802	0.936508
hRUG867	CBM22.hmm	131	NODE_1827_length_26966_cov_24.0469_13	808	5.5e-28	4	131	269	395	0.969466
hRUG867	CBM6.hmm	138	NODE_1827_length_26966_cov_24.0469_16	988	1.3e-36	18	136	334	453	0.855072
hRUG867	CBM22.hmm	131	NODE_1827_length_26966_cov_24.0469_16	988	1.7e-31	4	130	475	602	0.961832
hRUG867	GH43.hmm	248	NODE_1827_length_26966_cov_24.0469_16	988	6.1e-56	2	246	29	310	0.983871
hRUG867	CE1.hmm	227	NODE_1827_length_26966_cov_24.0469_16	988	6e-28	7	221	746	979	0.942731
hRUG867	CE3.hmm	194	NODE_1827_length_26966_cov_24.0469_17	1037	1.7e-52	1	194	437	654	0.994845
hRUG867	CE1.hmm	227	NODE_1827_length_26966_cov_24.0469_17	1037	5.6e-40	4	219	799	1030	0.947137
hRUG867	CBM22.hmm	131	NODE_1827_length_26966_cov_24.0469_17	1037	6.3e-31	3	130	267	392	0.969466
hRUG867	GH11.hmm	177	NODE_1827_length_26966_cov_24.0469_17	1037	8.2e-60	1	176	47	239	0.988701
hRUG867	GH13.hmm	299	NODE_1951_length_26119_cov_29.2546_26	458	1.6e-26	21	237	177	407	0.722408
hRUG867	GH16.hmm	189	NODE_1960_length_26075_cov_25.4988_14	472	3.4e-59	2	189	61	297	0.989418
hRUG867	CBM4.hmm	126	NODE_1960_length_26075_cov_25.4988_14	472	3.5e-32	1	126	321	452	0.992063
hRUG867	GT5.hmm	472	NODE_20157_length_6035_cov_27.1654_3	485	3.6e-183	1	471	3	479	0.995763
hRUG867	GH53.hmm	342	NODE_20627_length_5926_cov_29.124_4	528	9.3e-117	1	342	53	414	0.997076
hRUG867	GH124.hmm	332	NODE_20627_length_5926_cov_29.124_5	415	4.2e-105	98	332	55	276	0.704819
hRUG867	PL1.hmm	202	NODE_2130_length_25061_cov_27.5685_1	1125	1.8e-40	27	201	583	768	0.861386
hRUG867	CE8.hmm	288	NODE_2130_length_25061_cov_27.5685_1	1125	1e-59	8	286	48	392	0.965278
hRUG867	GH94.hmm	1036	NODE_2172_length_24762_cov_30.39_4	806	1.8e-248	263	1036	2	802	0.746139
hRUG867	GH9.hmm	418	NODE_2219_length_24502_cov_28.584_14	788	1.9e-119	1	418	44	525	0.997608
hRUG867	GH97.hmm	631	NODE_2219_length_24502_cov_28.584_17	1114	1.8e-145	12	630	300	907	0.979398
hRUG867	CBM35.hmm	123	NODE_2219_length_24502_cov_28.584_17	1114	5.9e-20	1	122	925	1048	0.98374
hRUG867	GH25.hmm	177	NODE_22436_length_5560_cov_27.5437_4	392	1.9e-48	1	177	159	333	0.99435
hRUG867	cohesin.hmm	134	NODE_2250_length_24338_cov_31.3024_18	284	5.6e-20	1	117	33	160	0.865672
hRUG867	cohesin.hmm	134	NODE_2250_length_24338_cov_31.3024_20	893	2e-21	1	133	58	179	0.985075
hRUG867	CE4.hmm	130	NODE_2384_length_23611_cov_23.8081_24	284	3.5e-22	4	125	93	243	0.930769
hRUG867	GH5.hmm	275	NODE_2487_length_23115_cov_27.3557_17	424	1.1e-41	21	235	64	379	0.778182
hRUG867	GH11.hmm	177	NODE_2598_length_22606_cov_28.4122_13	1348	1.1e-59	1	176	50	242	0.988701
hRUG867	CBM22.hmm	131	NODE_2598_length_22606_cov_28.4122_13	1348	3.7e-25	5	130	966	1090	0.954198
hRUG867	CBM22.hmm	131	NODE_2598_length_22606_cov_28.4122_13	1348	4.8e-34	4	131	274	403	0.969466
hRUG867	CE4.hmm	130	NODE_2598_length_22606_cov_28.4122_13	1348	6.6e-21	6	108	1137	1248	0.784615
hRUG867	GH10.hmm	303	NODE_2598_length_22606_cov_28.4122_13	1348	9.2e-82	11	302	483	805	0.960396
hRUG867	GH3.hmm	216	NODE_2624_length_22438_cov_23.0655_11	411	3.3e-49	7	216	142	365	0.967593
hRUG867	CBM22.hmm	131	NODE_2624_length_22438_cov_23.0655_5	1042	4.6e-29	4	130	445	572	0.961832
[truncated: 71,552 more rows]
