# Supplementary material for: Assembly of 913 microbial genomes from metagenomic sequencing of the cow rumen
Source: Nat Commun. 2018 Feb 28;9:870. doi: 10.1038/s41467-018-03317-6 (PMC5830445; doi:10.1038/s41467-018-03317-6)
Supplement: Supplementary file 10 — Supplementary Data 8 [file 41467_2018_3317_MOESM10_ESM.xlsx]

## Sheet: Sheet1
hmm_hit	protein_id	RUG	uniprot	nr	env_nr	m5nr	hess	max
GT3.hmm	NODE_6616_length_13165_cov_27.2185_3	hRUG888	58.4	58.4	48.6	57.3	67.5	67.5
GT3.hmm	NODE_4896_length_15913_cov_20.6119_6	hRUG907	46.2	48	45.7	46.2	78.8	78.8
GT3.hmm	NODE_1521_length_29298_cov_41.0448_6	hRUG857	58.1	58.1	49.2	57.7	69.7	69.7
GT3.hmm	NODE_12588_length_8558_cov_51.3131_2	hRUG873	80.2	80.2	50.6	80.2	77.3	80.2
GT3.hmm	NODE_1346_length_31005_cov_12.4779_7	hRUG893	83.7	85.7	68.7	81.7	85.7	85.7
GT3.hmm	NODE_22872_length_5475_cov_23.8194_2	hRUG878	67	68.4	60.1	68.4	66.3	68.4
GT3.hmm	NODE_8_length_166798_cov_14.8827_141	hRUG905	57.2	73	62.2	73	67.6	73
GT3.hmm	NODE_10255_length_9883_cov_18.3914_6	hRUG858	71.1	71.1	62.9	71.1	67.4	71.1
GT3.hmm	NODE_7798_length_11890_cov_31.5518_3	hRUG883	66	66	65.3	66	72.5	72.5
GT3.hmm	NODE_784_length_39319_cov_14.4111_16	hRUG906	69.9	69.9	63.5	69.9	68.8	69.9
GT3.hmm	NODE_586_length_44177_cov_13.2467_35	hRUG908	66.9	66.9	59.6	66.9	66.6	66.9
GT3.hmm	NODE_7706_length_11974_cov_28.3958_7	hRUG897	50.9	50.9	47.1	50.9	46.2	50.9
GT3.hmm	NODE_3304_length_19744_cov_11.5058_7	hRUG879	72.9	72.9	62.5	72.9	71.4	72.9
GT3.hmm	NODE_1821_length_26994_cov_13.405_2	hRUG909	72.2	74.4	52.6	72.2	75.7	75.7
GH67.hmm	NODE_3726_length_18558_cov_37.9541_2	hRUG878	56.8	56.5	47.4	56.8	61.8	61.8
GH67.hmm	NODE_3692_length_18664_cov_18.5844_2	hRUG893	69	78.7	45.6	64.2	75.8	78.7
GH67.hmm	NODE_2161_length_24811_cov_21.4449_6	hRUG858	64.1	64.4	49.6	64.1	63.7	64.4
GH67.hmm	NODE_1557_length_28986_cov_49.5619_7	hRUG883	61.3	61.3	49.8	61.3	64.4	64.4
CE6.hmm	NODE_1258_length_32129_cov_14.2705_13	hRUG893	68.7	68.7	44.4	68.7	52.3	68.7
CE6.hmm	NODE_2343_length_23861_cov_37.5161_15	hRUG883	64.1	58.2	54	60.6	69.5	69.5
CE6.hmm	NODE_1992_length_25831_cov_37.5491_8	hRUG883	60.5	60.5	0	61.7	57.5	61.7
GH38.hmm	NODE_8522_length_11236_cov_8.14668_8	hRUG901	69.9	69.9	36.1	69.9	52.3	69.9
GH38.hmm	NODE_16160_length_7158_cov_46.119_2	hRUG875	58.2	58.2	37.2	58.2	39.9	58.2
GH38.hmm	NODE_7_length_168712_cov_24.2895_47	hRUG903	48.8	48.8	28.4	48.8	36.6	48.8
GH38.hmm	NODE_5094_length_15536_cov_41.5416_9	hRUG856	74.6	74.6	34.5	61.1	54.2	74.6
GH38.hmm	NODE_56170_length_2617_cov_16.0714_1	hRUG884	50.1	50.1	30.7	45.6	37.4	50.1
GH38.hmm	NODE_8864_length_10944_cov_20.2889_1	hRUG903	58.9	58.9	32.7	58.9	34.9	58.9
GH38.hmm	NODE_962_length_36247_cov_44.1049_29	hRUG880	48.3	48.3	33.9	38.5	33.6	48.3
GH38.hmm	NODE_4714_length_16257_cov_13.0185_11	hRUG908	63.9	64.2	57.4	64.3	59.1	64.3
GH38.hmm	NODE_226_length_62432_cov_26.9849_52	hRUG903	63.8	63.8	32.8	63.8	51	63.8
GH38.hmm	NODE_32_length_103710_cov_43.3719_86	hRUG880	64.6	64.8	42.2	64.6	57.7	64.8
GH38.hmm	NODE_256_length_59151_cov_18.7761_34	hRUG903	58.3	58.3	32.3	58.3	56.5	58.3
GH38.hmm	NODE_6735_length_13023_cov_20.9193_8	hRUG903	58.7	58.7	55.3	58.7	34.9	58.7
GH38.hmm	NODE_6_length_171737_cov_41.696_108	hRUG856	60.2	60.4	40	60.2	57.3	60.4
GH38.hmm	NODE_5918_length_14183_cov_14.9186_2	hRUG856	59.5	59.5	39.3	59.5	57.4	59.5
GH38.hmm	NODE_7075_length_12650_cov_14.6825_5	hRUG884	58.2	58.2	39.6	58	52.1	58.2
GH51.hmm	NODE_1025_length_35360_cov_42.2007_9	hRUG856	58.1	58.1	38.5	53.2	48.4	58.1
GH51.hmm	NODE_8715_length_11072_cov_16.0025_6	hRUG908	64.5	64.5	64.5	64.5	54.2	64.5
GH51.hmm	NODE_1280_length_31733_cov_45.8901_20	hRUG853	73.5	73.9	59.8	70.6	58	73.9
GH51.hmm	NODE_50019_length_2887_cov_50.0996_1	hRUG877	72.8	73.2	59.6	71	57.8	73.2
GH51.hmm	NODE_10130_length_9975_cov_10.6275_7	hRUG906	63	63	48.7	63	56	63
GH51.hmm	NODE_63_length_89512_cov_45.3234_58	hRUG880	68.2	69.5	56.3	68.7	56.9	69.5
GH51.hmm	NODE_2065_length_25454_cov_18.3773_3	hRUG906	76.3	75.5	66.2	75.5	69.2	76.3
GH51.hmm	NODE_1365_length_30831_cov_48.2627_2	hRUG875	71	71	53.2	71	61.7	71
GH51.hmm	NODE_12_length_143085_cov_23.8526_102	hRUG858	72.3	72.3	72.8	72.3	52.6	72.8
GH51.hmm	NODE_9710_length_10274_cov_8.94197_1	hRUG886	60.6	60.6	33.3	60.6	57.3	60.6
GH51.hmm	NODE_51720_length_2808_cov_61.8634_2	hRUG886	82.8	82.8	56.3	82.8	55.1	82.8
GH51.hmm	NODE_380_length_51016_cov_11.8651_7	hRUG893	71.6	71.6	36.3	71.6	51.2	71.6
GH51.hmm	NODE_207_length_63774_cov_13.0714_40	hRUG879	79.7	79.7	65.1	79.7	74.2	79.7
GH51.hmm	NODE_15551_length_7361_cov_10.6053_3	hRUG871	42.1	45.1	36.6	39.2	35.3	45.1
GH51.hmm	NODE_310_length_54492_cov_14.3973_46	hRUG893	60.5	60.5	40.4	53.3	37.7	60.5
GH51.hmm	NODE_5287_length_15172_cov_49.3835_6	hRUG868	75.6	75.6	52.5	75.6	60.5	75.6
GH51.hmm	NODE_8420_length_11325_cov_37.7243_7	hRUG878	70.8	70.6	59.4	70.6	65.2	70.8
GH51.hmm	NODE_170_length_68383_cov_16.5802_11	hRUG903	66.8	66.8	56	66.1	65.8	66.8
GH51.hmm	NODE_142_length_71470_cov_10.7852_53	hRUG871	70.5	70.5	52.4	70.5	63.4	70.5
GH51.hmm	NODE_10565_length_9676_cov_57.0442_5	hRUG883	70.4	70.4	60.7	66.7	82.9	82.9
GH51.hmm	NODE_12192_length_8758_cov_38.4939_7	hRUG856	61.7	61.7	30.6	61.7	56.4	61.7
GH51.hmm	NODE_149_length_70505_cov_13.5559_11	hRUG884	78.3	78.3	54.2	78.3	55.4	78.3
GH51.hmm	NODE_10309_length_9850_cov_42.6497_6	hRUG861	75.2	75.2	57.5	75.2	57.9	75.2
GH51.hmm	NODE_46555_length_3064_cov_58.5723_2	hRUG883	62.4	62.4	36.2	64.2	65.4	65.4
GH51.hmm	NODE_8805_length_10997_cov_47.1847_6	hRUG875	83.9	83.9	55.8	83.9	55	83.9
GH51.hmm	NODE_1539_length_29138_cov_48.3587_12	hRUG875	48	47.6	50.5	48	43.4	50.5
GH51.hmm	NODE_837_length_38306_cov_40.9156_21	hRUG856	75	75	57.1	69.6	68.7	75
GH51.hmm	NODE_3021_length_20693_cov_28.099_1	hRUG883	52.3	53.5	51.7	48.8	71.9	71.9
GH51.hmm	NODE_792_length_39139_cov_12.0946_4	hRUG879	64.5	63.3	49.4	63.3	58.7	64.5
GH51.hmm	NODE_1740_length_27460_cov_32.5664_19	hRUG878	56.9	57	38	57.4	41.6	57.4
GH51.hmm	NODE_5287_length_15172_cov_49.3835_7	hRUG868	84.5	84.5	55.2	84.5	56.2	84.5
GH51.hmm	NODE_36026_length_3793_cov_5.59524_4	hRUG890	98.8	98.8	38.2	97.9	76.1	98.8
GH51.hmm	NODE_28222_length_4634_cov_53.2612_1	hRUG886	51.6	51.6	57.1	51.6	61.4	61.4
GH51.hmm	NODE_215_length_63456_cov_12.9103_15	hRUG879	73.3	73.5	70.6	73.5	58.6	73.5
GH51.hmm	NODE_18722_length_6401_cov_21.6517_1	hRUG906	75.6	75.6	73.6	75.6	54.6	75.6
GH51.hmm	NODE_8611_length_11152_cov_12.2122_5	hRUG893	77.1	76.9	63	76.9	77	77.1
GH51.hmm	NODE_676_length_41878_cov_23.0273_5	hRUG858	76.3	76.3	63.9	76.3	67.4	76.3
GH51.hmm	NODE_18039_length_6600_cov_10.9829_3	hRUG892	75.2	75.2	54.8	75.2	68.7	75.2
GH51.hmm	NODE_1498_length_29478_cov_12.0699_25	hRUG893	65.2	67.8	50.5	65.2	61.2	67.8
GH51.hmm	NODE_17334_length_6803_cov_40.2687_1	hRUG897	56.2	57.8	37.5	56.2	53.7	57.8
GH51.hmm	NODE_9859_length_10170_cov_53.6255_2	hRUG883	54.6	54.6	37.2	52.8	75	75
GH9.hmm	NODE_42867_length_3283_cov_6.33209_2	hRUG892	51.8	51.8	34	51.8	48.2	51.8
GH9.hmm	NODE_880_length_37743_cov_30.7283_41	hRUG867	83.8	88.4	34.5	83.8	74.9	88.4
GH9.hmm	NODE_2219_length_24502_cov_28.584_14	hRUG867	85.5	96.4	32.9	74.2	83.4	96.4
GH9.hmm	NODE_3358_length_19593_cov_27.4769_2	hRUG867	81.2	90.1	35.4	70.5	76.3	90.1
GH9.hmm	NODE_704_length_41153_cov_16.2491_8	hRUG895	52.8	52.8	33.1	52.8	46.9	52.8
GH9.hmm	NODE_7681_length_12010_cov_27.176_8	hRUG867	86	86	53.8	70.8	69.3	86
GH9.hmm	NODE_4160_length_17440_cov_15.8965_18	hRUG860	67.3	67.3	28.2	68.7	32.3	68.7
GH9.hmm	NODE_7681_length_12010_cov_27.176_7	hRUG867	80.6	86	29.7	79.4	42.2	86
GH9.hmm	NODE_25581_length_5012_cov_4.36312_2	hRUG900	42.3	40.6	29.4	42.3	38	42.3
GH9.hmm	NODE_983_length_35866_cov_24.0005_1	hRUG867	68.1	76.5	43.3	68.5	42	76.5
GH9.hmm	NODE_959_length_36340_cov_20.3487_4	hRUG867	79.9	90.9	34.1	79.8	72.3	90.9
GH9.hmm	NODE_635_length_43173_cov_30.8451_24	hRUG867	75.4	86.7	33.1	75.4	71.3	86.7
GH9.hmm	NODE_3625_length_18835_cov_10.3083_2	hRUG859	55.2	56.6	34.9	56.5	52.3	56.6
GH9.hmm	NODE_2325_length_23977_cov_39.2532_12	hRUG897	0	0	45.9	0	54.6	54.6
GH9.hmm	NODE_30423_length_4358_cov_8.19591_2	hRUG904	98.2	98.2	36.3	98.2	49.9	98.2
GH9.hmm	NODE_3295_length_19764_cov_19.705_4	hRUG907	67.2	67.2	38.9	67.2	71.8	71.8
GH9.hmm	NODE_635_length_43173_cov_30.8451_23	hRUG867	79.5	84.2	27.5	52	57.6	84.2
GH9.hmm	NODE_1309_length_31345_cov_14.1964_15	hRUG893	63.1	65	43	63.1	68.6	68.6
GH9.hmm	NODE_104_length_78773_cov_28.9367_29	hRUG874	38.5	36.4	26.2	38.5	31.7	38.5
GH9.hmm	NODE_356_length_52067_cov_10.2331_39	hRUG859	48.1	54.6	32.5	52.8	39	54.6
GH9.hmm	NODE_736_length_40597_cov_13.6808_21	hRUG893	68.5	68.5	43.5	68.5	51.1	68.5
GH9.hmm	NODE_3125_length_20317_cov_26.5411_6	hRUG867	73.7	74.4	61.5	66.4	77.3	77.3
GH9.hmm	NODE_8187_length_11529_cov_46.4963_1	hRUG857	60.8	60.8	59	59.6	58	60.8
GH9.hmm	NODE_916_length_37063_cov_17.4381_37	hRUG867	85.7	93.3	33.2	71.6	75.6	93.3
GH9.hmm	NODE_10823_length_9513_cov_11.9331_6	hRUG891	66.9	65.7	34.3	64.2	64.5	66.9
GH9.hmm	NODE_8752_length_11043_cov_15.4972_4	hRUG909	66.5	66.5	60	66.5	66.8	66.8
CBM62.hmm	NODE_1261_length_32086_cov_23.7557_1	hRUG867	78.5	87.5	33.3	61.6	76.9	87.5
CBM62.hmm	NODE_4067_length_17666_cov_42.6054_14	hRUG897	48.8	48.8	28.5	41.5	51	51
CBM62.hmm	NODE_4067_length_17666_cov_42.6054_15	hRUG897	49.6	49.6	27.8	40.5	46.9	49.6
GT32.hmm	NODE_5505_length_14832_cov_43.1338_8	hRUG857	54.2	57.6	29.5	54.1	54.1	57.6
GT32.hmm	NODE_424_length_48907_cov_18.9695_10	hRUG907	44.3	44.3	36.2	40.3	60.7	60.7
GT32.hmm	NODE_4222_length_17280_cov_40.0707_10	hRUG861	58.7	58.7	37.2	58.6	64	64
GT32.hmm	NODE_640_length_43063_cov_27.2327_29	hRUG888	55.9	60.1	40	55.9	54.5	60.1
GT32.hmm	NODE_74033_length_2067_cov_6.28678_1	hRUG907	54.5	55.3	41.3	54	92.9	92.9
GT32.hmm	NODE_2332_length_23940_cov_37.3184_10	hRUG888	55.6	56.9	36.8	55.6	51.3	56.9
GT32.hmm	NODE_224_length_62475_cov_18.0094_6	hRUG907	37.3	37.3	39.5	44.4	60.4	60.4
GT32.hmm	NODE_30710_length_4325_cov_4.53068_7	hRUG872	37.7	37.7	38.8	37.7	49.7	49.7
GT32.hmm	NODE_52514_length_2773_cov_14.0155_3	hRUG895	43.9	64	38.1	60.8	75.2	75.2
GT32.hmm	NODE_26343_length_4902_cov_6.04394_2	hRUG860	35.1	36.1	27.6	35.1	42.2	42.2
GT32.hmm	NODE_4222_length_17280_cov_40.0707_14	hRUG861	61.9	61.9	37.3	59.7	54	61.9
GT32.hmm	NODE_42326_length_3319_cov_31.5472_1	hRUG857	58.3	58.3	40	58.3	57	58.3
GT32.hmm	NODE_9497_length_10427_cov_8.10731_2	hRUG854	39.3	39.3	44.2	39.3	49.5	49.5
GT32.hmm	NODE_39680_length_3504_cov_9.74804_1	hRUG876	51.9	52.7	42.5	46	51.9	52.7
GT32.hmm	NODE_58_length_91480_cov_24.0702_67	hRUG852	42.6	66.1	37	63	72.2	72.2
CE9.hmm	NODE_155_length_69714_cov_13.9587_51	hRUG854	76.8	76.8	43.6	58.1	41.4	76.8
CE9.hmm	NODE_337_length_52914_cov_12.4596_45	hRUG862	98.4	98.4	41.7	98.4	35.4	98.4
CE9.hmm	NODE_26071_length_4941_cov_8.84977_4	hRUG865	0	0	47.7	0	56.3	56.3
CE9.hmm	NODE_1151_length_33512_cov_38.5131_41	hRUG894	65.9	65.9	44.3	65.9	42.8	65.9
CE9.hmm	NODE_18515_length_6462_cov_53.8219_1	hRUG861	0	0	51.5	59.7	62.5	62.5
CE9.hmm	NODE_192_length_65696_cov_8.55619_22	hRUG865	68.4	68.4	37.6	68.4	54.1	68.4
CE9.hmm	NODE_2073_length_25399_cov_10.8213_7	hRUG896	60.3	60.3	47.7	60.3	52.3	60.3
CE9.hmm	NODE_2621_length_22472_cov_35.1978_9	hRUG888	67.9	70.4	66.8	67.6	72.2	72.2
CE9.hmm	NODE_12157_length_8776_cov_49.6645_4	hRUG877	66.8	66.8	50.8	66.8	58.8	66.8
CE9.hmm	NODE_1782_length_27223_cov_46.03_12	hRUG880	51.8	51.8	41.4	50.7	54.7	54.7
CE9.hmm	NODE_362_length_51741_cov_50.7681_31	hRUG870	61.7	67.7	47.4	62.5	59.8	67.7
CE9.hmm	NODE_1622_length_28347_cov_26.5661_18	hRUG890	68.7	78	38.8	68.7	36.1	78
CE9.hmm	NODE_1351_length_30971_cov_41.557_10	hRUG856	61.7	61.7	44.8	60.2	50.3	61.7
CE9.hmm	NODE_7344_length_12350_cov_29.212_1	hRUG881	46.6	49.1	33.7	46.9	47.7	49.1
CE9.hmm	NODE_19687_length_6136_cov_47.1503_4	hRUG864	69	69	34.9	63	35.5	69
CE9.hmm	NODE_6531_length_13286_cov_26.1939_7	hRUG903	55.3	56.1	48.7	54	47.6	56.1
CE9.hmm	NODE_2178_length_24709_cov_27.8001_13	hRUG891	69	69	38.7	69	39.4	69
CE9.hmm	NODE_10844_length_9504_cov_12.3701_3	hRUG862	86.5	86.5	48.5	86.5	46.7	86.5
CE9.hmm	NODE_6647_length_13115_cov_28.442_3	hRUG874	75.3	75.3	35.5	75.3	54	75.3
CE9.hmm	NODE_6998_length_12725_cov_11.0708_6	hRUG901	67.7	67.7	32.7	67.7	63	67.7
CE9.hmm	NODE_19215_length_6262_cov_44.1023_1	hRUG876	57.4	63.3	35.8	57.4	50.8	63.3
CE9.hmm	NODE_452_length_48157_cov_8.09948_14	hRUG865	55.9	55.9	38	55.9	43.5	55.9
CE9.hmm	NODE_27747_length_4698_cov_5.04889_4	hRUG900	73.3	73.3	38.4	73.3	56.4	73.3
CE9.hmm	NODE_6942_length_12782_cov_32.9493_6	hRUG874	59.7	60	35.7	60.3	38.9	60.3
CE9.hmm	NODE_3974_length_17895_cov_10.8627_9	hRUG909	49.9	50.5	41.7	49.6	75.5	75.5
CE9.hmm	NODE_3491_length_19177_cov_8.68_19	hRUG865	0	0	39	0	42.6	42.6
CE9.hmm	NODE_13328_length_8225_cov_63.7829_8	hRUG870	63.9	71.1	49	66.3	60.4	71.1
CE9.hmm	NODE_13864_length_7993_cov_40.5066_1	hRUG897	73.8	73.8	73.2	74	58.8	74
CE9.hmm	NODE_527_length_45820_cov_28.5831_4	hRUG902	66.1	70.2	36.4	66.1	53.3	70.2
CE9.hmm	NODE_16210_length_7140_cov_12.9612_1	hRUG884	50.9	58	49.8	50.9	48.8	58
CE9.hmm	NODE_748_length_40292_cov_47.9978_9	hRUG868	63.2	63.2	45	63.2	58.7	63.2
CE9.hmm	NODE_5757_length_14421_cov_14.4302_3	hRUG912	74.7	74.7	56	74.7	57.6	74.7
CE9.hmm	NODE_10857_length_9497_cov_21.9693_6	hRUG874	48.6	48.6	28.5	48.6	29.2	48.6
CE9.hmm	NODE_5675_length_14561_cov_45.0382_16	hRUG887	66.9	67.5	44	67.2	42.6	67.5
CE9.hmm	NODE_488_length_46976_cov_42.6131_27	hRUG856	69.5	69.5	39.1	69.5	39.3	69.5
GH124.hmm	NODE_20627_length_5926_cov_29.124_5	hRUG867	76	78.4	50	78	74.9	78.4
GH57.hmm	NODE_10224_length_9904_cov_8.91644_4	hRUG913	77.6	78.9	69.8	77.6	69.4	78.9
GH57.hmm	NODE_617_length_43465_cov_31.3947_22	hRUG888	72.3	72.3	55.4	72.3	80.5	80.5
GH57.hmm	NODE_392_length_50594_cov_11.1095_28	hRUG879	82.8	82.8	71.6	82.8	74.2	82.8
GH57.hmm	NODE_683_length_41636_cov_13.3486_13	hRUG905	81.7	81.7	70.7	81.7	72.3	81.7
GH57.hmm	NODE_1895_length_26478_cov_28.6126_13	hRUG878	79.8	79.8	72.1	79.8	70.2	79.8
GH57.hmm	NODE_13254_length_8257_cov_11.9006_7	hRUG908	79.6	81	68.4	80.4	69.9	81
GH57.hmm	NODE_4773_length_16152_cov_56.8312_1	hRUG873	80.7	80.7	54.5	80.7	72.2	80.7
GH57.hmm	NODE_3171_length_20161_cov_9.12235_9	hRUG901	77.3	77.3	42.8	77.3	67.8	77.3
GH57.hmm	NODE_7901_length_11780_cov_21.2552_7	hRUG907	54.2	54.2	42.1	51.8	84.9	84.9
GH57.hmm	NODE_5200_length_15325_cov_7.21179_14	hRUG865	44.7	44.7	39.2	44.7	55.1	55.1
GH57.hmm	NODE_3431_length_19374_cov_14.7482_1	hRUG906	82.6	82.8	74.1	82.6	74.6	82.8
GH57.hmm	NODE_8616_length_11149_cov_9.27078_16	hRUG901	91	91	39.5	91	87.8	91
GH57.hmm	NODE_69_length_87500_cov_43.4761_25	hRUG857	73.9	73.9	55.9	73.9	79.8	79.8
GH57.hmm	NODE_4828_length_16040_cov_15.4228_7	hRUG858	80.4	80.4	69.8	80.4	72.2	80.4
GH57.hmm	NODE_3168_length_20169_cov_40.6233_12	hRUG897	69.6	69.6	74.1	69.6	67.8	74.1
GH57.hmm	NODE_3167_length_20172_cov_13.0784_6	hRUG893	82.1	87.8	72.1	83	73.6	87.8
GH57.hmm	NODE_1821_length_26994_cov_13.405_3	hRUG909	74	77.3	54.5	74	73.2	77.3
GH57.hmm	NODE_7038_length_12688_cov_8.83116_3	hRUG901	71.5	71.5	32	71.5	59.7	71.5
GH57.hmm	NODE_5200_length_15325_cov_7.21179_11	hRUG865	64.2	64.2	34.7	64.2	54.7	64.2
GH42.hmm	NODE_1068_length_34741_cov_47.1066_8	hRUG868	59.6	59.6	56.1	59.5	41.2	59.6
GH42.hmm	NODE_8692_length_11094_cov_52.0006_2	hRUG868	59.6	59.6	32.6	59.5	56.6	59.6
GH42.hmm	NODE_6984_length_12742_cov_11.3804_3	hRUG862	56.3	73.9	38.4	57.5	50.8	73.9
GH42.hmm	NODE_1972_length_25970_cov_48.0773_3	hRUG868	59.4	62.1	36.8	58.3	53.1	62.1
GH42.hmm	NODE_31260_length_4264_cov_11.2687_3	hRUG871	52	58.4	31.7	52	45.2	58.4
GH42.hmm	NODE_6_length_171737_cov_41.696_11	hRUG856	68.4	68.4	37	68.4	65.6	68.4
GH42.hmm	NODE_739_length_40557_cov_14.54_13	hRUG879	73.5	73.5	29.6	63.2	82.7	82.7
GH42.hmm	NODE_700_length_41254_cov_22.3999_27	hRUG867	83.4	94.4	36.6	82.6	77.3	94.4
GH42.hmm	NODE_54990_length_2666_cov_46.8713_1	hRUG861	46.2	46.2	32.5	46.2	41.7	46.2
GH42.hmm	NODE_12635_length_8533_cov_44.2977_4	hRUG856	53.3	53.3	38.5	53.3	48.8	53.3
GH42.hmm	NODE_2248_length_24345_cov_50.6279_4	hRUG875	45.7	55.2	45.2	45.9	36.2	55.2
GH42.hmm	NODE_1519_length_29302_cov_49.2287_11	hRUG868	53.7	53.7	39	53.7	38.7	53.7
GH42.hmm	NODE_56800_length_2591_cov_7.88407_2	hRUG884	60.6	60.6	33.8	60.6	59	60.6
GH42.hmm	NODE_29934_length_4417_cov_37.505_2	hRUG856	61.7	61.7	57.3	62.2	44.3	62.2
GH42.hmm	NODE_2344_length_23860_cov_15.4255_2	hRUG872	62.6	66.8	36.1	53.5	53.5	66.8
GH42.hmm	NODE_6660_length_13100_cov_50.0918_10	hRUG875	41.1	41.5	29	37.4	47.3	47.3
GH42.hmm	NODE_16232_length_7136_cov_36.4717_6	hRUG861	0	0	63.7	0	59.6	63.7
GH42.hmm	NODE_14198_length_7859_cov_52.6978_5	hRUG886	0	0	45.9	0	42.4	45.9
GH42.hmm	NODE_4702_length_16278_cov_12.2542_8	hRUG896	48.1	48.1	48.6	46.9	43.8	48.6
GH42.hmm	NODE_3363_length_19588_cov_47.8853_4	hRUG870	53.8	59.7	39.4	53.8	47.9	59.7
GH42.hmm	NODE_31045_length_4286_cov_27.706_4	hRUG852	62.6	62.6	39.4	62.6	47	62.6
GH109.hmm	NODE_4378_length_16950_cov_49.1695_10	hRUG873	70.8	70.8	57.2	70.8	66.2	70.8
GH109.hmm	NODE_23_length_114241_cov_26.0224_48	hRUG903	68.3	68.3	34.3	68.3	67.9	68.3
GH109.hmm	NODE_588_length_44144_cov_13.0882_20	hRUG879	56.8	56.8	51.3	56.6	56.3	56.8
GH109.hmm	NODE_23599_length_5349_cov_7.15281_5	hRUG883	52.5	84.1	37.7	51.8	77.2	84.1
GH109.hmm	NODE_1187_length_33068_cov_12.6006_2	hRUG879	66.8	66.8	42.5	66.8	45.4	66.8
GH109.hmm	NODE_8715_length_11072_cov_16.0025_3	hRUG908	68.3	68.3	54.6	68.1	64.4	68.3
GH109.hmm	NODE_1219_length_32739_cov_51.1307_20	hRUG873	85.3	85.3	63.6	85.3	81.8	85.3
GH109.hmm	NODE_2896_length_21266_cov_39.4315_1	hRUG897	76.9	76.9	40.4	76.9	72	76.9
GH109.hmm	NODE_63_length_89512_cov_45.3234_77	hRUG880	58.9	58.9	44.4	58.3	52.9	58.9
GH109.hmm	NODE_3506_length_19137_cov_10.4678_9	hRUG909	65.7	65.7	58.7	62.8	66.7	66.7
GH109.hmm	NODE_3214_length_20024_cov_31.823_6	hRUG897	67.1	67.1	63.9	67.1	63.7	67.1
GH109.hmm	NODE_5720_length_14487_cov_15.5571_12	hRUG884	75.8	76.3	32.9	75.8	69.6	76.3
GH109.hmm	NODE_1465_length_29723_cov_9.40589_25	hRUG896	69.5	69.5	32.4	63.7	37.3	69.5
GH109.hmm	NODE_3214_length_20024_cov_31.823_5	hRUG897	67.1	67.1	64.2	67.1	64.8	67.1
GH109.hmm	NODE_7_length_168712_cov_24.2895_134	hRUG903	56.9	56.9	40.3	56.9	59.1	59.1
GH109.hmm	NODE_3864_length_18172_cov_44.8984_14	hRUG880	76.5	75.6	35.3	62.8	66.9	76.5
GH109.hmm	NODE_17050_length_6885_cov_37.9173_3	hRUG897	48.2	48.2	45.9	48.2	40.4	48.2
GH109.hmm	NODE_12117_length_8794_cov_12.2191_1	hRUG908	47.4	47.5	47.6	47.4	53.3	53.3
GH109.hmm	NODE_988_length_35806_cov_21.6504_25	hRUG903	44.8	44.2	31.8	44.8	39.7	44.8
GH109.hmm	NODE_19672_length_6140_cov_7.89137_1	hRUG879	69	68.8	56	69	66.3	69
GH109.hmm	NODE_3340_length_19632_cov_9.82868_8	hRUG877	60.1	75.5	43.5	60.1	64.7	75.5
GH109.hmm	NODE_12588_length_8558_cov_51.3131_6	hRUG873	73	73	44	73	52.1	73
GH109.hmm	NODE_171_length_68159_cov_12.2612_31	hRUG879	76	76	66.9	76.1	72.1	76.1
GH109.hmm	NODE_6735_length_13023_cov_20.9193_5	hRUG903	60.3	60.3	38.4	60.3	61.7	61.7
GH109.hmm	NODE_13073_length_8331_cov_39.2245_2	hRUG856	59.4	59.4	44.2	59.4	61.2	61.2
GH109.hmm	NODE_2623_length_22440_cov_54.3438_16	hRUG873	77.6	77.6	38.9	77.6	74.7	77.6
CBM77.hmm	NODE_290_length_56236_cov_43.53_1	hRUG878	59.6	59.6	53.9	59.6	54.4	59.6
CBM77.hmm	NODE_978_length_35958_cov_13.5227_1	hRUG905	57.1	57.1	56.5	57.1	56.4	57.1
CBM77.hmm	NODE_28112_length_4647_cov_45.4854_2	hRUG883	0	0	60.2	0	53.8	60.2
CBM77.hmm	NODE_1423_length_30157_cov_25.05_5	hRUG867	83.4	94	70.7	69.9	74.9	94
CE11.hmm	NODE_36543_length_3750_cov_6.45034_2	hRUG911	83.2	83.2	71.6	83.2	52.9	83.2
CE11.hmm	NODE_1274_length_31891_cov_12.3645_20	hRUG879	86.6	86.6	74.2	86.6	83.9	86.6
CE11.hmm	NODE_3568_length_18988_cov_19.6123_3	hRUG907	60.8	60.8	47.8	0	87	87
CE11.hmm	NODE_337_length_52914_cov_12.4596_21	hRUG862	97.8	97.8	54.8	97.8	69.3	97.8
CE11.hmm	NODE_10413_length_9775_cov_56.3356_5	hRUG873	67.8	67.8	45.7	67.8	62.3	67.8
CE11.hmm	NODE_825_length_38607_cov_12.0436_9	hRUG909	64.1	62.1	41.9	64.1	61.4	64.1
CE11.hmm	NODE_625_length_43353_cov_38.9883_19	hRUG894	82.7	82.7	43.4	82.7	40.1	82.7
CE11.hmm	NODE_3873_length_18150_cov_17.673_9	hRUG906	86.8	86.8	74.2	85.5	82.2	86.8
CE11.hmm	NODE_1018_length_35433_cov_14.9598_25	hRUG854	75.6	75.6	42.9	67.4	44.3	75.6
CE11.hmm	NODE_1794_length_27170_cov_41.9257_11	hRUG897	78.7	78.7	75.3	78.7	73.1	78.7
CE11.hmm	NODE_40_length_98923_cov_13.8531_42	hRUG905	86.1	86.1	72.6	86.1	80.2	86.1
CE11.hmm	NODE_41023_length_3407_cov_52.5552_5	hRUG885	86.4	86.4	46.8	86.4	44	86.4
CE11.hmm	NODE_273_length_57411_cov_35.5916_28	hRUG863	66.3	81.5	44.4	66.3	41.5	81.5
CE11.hmm	NODE_6946_length_12778_cov_10.5861_15	hRUG901	76.8	76.8	30.7	76.8	73.1	76.8
CE11.hmm	NODE_9908_length_10133_cov_14.4997_5	hRUG860	80.7	80.7	38	78.8	40.1	80.7
CE11.hmm	NODE_1643_length_28162_cov_11.4561_19	hRUG893	89.3	91.7	75.4	88.3	88.9	91.7
CE11.hmm	NODE_7611_length_12085_cov_7.61779_3	hRUG913	87	87	75.2	87	85.9	87
CE11.hmm	NODE_812_length_38794_cov_38.7982_24	hRUG857	68.7	70.6	61.8	68.7	79.9	79.9
CE11.hmm	NODE_2686_length_22075_cov_27.2364_16	hRUG888	68.7	68.7	60.9	68.7	80.3	80.3
CE11.hmm	NODE_749_length_40276_cov_45.2646_33	hRUG887	86	86	42.9	86	36.8	86
CE11.hmm	NODE_2514_length_23025_cov_35.3693_14	hRUG878	86.6	86.6	72.5	86.6	81.7	86.6
CE11.hmm	NODE_9138_length_10717_cov_46.9755_6	hRUG883	76.1	76.1	67.5	68	68.8	76.1
CE11.hmm	NODE_3982_length_17883_cov_11.3914_6	hRUG908	87.9	87.9	75.3	87.9	82.4	87.9
CE11.hmm	NODE_721_length_40872_cov_18.9426_28	hRUG858	85.2	85.2	73.3	85.5	80.7	85.5
GH92.hmm	NODE_14849_length_7615_cov_9.83598_7	hRUG879	61.2	68	43	61.2	67.3	68
GH92.hmm	NODE_1322_length_31191_cov_30.8671_2	hRUG883	55.8	55.8	42.8	55.8	50	55.8
GH92.hmm	NODE_533_length_45711_cov_10.8405_36	hRUG879	74.1	74.1	64	74.1	61.8	74.1
GH92.hmm	NODE_42235_length_3324_cov_13.8474_1	hRUG908	69	69.2	67.3	69	66	69.2
GH92.hmm	NODE_304_length_54832_cov_12.6229_3	hRUG879	56.6	56.6	48.4	56.6	52.6	56.6
GH92.hmm	NODE_521_length_45990_cov_13.4874_20	hRUG909	73.2	73.2	59.1	73.2	66.6	73.2
GH92.hmm	NODE_1386_length_30590_cov_14.4686_2	hRUG909	68.4	68.4	62.6	68.4	69.8	69.8
GH92.hmm	NODE_164_length_68547_cov_12.9369_44	hRUG879	73.7	73.7	67.5	73.7	70	73.7
GH92.hmm	NODE_1275_length_31849_cov_42.6052_7	hRUG897	74.3	74.3	68.6	74.3	70.2	74.3
GH92.hmm	NODE_12275_length_8716_cov_10.7896_1	hRUG908	78.5	78.5	65.5	78.5	61.8	78.5
GH92.hmm	NODE_9872_length_10161_cov_40.3396_2	hRUG897	64.1	64.1	40.6	55.7	62.1	64.1
GH92.hmm	NODE_28312_length_4622_cov_17.7764_1	hRUG879	73.7	73.7	49	73.7	63.3	73.7
GH92.hmm	NODE_17124_length_6865_cov_15.3894_2	hRUG908	65.7	64.7	43.3	56.3	48.2	65.7
GH92.hmm	NODE_573_length_44505_cov_12.1958_15	hRUG879	59.5	59.6	44.1	58.4	49.1	59.6
GH92.hmm	NODE_1199_length_32953_cov_14.0157_6	hRUG879	0	0	41.9	0	51.9	51.9
GH92.hmm	NODE_21503_length_5741_cov_9.65441_2	hRUG908	69.4	69.4	45.9	69.4	44	69.4
GH92.hmm	NODE_209_length_63636_cov_47.4326_12	hRUG857	61.9	62	45.8	61.7	49.6	62
GH92.hmm	NODE_52886_length_2756_cov_8.1318_1	hRUG913	77.5	77.9	66	77.5	61.5	77.9
GH92.hmm	NODE_22378_length_5571_cov_39.0227_4	hRUG873	39.9	39.9	36.8	38.5	66.7	66.7
GH92.hmm	NODE_5126_length_15461_cov_16.7017_3	hRUG908	56.4	56.4	54.9	56.4	34.7	56.4
GH92.hmm	NODE_4874_length_15940_cov_43.1766_5	hRUG897	68.8	68.8	44.9	68.3	44.8	68.8
GH92.hmm	NODE_23097_length_5435_cov_40.648_2	hRUG883	62.1	62.1	61.4	62.1	63.5	63.5
GH92.hmm	NODE_1275_length_31849_cov_42.6052_8	hRUG897	72.7	67.5	47.5	72.7	68.5	72.7
GH92.hmm	NODE_1386_length_30590_cov_14.4686_3	hRUG909	60.7	60.7	42.2	60.7	56	60.7
GH92.hmm	NODE_12680_length_8514_cov_7.9838_1	hRUG913	71	71	47.9	71	48.4	71
GH92.hmm	NODE_3661_length_18742_cov_13.505_12	hRUG908	66.8	78.3	45.5	66.8	95.8	95.8
GT83.hmm	NODE_14199_length_7859_cov_16.929_6	hRUG906	46.2	46.2	23.3	46.2	37.3	46.2
GT83.hmm	NODE_2078_length_25367_cov_20.4867_2	hRUG906	45.8	45.8	27.3	45.8	35.3	45.8
GT83.hmm	NODE_31690_length_4220_cov_46.4103_3	hRUG887	65.7	65.7	34.7	65.7	26.7	65.7
GT83.hmm	NODE_7979_length_11720_cov_42.0596_2	hRUG878	54.5	54.4	38.1	54.4	46.1	54.5
GT83.hmm	NODE_4127_length_17520_cov_34.2338_3	hRUG863	36.7	36.7	24.9	36.7	36.7	36.7
GT83.hmm	NODE_9655_length_10311_cov_16.4264_4	hRUG854	63.7	63.7	28.3	51.9	26.3	63.7
GT83.hmm	NODE_21_length_118014_cov_15.0165_82	hRUG905	45.3	45.3	0	45.3	35.2	45.3
GT83.hmm	NODE_13950_length_7956_cov_53.6778_7	hRUG885	76.7	76.7	28.3	76.7	25.8	76.7
GT83.hmm	NODE_47_length_94593_cov_11.277_28	hRUG879	55.4	55.5	34.3	55.4	49.7	55.5
GT83.hmm	NODE_495_length_46749_cov_14.736_8	hRUG905	58.1	58.1	27.2	58.1	57.4	58.1
GT83.hmm	NODE_1484_length_29558_cov_17.0334_2	hRUG851	52.8	52.8	42.5	48.2	40.3	52.8
GT83.hmm	NODE_13950_length_7956_cov_53.6778_6	hRUG885	73.9	73.9	30	73.9	28.3	73.9
GT83.hmm	NODE_350_length_52314_cov_37.2376_24	hRUG894	80.6	80.6	29.9	80.6	27.5	80.6
GT83.hmm	NODE_9320_length_10557_cov_28.8273_5	hRUG863	61	64.8	28.7	61.7	66	66
GT83.hmm	NODE_21403_length_5764_cov_54.9816_2	hRUG873	43	43	0	43	39.6	43
GT83.hmm	NODE_7232_length_12474_cov_32.4633_5	hRUG894	60.6	60.6	34.4	60.6	0	60.6
GT83.hmm	NODE_3280_length_19811_cov_21.2712_11	hRUG858	46.6	46.6	0	46.6	33.7	46.6
GT83.hmm	NODE_10400_length_9784_cov_41.781_3	hRUG897	56.2	56.2	32.3	56.2	51.8	56.2
GT83.hmm	NODE_30341_length_4368_cov_17.5428_2	hRUG858	56.6	56.6	25.1	56.6	55.4	56.6
GT83.hmm	NODE_28880_length_4550_cov_10.3493_1	hRUG859	49.1	49.1	0	49.1	0	49.1
GT83.hmm	NODE_20812_length_5886_cov_57.3222_1	hRUG873	45.3	45.3	0	45.3	43.2	45.3
GT83.hmm	NODE_4966_length_15776_cov_16.2607_5	hRUG908	48.2	48.2	0	45.8	52	52
GT83.hmm	NODE_1334_length_31089_cov_12.1124_12	hRUG860	45.7	49.3	32	45.7	0	49.3
GT83.hmm	NODE_16394_length_7085_cov_6.76771_1	hRUG851	0	0	62	0	0	62
GT83.hmm	NODE_5881_length_14235_cov_45.4922_6	hRUG887	77.7	77.7	33.1	77.5	25.3	77.7
GT83.hmm	NODE_24638_length_5167_cov_20.7011_1	hRUG906	61	61	26.2	61	52.4	61
GT83.hmm	NODE_26715_length_4846_cov_43.2933_1	hRUG885	69.7	69.7	36.7	69.7	24.3	69.7
GH130.hmm	NODE_6358_length_13545_cov_16.1168_4	hRUG908	86.1	87.3	81.7	86.1	79.3	87.3
GH130.hmm	NODE_7661_length_12028_cov_43.7217_5	hRUG869	75.6	75.6	61.8	72.5	73.5	75.6
GH130.hmm	NODE_2522_length_22958_cov_10.4678_1	hRUG862	79.7	79.7	64.3	79.7	65.1	79.7
GH130.hmm	NODE_18907_length_6344_cov_46.295_2	hRUG875	80.7	80.7	59.6	78.1	78.5	80.7
GH130.hmm	NODE_918_length_36975_cov_29.0583_7	hRUG867	87.6	94.1	77.1	88.2	88.5	94.1
GH130.hmm	NODE_588_length_44144_cov_13.0882_17	hRUG879	89.5	91	83.8	89.5	78.2	91
GH130.hmm	NODE_2037_length_25641_cov_18.288_18	hRUG858	89.4	89.9	62.1	89.4	84.5	89.9
GH130.hmm	NODE_34494_length_3935_cov_21.9064_3	hRUG909	86.1	86.1	77.8	86.1	84.2	86.1
GH130.hmm	NODE_16996_length_6899_cov_16.045_6	hRUG906	89.9	91.4	62.9	89.9	87.3	91.4
GH130.hmm	NODE_39694_length_3503_cov_47.672_4	hRUG870	0	0	59.5	0	77	77
GH130.hmm	NODE_925_length_36822_cov_12.7782_8	hRUG879	86	86	63.1	86	84.4	86
GH130.hmm	NODE_13276_length_8248_cov_9.63505_7	hRUG871	83.5	83.5	86.6	83.5	72.4	86.6
GH130.hmm	NODE_3475_length_19235_cov_8.37143_14	hRUG913	85.2	85.2	82.6	85.2	81.2	85.2
GH130.hmm	NODE_2157_length_24842_cov_44.4344_7	hRUG880	81.7	80.8	60.7	80.8	72.4	81.7
GH130.hmm	NODE_7123_length_12593_cov_43.182_8	hRUG878	85.4	85.6	62.4	85.4	84.9	85.6
GH130.hmm	NODE_3220_length_20002_cov_12.4977_12	hRUG871	82.7	82.7	84	82.7	81.8	84
GH130.hmm	NODE_539_length_45448_cov_12.6376_29	hRUG893	91.9	91.9	63.5	91.9	86.3	91.9
GH130.hmm	NODE_28157_length_4642_cov_46.2681_4	hRUG875	79.3	77.5	78.9	78.7	71.3	79.3
GH130.hmm	NODE_13276_length_8248_cov_9.63505_6	hRUG871	80.8	80.8	60.2	80.8	79.5	80.8
GH130.hmm	NODE_5151_length_15423_cov_51.0582_8	hRUG886	79	79	58	79.1	77	79.1
GH130.hmm	NODE_1706_length_27704_cov_15.1693_14	hRUG905	89.1	89.1	61.8	89.1	87	89.1
GH130.hmm	NODE_661_length_42479_cov_13.6278_20	hRUG909	81.6	81.6	64.3	81.6	85.6	85.6
GH130.hmm	NODE_4665_length_16353_cov_21.6688_14	hRUG903	81.9	81.9	56.6	81.9	78.1	81.9
GH130.hmm	NODE_23024_length_5450_cov_62.031_2	hRUG861	80.6	85	80.9	80.6	76.7	85
GH130.hmm	NODE_2522_length_22958_cov_10.4678_2	hRUG862	83	83	64.2	83	62.7	83
GH130.hmm	NODE_7661_length_12028_cov_43.7217_4	hRUG869	75.5	76.2	76.3	75.2	69.7	76.3
GH130.hmm	NODE_39694_length_3503_cov_47.672_2	hRUG870	80.2	80.2	82.1	79.2	77.2	82.1
GH130.hmm	NODE_460_length_47937_cov_48.1841_18	hRUG853	80.3	83.8	58.4	79.8	75.6	83.8
CBM63.hmm	NODE_880_length_37743_cov_30.7283_15	hRUG867	84.3	91.6	0	84.3	85.9	91.6
GT27.hmm	NODE_1160_length_33444_cov_14.8202_14	hRUG906	70.6	70.6	55.9	70.6	67.8	70.6
GT27.hmm	NODE_27332_length_4756_cov_28.1866_4	hRUG908	65.5	65.5	56.9	65.5	66.2	66.2
GT27.hmm	NODE_11886_length_8912_cov_19.7059_1	hRUG897	35.2	35.2	0	35.2	41.2	41.2
GT27.hmm	NODE_1098_length_34375_cov_12.8219_17	hRUG905	71.9	71.9	57.4	72.6	71.6	72.6
GT27.hmm	NODE_1411_length_30286_cov_47.7826_12	hRUG857	58.6	58.6	48.5	57.7	64.1	64.1
GT27.hmm	NODE_341_length_52772_cov_13.7543_34	hRUG895	55.2	61.1	46.6	55.2	41.8	61.1
GT27.hmm	NODE_2514_length_23025_cov_35.3693_3	hRUG878	67.8	68.4	55	67.8	64	68.4
GT27.hmm	NODE_64_length_89195_cov_36.7557_5	hRUG888	59.9	59.9	51.8	59.9	67.6	67.6
GT27.hmm	NODE_51578_length_2815_cov_7.33587_2	hRUG913	72.6	74.4	58.8	72.6	70.2	74.4
GT27.hmm	NODE_763_length_40012_cov_21.6388_31	hRUG858	72.6	72.6	55.6	72.6	72.3	72.6
CE10.hmm	NODE_4734_length_16222_cov_47.738_9	hRUG886	58.2	60.6	34.8	55.3	57.4	60.6
CE10.hmm	NODE_2510_length_23045_cov_14.9762_11	hRUG908	60.6	60.6	34.9	60.6	62.9	62.9
CE10.hmm	NODE_435_length_48712_cov_46.7779_40	hRUG880	50.9	52.3	49	49.6	47.5	52.3
CE10.hmm	NODE_30940_length_4297_cov_25.9863_2	hRUG891	36.9	33.3	0	33.3	30.4	36.9
CE10.hmm	NODE_8327_length_11395_cov_11.0781_4	hRUG886	58.2	59	39.5	57.9	59.4	59.4
CE10.hmm	NODE_5165_length_15396_cov_38.4372_9	hRUG864	31.7	31.8	23.3	31.8	28.5	31.8
CE10.hmm	NODE_2975_length_20921_cov_44.1217_16	hRUG887	51.4	51.4	35.1	51.4	31.9	51.4
CE10.hmm	NODE_5230_length_15277_cov_41.7567_2	hRUG866	38	100	31.5	35.4	44.3	100
CE10.hmm	NODE_10391_length_9791_cov_10.7158_11	hRUG890	27.9	26.4	0	26.2	26.5	27.9
CE10.hmm	NODE_11417_length_9182_cov_42.2872_1	hRUG868	53.9	53.9	50	53.9	43.9	53.9
CE10.hmm	NODE_2760_length_21803_cov_25.5583_6	hRUG886	37.1	65.4	36.4	65.4	35.1	65.4
CE10.hmm	NODE_3618_length_18852_cov_50.2348_6	hRUG870	52	54.2	37.8	48.7	52.2	54.2
CE10.hmm	NODE_531_length_45753_cov_17.9324_14	hRUG903	51.6	51.6	34.3	51.6	51.3	51.6
CE10.hmm	NODE_32520_length_4130_cov_45.44_1	hRUG869	53.9	55	34.4	53.9	41.3	55
CE10.hmm	NODE_7980_length_11719_cov_34.8334_5	hRUG878	61.9	61.9	40.6	61.9	55.7	61.9
CE10.hmm	NODE_17724_length_6688_cov_23.5845_1	hRUG891	38.1	49.5	32.6	38.1	31.3	49.5
CE10.hmm	NODE_199_length_64766_cov_11.6603_10	hRUG893	72.7	72.7	42.1	72.7	49.7	72.7
CE10.hmm	NODE_2723_length_21908_cov_40.0827_14	hRUG856	55.1	55.1	45.1	55.1	46.5	55.1
CE10.hmm	NODE_1436_length_30067_cov_33.5575_18	hRUG888	57.9	63.4	52	57.9	61.4	63.4
CE10.hmm	NODE_1611_length_28407_cov_8.10691_17	hRUG904	98.7	98.7	44.5	98.7	50.7	98.7
CE10.hmm	NODE_3131_length_20304_cov_27.0177_6	hRUG867	76.7	84.9	37.7	51	51.2	84.9
CE10.hmm	NODE_32750_length_4107_cov_6.29837_4	hRUG904	96.2	96.2	40.8	96.2	35.6	96.2
CE10.hmm	NODE_312_length_54396_cov_24.0089_13	hRUG903	32.2	32.2	25.8	24.8	28.3	32.2
CE10.hmm	NODE_7799_length_11889_cov_6.54479_9	hRUG900	47.7	47.7	37.3	40.4	41.2	47.7
CE10.hmm	NODE_647_length_42939_cov_20.9585_17	hRUG858	72.7	72.7	36.8	72.7	59.9	72.7
CE10.hmm	NODE_1343_length_31026_cov_42.4382_18	hRUG897	49.2	49.2	41.6	49.2	42.7	49.2
CE10.hmm	NODE_22868_length_5476_cov_51.77_2	hRUG873	72.2	74.1	71.6	72.2	73.6	74.1
CE10.hmm	NODE_10234_length_9900_cov_46.2978_2	hRUG886	62	62	33.2	62	53.9	62
CE10.hmm	NODE_8888_length_10930_cov_31.1592_6	hRUG867	66.3	79.5	44.4	55.9	61.2	79.5
CE10.hmm	NODE_2078_length_25367_cov_20.4867_9	hRUG906	69.4	69.4	37.6	69.2	62.5	69.4
CE10.hmm	NODE_60658_length_2450_cov_12.1161_1	hRUG860	59	59	33.4	50.4	30.2	59
CE10.hmm	NODE_4607_length_16509_cov_37.2116_11	hRUG888	63.1	66	37.7	66.7	54.3	66.7
CE10.hmm	NODE_4377_length_16950_cov_25.9826_8	hRUG863	43.1	44.1	39.1	43.1	38.1	44.1
CE10.hmm	NODE_36863_length_3723_cov_49.1483_3	hRUG877	57.9	57.9	36.6	57.9	46.1	57.9
CE10.hmm	NODE_714_length_40974_cov_13.1924_10	hRUG896	46.7	47.3	40.4	47.1	42.6	47.3
CE10.hmm	NODE_8261_length_11460_cov_21.5602_10	hRUG891	62.8	62.8	33	62.8	52.8	62.8
CE10.hmm	NODE_2311_length_24051_cov_20.5566_14	hRUG906	76.3	76.3	42	76.3	58.4	76.3
CE10.hmm	NODE_964_length_36110_cov_10.1826_35	hRUG899	58.6	58.6	36.1	58.6	31.5	58.6
CE10.hmm	NODE_2515_length_23024_cov_25.6372_12	hRUG881	39.5	39.5	0	39.5	38.4	39.5
CE10.hmm	NODE_449_length_48201_cov_14.0695_20	hRUG851	61	61.8	32	61	42.7	61.8
CE10.hmm	NODE_31423_length_4248_cov_59.6652_2	hRUG885	82.8	82.8	34.4	82.8	33.5	82.8
CE10.hmm	NODE_789_length_39209_cov_14.6956_32	hRUG893	41.3	41.3	44.4	59.8	65.5	65.5
CE10.hmm	NODE_39853_length_3491_cov_13.1956_2	hRUG906	0	46.1	37.9	0	56.8	56.8
CE10.hmm	NODE_5657_length_14584_cov_14.5813_4	hRUG874	50	50	38.6	49.3	43.1	50
CE10.hmm	NODE_4702_length_16278_cov_12.2542_5	hRUG896	55.5	55.5	40	55.2	44.4	55.5
CE10.hmm	NODE_5295_length_15153_cov_11.4607_12	hRUG896	56.1	56.1	35.7	56.1	39.5	56.1
CE10.hmm	NODE_4919_length_15863_cov_33.1664_9	hRUG874	40.5	43.7	50.4	41	44.3	50.4
CE10.hmm	NODE_64_length_89195_cov_36.7557_33	hRUG888	61.4	61.4	45.5	61.4	51.8	61.4
CE10.hmm	NODE_1484_length_29558_cov_17.0334_5	hRUG851	33.7	33.7	34.2	33.7	32.7	34.2
CE10.hmm	NODE_5285_length_15175_cov_50.0753_7	hRUG868	52.8	52.8	46.8	52.8	50.2	52.8
CE10.hmm	NODE_2165_length_24793_cov_41.401_10	hRUG897	51	51	41.3	48.7	48.7	51
CE10.hmm	NODE_1747_length_27421_cov_37.4685_13	hRUG888	53.6	53.6	35.4	53.6	51.7	53.6
CE10.hmm	NODE_1465_length_29723_cov_9.40589_4	hRUG896	54.3	54.3	45	54.3	46.9	54.3
CE10.hmm	NODE_18832_length_6365_cov_5.58716_5	hRUG900	49.4	53.5	35.3	49.4	51.5	53.5
CE10.hmm	NODE_5984_length_14086_cov_10.9404_13	hRUG912	76.3	76.3	0	57.2	56.5	76.3
CE10.hmm	NODE_8813_length_10990_cov_9.9337_9	hRUG913	66.8	66.8	46.1	66.8	57	66.8
CE10.hmm	NODE_23249_length_5409_cov_9.9774_5	hRUG874	56.5	57.3	35.6	56.5	50.3	57.3
CE10.hmm	NODE_2782_length_21716_cov_42.2029_12	hRUG873	52.4	52.4	40.3	48.4	83.8	83.8
CE10.hmm	NODE_5833_length_14300_cov_39.8774_12	hRUG864	35.1	40.8	29.7	38.3	31.5	40.8
CE10.hmm	NODE_55042_length_2664_cov_48.3714_1	hRUG883	67.6	67.6	37.8	70.3	70.4	70.4
CE10.hmm	NODE_43269_length_3257_cov_17.5853_1	hRUG890	56.6	56.9	28.2	56.5	51.3	56.9
CE10.hmm	NODE_1165_length_33414_cov_9.78707_16	hRUG871	33.2	41.1	27.9	41.1	31.1	41.1
CE10.hmm	NODE_31006_length_4290_cov_28.1048_5	hRUG890	90.4	90.4	25	54.4	62.3	90.4
CE10.hmm	NODE_2165_length_24793_cov_41.401_9	hRUG897	52.3	52.3	40.9	50.7	46.1	52.3
CE10.hmm	NODE_252_length_59412_cov_34.7211_31	hRUG894	45.4	43.8	38	45.4	38.2	45.4
CE10.hmm	NODE_550_length_44918_cov_8.39257_20	hRUG865	44.2	44.2	33.5	41.5	33.9	44.2
CE10.hmm	NODE_270_length_57600_cov_19.1252_4	hRUG910	28.7	30.6	27.4	28.3	34	34
CE10.hmm	NODE_9070_length_10776_cov_50.353_1	hRUG868	57.3	57.3	28.5	56.5	45.9	57.3
CE10.hmm	NODE_10976_length_9421_cov_55.0474_6	hRUG886	44.1	44.1	34.1	44.1	35.6	44.1
CE10.hmm	NODE_2475_length_23163_cov_14.7033_4	hRUG908	58.4	58.8	42.4	59.3	55.6	59.3
CE10.hmm	NODE_3805_length_18326_cov_49.1385_14	hRUG875	42.8	42.8	30.1	42.8	34.1	42.8
CE10.hmm	NODE_15689_length_7308_cov_7.63946_2	hRUG886	62.7	62.7	60.3	54.3	73.9	73.9
CE10.hmm	NODE_1420_length_30173_cov_49.0625_30	hRUG857	52.5	52.5	33.2	52.5	46.9	52.5
CE10.hmm	NODE_31287_length_4261_cov_11.8421_4	hRUG872	39.3	39.3	29.3	35.6	34.4	39.3
CE10.hmm	NODE_21_length_118014_cov_15.0165_79	hRUG905	75.9	75.9	42.3	75.9	55.9	75.9
CE10.hmm	NODE_76_length_86352_cov_16.3958_50	hRUG893	67.2	71.9	44	58.9	56.2	71.9
CE10.hmm	NODE_16370_length_7095_cov_63.3153_1	hRUG861	54.9	55.1	40.2	54.9	53.1	55.1
CE10.hmm	NODE_6_length_171737_cov_41.696_107	hRUG856	59.5	59.5	37.1	58.5	57.6	59.5
CE10.hmm	NODE_2121_length_25106_cov_14.4116_16	hRUG854	63.4	63.4	35.4	63.4	33.9	63.4
CE10.hmm	NODE_12867_length_8418_cov_19.6635_5	hRUG890	42.7	23.1	0	29.7	24.4	42.7
CE10.hmm	NODE_1134_length_33779_cov_12.5385_27	hRUG884	59.2	61.3	38.6	60.3	38.7	61.3
CE10.hmm	NODE_7625_length_12066_cov_53.3042_1	hRUG875	60.7	60.7	40.5	60.7	43.4	60.7
CE10.hmm	NODE_5678_length_14555_cov_17.0908_3	hRUG872	47.4	51.1	34	47.4	50.9	51.1
CE10.hmm	NODE_723_length_40849_cov_16.4048_19	hRUG872	53.1	59.1	31.8	53.1	42.2	59.1
CE10.hmm	NODE_10545_length_9687_cov_13.1042_5	hRUG902	50.8	51.6	29.2	49.7	53.9	53.9
CE10.hmm	NODE_3177_length_20151_cov_34.4623_9	hRUG894	42.3	42.6	34.9	42.3	37.8	42.6
CE10.hmm	NODE_3824_length_18278_cov_55.777_10	hRUG873	63.4	63.4	44	63.4	53.1	63.4
CE10.hmm	NODE_614_length_43520_cov_26.662_19	hRUG852	64.3	64.3	41.2	59.8	64.8	64.8
CE10.hmm	NODE_24725_length_5154_cov_35.4962_5	hRUG886	55.1	55.5	40.3	55.1	46.9	55.5
CE10.hmm	NODE_10665_length_9612_cov_28.6743_8	hRUG878	37	37	36.8	37	51.2	51.2
CE10.hmm	NODE_501_length_46573_cov_13.2536_26	hRUG895	33.6	56.9	38.9	45.2	52.5	56.9
CE10.hmm	NODE_41414_length_3379_cov_4.77798_3	hRUG911	61.5	61.5	33.5	61.5	32	61.5
CE10.hmm	NODE_1849_length_26758_cov_15.6447_13	hRUG872	46	51.7	35.2	47.8	47	51.7
CE10.hmm	NODE_356_length_52067_cov_10.2331_7	hRUG859	52.8	55.3	37	51.8	48.4	55.3
CE10.hmm	NODE_32764_length_4106_cov_46.5421_3	hRUG890	96.3	96.7	37.3	66.3	37.2	96.7
CE10.hmm	NODE_2782_length_21716_cov_42.2029_3	hRUG873	51.8	51.8	51.2	52	82.4	82.4
CE10.hmm	NODE_1136_length_33710_cov_28.0286_4	hRUG881	33.7	33.7	26.9	33.7	57.4	57.4
CE10.hmm	NODE_2186_length_24645_cov_11.4791_1	hRUG896	36.2	36.2	28.2	38.5	34.6	38.5
CE10.hmm	NODE_13076_length_8330_cov_6.89764_2	hRUG865	57.5	57.5	37.6	57.5	48.7	57.5
CE10.hmm	NODE_18413_length_6491_cov_11.7045_8	hRUG884	49.7	50.3	41.1	45.3	48.2	50.3
CE10.hmm	NODE_18706_length_6404_cov_33.2703_5	hRUG868	44	44	33	44	29	44
CE10.hmm	NODE_557_length_44842_cov_21.1104_6	hRUG881	38.8	38.8	40.8	32.7	38.8	40.8
CE10.hmm	NODE_12126_length_8791_cov_35.6984_7	hRUG877	41.4	41.4	35.5	39.2	30.8	41.4
CE10.hmm	NODE_19623_length_6150_cov_15.0335_8	hRUG860	48.1	48	44.5	48.1	40.4	48.1
CE10.hmm	NODE_6660_length_13100_cov_50.0918_7	hRUG875	41.5	41.5	32.1	40.1	44.6	44.6
CE10.hmm	NODE_4294_length_17130_cov_26.4991_2	hRUG881	36.7	36.7	33.4	36.7	31	36.7
CE10.hmm	NODE_8509_length_11250_cov_54.9965_4	hRUG886	36.2	36.2	42.7	34.4	45.7	45.7
CE10.hmm	NODE_64_length_89195_cov_36.7557_31	hRUG888	59.3	59.3	45	59.3	50.6	59.3
CE10.hmm	NODE_36368_length_3765_cov_20.028_3	hRUG891	55.6	56	34.6	55.6	52.5	56
CE10.hmm	NODE_578_length_44389_cov_8.6781_28	hRUG865	41.7	47.4	35.2	40.5	49	49
CE10.hmm	NODE_4093_length_17612_cov_49.4304_2	hRUG868	45.5	45.5	37.5	45.5	39.4	45.5
CE10.hmm	NODE_4387_length_16928_cov_54.0562_6	hRUG883	55.1	54.3	45.6	55.1	52.4	55.1
CE10.hmm	NODE_54_length_93207_cov_37.766_15	hRUG864	31.9	23.6	28.5	32	0	32
CE10.hmm	NODE_6919_length_12812_cov_44.4541_4	hRUG869	64	64	31.1	61	47.1	64
CE10.hmm	NODE_16380_length_7091_cov_14.977_6	hRUG879	67.4	67.4	50.2	67.4	45.3	67.4
CE10.hmm	NODE_25_length_112629_cov_42.9302_80	hRUG855	53	53	38.9	53	62.2	62.2
CE10.hmm	NODE_55549_length_2642_cov_4.91148_2	hRUG904	55.2	55.2	43.8	59.8	69.1	69.1
CE10.hmm	NODE_8140_length_11565_cov_12.5535_3	hRUG879	38.9	38.9	36.6	38.9	51.2	51.2
CE10.hmm	NODE_182_length_67136_cov_13.6916_7	hRUG895	50.5	49.3	31.7	50.5	45.2	50.5
CE10.hmm	NODE_43941_length_3215_cov_35.5177_3	hRUG868	48.1	48.1	37.9	48.1	41.6	48.1
CE10.hmm	NODE_3204_length_20069_cov_21.37_20	hRUG891	51.9	51.9	32.9	43.8	34.5	51.9
CE10.hmm	NODE_28656_length_4576_cov_44.503_3	hRUG869	37.4	37.4	27	35.3	35.2	37.4
CE10.hmm	NODE_66_length_88948_cov_9.04442_8	hRUG865	63.9	63.9	40.6	63.9	52.4	63.9
CE10.hmm	NODE_9710_length_10274_cov_8.94197_2	hRUG886	50.3	50.1	34.1	50	49.7	50.3
CE10.hmm	NODE_5657_length_14584_cov_14.5813_3	hRUG874	53.1	53.1	36.2	53.3	55	55
CE10.hmm	NODE_4264_length_17189_cov_37.5577_6	hRUG856	88	88	32.1	68.5	71	88
CE10.hmm	NODE_2715_length_21950_cov_44.5747_18	hRUG887	74	74	30.5	78	33.7	78
CE10.hmm	NODE_15702_length_7303_cov_48.4292_4	hRUG857	45.6	45.6	33.9	45.6	42.3	45.6
CE10.hmm	NODE_1469_length_29670_cov_22.1903_13	hRUG903	47.3	47.3	35.8	47.3	41.9	47.3
CE10.hmm	NODE_1180_length_33174_cov_42.0915_11	hRUG880	58.3	58.3	39.4	58.1	56.6	58.3
CE10.hmm	NODE_10234_length_9900_cov_46.2978_3	hRUG886	42	42	38.2	43.1	42.9	43.1
CE10.hmm	NODE_4264_length_17189_cov_37.5577_8	hRUG856	94.5	94.5	31	43.8	94.8	94.8
CE10.hmm	NODE_2165_length_24793_cov_41.401_8	hRUG897	51.2	51.2	38	47.8	50	51.2
CE10.hmm	NODE_4607_length_16509_cov_37.2116_8	hRUG888	45.1	45.1	34.6	45.1	41.6	45.1
CE10.hmm	NODE_536_length_45557_cov_42.4293_31	hRUG856	44	44	40.1	44	43.4	44
CE10.hmm	NODE_19837_length_6104_cov_51.4541_3	hRUG875	40.7	44.9	35.2	40.7	45.9	45.9
CE10.hmm	NODE_2165_length_24793_cov_41.401_11	hRUG897	53.2	53.2	42.1	50.7	55.3	55.3
CE10.hmm	NODE_1378_length_30679_cov_9.66647_16	hRUG871	63.9	63.9	30.4	61.7	47.8	63.9
CE10.hmm	NODE_208_length_63697_cov_15.8928_12	hRUG881	45.3	45.3	25.5	38	28.3	45.3
CE10.hmm	NODE_2475_length_23163_cov_14.7033_3	hRUG908	69.3	69.3	47.3	69.3	59.1	69.3
CE10.hmm	NODE_683_length_41636_cov_13.3486_4	hRUG905	61.5	68.7	44.1	68.7	48.7	68.7
CE10.hmm	NODE_2452_length_23287_cov_10.8322_9	hRUG859	51.4	55.6	28	51.7	30.4	55.6
CE10.hmm	NODE_2343_length_23861_cov_37.5161_14	hRUG883	62.9	62.9	47.7	62.9	65.9	65.9
CE10.hmm	NODE_42945_length_3278_cov_7.26559_3	hRUG890	66.3	65.4	30.8	59.7	65.9	66.3
CE10.hmm	NODE_7316_length_12379_cov_10.9407_5	hRUG912	48.5	48.5	30.7	47.9	26.9	48.5
CE10.hmm	NODE_12835_length_8438_cov_26.2274_1	hRUG852	62	61.4	33.6	60.1	41.4	62
CE10.hmm	NODE_546_length_44990_cov_21.7137_11	hRUG881	60.8	60.6	47.1	60.8	55.8	60.8
CE10.hmm	NODE_26412_length_4890_cov_7.60476_3	hRUG892	56.9	73.8	40.9	56.9	45.5	73.8
CE10.hmm	NODE_346_length_52614_cov_14.6411_11	hRUG884	60.8	60.8	40.6	60.8	43.5	60.8
CE10.hmm	NODE_17179_length_6850_cov_23.7301_9	hRUG891	53.1	54.3	41.5	53.1	54.2	54.3
CE10.hmm	NODE_8798_length_11004_cov_49.2648_8	hRUG870	72.8	73	33.3	67.9	61	73
CE10.hmm	NODE_11721_length_9008_cov_10.3001_11	hRUG882	77.7	77.7	37.8	77.7	34.4	77.7
CE10.hmm	NODE_2695_length_22049_cov_26.3398_17	hRUG902	54.2	61.2	41.7	53.9	53	61.2
CE10.hmm	NODE_4108_length_17583_cov_45.2587_3	hRUG887	62.8	62.8	44.8	48.5	42	62.8
CE10.hmm	NODE_12153_length_8780_cov_31.8688_7	hRUG874	39.5	49	40.2	38.9	51.1	51.1
CE10.hmm	NODE_1539_length_29138_cov_48.3587_19	hRUG875	58.6	61.4	35	54.3	56.2	61.4
CE10.hmm	NODE_4557_length_16635_cov_9.99397_3	hRUG879	61.1	61.1	44.8	61.1	62.1	62.1
CE10.hmm	NODE_3280_length_19811_cov_21.2712_8	hRUG858	77.4	77.4	42.2	77.4	59.5	77.4
CE10.hmm	NODE_4264_length_17189_cov_37.5577_11	hRUG856	88.2	88.2	32.5	34.6	87.9	88.2
CE10.hmm	NODE_63516_length_2356_cov_17.6875_3	hRUG876	0	0	0	0	55.8	55.8
CE10.hmm	NODE_15367_length_7426_cov_54.496_2	hRUG877	44.8	44.8	36	50.1	39.4	50.1
CE10.hmm	NODE_15819_length_7268_cov_50.7524_2	hRUG883	75.2	75.6	35.2	67.1	71.8	75.6
CE10.hmm	NODE_64_length_89195_cov_36.7557_32	hRUG888	61.8	60.7	46.5	61.8	51.6	61.8
CE10.hmm	NODE_7692_length_11997_cov_11.5543_8	hRUG862	89.2	89.2	31.5	89.2	35.4	89.2
CE10.hmm	NODE_1165_length_33414_cov_9.78707_21	hRUG871	51.8	50	36.7	50.9	42.2	51.8
CE10.hmm	NODE_111_length_76958_cov_17.5425_25	hRUG903	40.1	40.1	44.7	40.1	43.6	44.7
CE10.hmm	NODE_3451_length_19319_cov_51.4481_13	hRUG853	51.9	51.7	30.1	51.9	48.4	51.9
CE10.hmm	NODE_8692_length_11094_cov_52.0006_6	hRUG868	49.7	49.7	39.1	49.7	43.9	49.7
CE10.hmm	NODE_51_length_93892_cov_40.8868_18	hRUG878	62.6	73.3	31.6	66.5	58	73.3
CE10.hmm	NODE_418_length_49100_cov_21.0309_38	hRUG858	79.8	79.8	38.4	79.8	57.5	79.8
CE10.hmm	NODE_72_length_87250_cov_40.3024_70	hRUG864	41.1	41.1	36.7	41.1	46.6	46.6
GH28.hmm	NODE_4211_length_17313_cov_11.2026_3	hRUG905	64.6	69.5	48.5	69.5	64.3	69.5
GH28.hmm	NODE_14312_length_7818_cov_43.5598_3	hRUG873	51.8	52.1	40.6	51.8	41	52.1
GH28.hmm	NODE_5285_length_15175_cov_50.0753_6	hRUG868	45.1	48.6	27	44.9	40.9	48.6
GH28.hmm	NODE_5761_length_14413_cov_11.6181_11	hRUG860	66.5	66.5	44.6	67	42.3	67
GH28.hmm	NODE_739_length_40557_cov_14.54_14	hRUG879	70.4	70.4	48.8	70.4	78.6	78.6
GH28.hmm	NODE_1833_length_26920_cov_53.153_24	hRUG870	54.3	54.3	35.2	54.6	45.8	54.6
GH28.hmm	NODE_18107_length_6580_cov_15.1626_1	hRUG908	61.5	64.5	34.5	63	58.5	64.5
GH28.hmm	NODE_392_length_50594_cov_11.1095_22	hRUG879	66.2	72	50.1	72	66.7	72
GH28.hmm	NODE_236_length_60517_cov_12.3834_32	hRUG879	64.7	66.5	46.4	64.7	63.2	66.5
GH28.hmm	NODE_3412_length_19424_cov_43.3162_5	hRUG878	50.9	57.5	62.6	50.9	49.4	62.6
GH28.hmm	NODE_2634_length_22351_cov_21.9102_12	hRUG858	69.2	71.1	51.7	71.1	71.2	71.2
GH28.hmm	NODE_2575_length_22698_cov_40.2639_7	hRUG873	36.5	36.6	37.3	36.3	33.6	37.3
GH28.hmm	NODE_2011_length_25755_cov_15.5958_18	hRUG872	50.1	53.6	29.6	52.8	44.5	53.6
GH28.hmm	NODE_9041_length_10797_cov_40.1292_3	hRUG856	40.4	43.2	30.1	37.7	30	43.2
GH28.hmm	NODE_8860_length_10948_cov_25.4247_1	hRUG875	44.9	44.9	24.4	44.9	42.1	44.9
GH28.hmm	NODE_496_length_46672_cov_47.1821_15	hRUG878	0	0	46.1	0	62.8	62.8
GH28.hmm	NODE_149_length_70505_cov_13.5559_66	hRUG884	58.4	58.4	56.1	58.4	50	58.4
GH28.hmm	NODE_10107_length_9991_cov_12.7442_1	hRUG860	41.8	41.8	26.5	41.8	27	41.8
GH28.hmm	NODE_31334_length_4257_cov_17.9403_2	hRUG906	74.7	71.3	50.5	71.3	69.5	74.7
GH28.hmm	NODE_663_length_42431_cov_39.6851_18	hRUG864	71.8	71.8	32.2	71.8	46.6	71.8
GH28.hmm	NODE_4768_length_16162_cov_50.5689_9	hRUG883	61.1	61.1	53.7	61.1	54.7	61.1
GH28.hmm	NODE_3112_length_20357_cov_14.3819_1	hRUG905	57.1	57.1	29.3	57.1	25.6	57.1
GH28.hmm	NODE_15039_length_7544_cov_65.34_1	hRUG883	52.1	62.5	29.4	51.9	61.7	62.5
GH28.hmm	NODE_2810_length_21603_cov_12.1531_6	hRUG879	70.3	70.3	49.5	70.3	69.8	70.3
GH28.hmm	NODE_6141_length_13834_cov_50.9832_2	hRUG868	30.9	30.9	23.4	30.9	37.5	37.5
GH28.hmm	NODE_100_length_79728_cov_21.2319_31	hRUG858	52.4	52.4	39.7	52.4	48.2	52.4
GH28.hmm	NODE_921_length_36857_cov_13.3319_14	hRUG884	65.1	65.1	53.6	57.1	51.5	65.1
GH28.hmm	NODE_1074_length_34686_cov_14.8975_8	hRUG893	71.8	74	51	71.8	73.6	74
GH28.hmm	NODE_418_length_49100_cov_21.0309_11	hRUG858	64.7	64.7	46.2	64.7	65.3	65.3
GH28.hmm	NODE_100_length_79728_cov_21.2319_30	hRUG858	45.6	45.6	31.4	45.6	26.7	45.6
GH28.hmm	NODE_3739_length_18533_cov_42.6532_7	hRUG856	57.3	59	36.6	59	49.2	59
GH28.hmm	NODE_13010_length_8358_cov_24.2673_1	hRUG890	72.2	72.2	31.8	72.2	49.2	72.2
GH28.hmm	NODE_4666_length_16350_cov_16.0351_1	hRUG905	72.2	72.2	52.5	72.2	70.9	72.2
GH28.hmm	NODE_18107_length_6580_cov_15.1626_4	hRUG908	64.2	64.2	41.1	64.4	56.4	64.4
GH28.hmm	NODE_593_length_43963_cov_16.1181_3	hRUG893	52.6	59.7	35.4	53	53.1	59.7
GH28.hmm	NODE_5438_length_14933_cov_6.88816_5	hRUG865	56.7	56.7	41.2	56.6	40.4	56.7
GH28.hmm	NODE_18365_length_6501_cov_8.51101_2	hRUG879	58.2	58.2	0	58.2	43.1	58.2
GH28.hmm	NODE_283_length_56980_cov_14.5313_1	hRUG893	69.5	70.4	37.9	68.8	63.8	70.4
GH28.hmm	NODE_7816_length_11870_cov_57.7518_4	hRUG873	68.2	68.2	40.4	68.2	61.7	68.2
GH28.hmm	NODE_694_length_41396_cov_34.299_6	hRUG878	72.2	72.2	50.8	72.2	68.5	72.2
GH28.hmm	NODE_192_length_65696_cov_8.55619_51	hRUG865	49	49	35	49	52.3	52.3
GH28.hmm	NODE_31975_length_4186_cov_46.2803_3	hRUG868	41.8	41.6	30.7	41.8	27.4	41.8
GH28.hmm	NODE_570_length_44568_cov_43.4319_24	hRUG897	55.9	56.1	39	47.3	43	56.1
GH28.hmm	NODE_18981_length_6323_cov_16.2269_1	hRUG906	65.6	68.1	49.8	68.1	62.6	68.1
GH28.hmm	NODE_2976_length_20920_cov_38.074_8	hRUG856	51.3	51.3	0	51.3	34.7	51.3
GH28.hmm	NODE_766_length_39827_cov_20.256_11	hRUG858	66.4	70.5	46.9	70.5	63.4	70.5
GH28.hmm	NODE_4833_length_16030_cov_45.1642_10	hRUG883	68	68	47.8	68	74.2	74.2
GH28.hmm	NODE_13807_length_8023_cov_16.6685_3	hRUG906	56.6	56.6	27.8	56.6	28.3	56.6
GH28.hmm	NODE_1895_length_26478_cov_28.6126_3	hRUG878	76.3	76.3	45.4	76.3	64	76.3
GH28.hmm	NODE_294_length_55590_cov_14.7961_44	hRUG860	48.7	48.7	41.2	48.1	35.8	48.7
GH28.hmm	NODE_1739_length_27463_cov_10.9859_2	hRUG884	50.2	51	25.4	55	51.5	55
GH28.hmm	NODE_6674_length_13087_cov_15.4208_2	hRUG907	45	45	36.3	45	84.6	84.6
GH28.hmm	NODE_729_length_40741_cov_11.7719_32	hRUG879	61.9	62.5	40.4	61.9	61.3	62.5
GH28.hmm	NODE_9816_length_10206_cov_49.9754_1	hRUG883	72.2	0	46.8	61.9	71.4	72.2
GH28.hmm	NODE_13685_length_8081_cov_37.5708_4	hRUG856	46.5	46.7	31	46.5	28.9	46.7
GH28.hmm	NODE_12239_length_8736_cov_51.4279_6	hRUG868	55.4	56.6	32.8	57.2	47.8	57.2
GH28.hmm	NODE_16557_length_7037_cov_12.3811_3	hRUG860	51.6	58.4	40	58.4	32.2	58.4
GH28.hmm	NODE_216_length_63430_cov_18.6527_51	hRUG907	54.4	54.4	53.4	54.4	90.1	90.1
GH28.hmm	NODE_6192_length_13777_cov_41.5335_4	hRUG856	57.6	57.6	31.1	57.6	51.4	57.6
GH28.hmm	NODE_1160_length_33444_cov_14.8202_4	hRUG906	66.9	67.5	42.3	66.9	64.9	67.5
GH28.hmm	NODE_802_length_38956_cov_38.9983_31	hRUG878	55	55	29	55	25.4	55
GH28.hmm	NODE_32220_length_4160_cov_15.1381_1	hRUG893	82.2	81.8	51.7	81.8	53.6	82.2
GH28.hmm	NODE_18107_length_6580_cov_15.1626_2	hRUG908	43.1	43.1	44.2	43.1	40.2	44.2
GH28.hmm	NODE_125_length_73989_cov_23.2657_11	hRUG858	0	0	46.4	0	64	64
GH28.hmm	NODE_10107_length_9991_cov_12.7442_3	hRUG860	66.7	66.7	27.2	66.8	25.9	66.8
GH28.hmm	NODE_1582_length_28737_cov_45.0779_20	hRUG856	57	57	25.5	49.4	68.8	68.8
GH28.hmm	NODE_149_length_70505_cov_13.5559_22	hRUG884	49.2	53.6	52.1	53.6	48	53.6
GH28.hmm	NODE_12817_length_8448_cov_7.06076_5	hRUG871	50.9	50.8	54.9	50.9	39.8	54.9
AA6.hmm	NODE_535_length_45646_cov_26.7799_4	hRUG881	51.2	51.2	35.7	51.2	35.5	51.2
AA6.hmm	NODE_4157_length_17449_cov_8.74043_11	hRUG865	61.4	61.4	32.5	61.4	62.1	62.1
GH93.hmm	NODE_7008_length_12714_cov_12.6147_3	hRUG908	54.4	54.4	0	54.4	52.6	54.4
GH93.hmm	NODE_20372_length_5985_cov_23.9659_4	hRUG886	69.4	71.5	32.2	69.9	28.9	71.5
GH93.hmm	NODE_10704_length_9584_cov_41.1998_1	hRUG897	53.2	53.2	0	53.2	53.2	53.2
GH31.hmm	NODE_6779_length_12974_cov_40.0347_1	hRUG886	71.6	71.6	33.9	71.6	49	71.6
GH31.hmm	NODE_24488_length_5192_cov_54.6455_2	hRUG886	50.1	60.4	46.2	48	42.9	60.4
GH31.hmm	NODE_239_length_60244_cov_17.733_16	hRUG858	73.6	73.6	50.1	73.6	58.1	73.6
GH31.hmm	NODE_2489_length_23113_cov_39.2008_3	hRUG856	50.6	50.6	38.8	44.4	41.7	50.6
GH31.hmm	NODE_661_length_42479_cov_13.6278_23	hRUG909	56.8	70.8	43	57.2	72.2	72.2
GH31.hmm	NODE_195_length_65361_cov_15.2882_13	hRUG893	81.5	81.5	51.9	81.5	60.8	81.5
GH31.hmm	NODE_3348_length_19614_cov_12.945_6	hRUG908	68.8	68.8	28.4	68.8	56	68.8
GH31.hmm	NODE_22115_length_5624_cov_50.2868_1	hRUG883	73	73	45.5	73	78.6	78.6
GH31.hmm	NODE_6199_length_13768_cov_35.0613_1	hRUG889	73.2	73.2	68.3	73.2	50.2	73.2
GH31.hmm	NODE_462_length_47898_cov_44.0577_27	hRUG861	75.1	75.1	38.8	74.8	70.7	75.1
GH31.hmm	NODE_17550_length_6738_cov_35.4257_1	hRUG886	72	72.7	49.1	72.5	57.8	72.7
GH31.hmm	NODE_1229_length_32589_cov_8.07186_11	hRUG865	61.6	61.6	38.1	61.6	62.7	62.7
GH31.hmm	NODE_65994_length_2280_cov_8.84494_1	hRUG884	0	0	43.2	0	76.2	76.2
GH31.hmm	NODE_10755_length_9554_cov_50.2286_1	hRUG868	68.6	68.1	35.3	67.5	71.8	71.8
GH31.hmm	NODE_7400_length_12302_cov_37.7956_10	hRUG886	67.5	69.2	46.3	68.1	55.7	69.2
GH31.hmm	NODE_19628_length_6149_cov_50.0684_3	hRUG883	81.9	81.9	53.9	80.4	62.6	81.9
GH31.hmm	NODE_532_length_45712_cov_48.2584_30	hRUG868	77	77	39	77.4	70.6	77.4
GH31.hmm	NODE_466_length_47712_cov_11.0898_29	hRUG871	64	64	41.5	64	62.5	64
GH31.hmm	NODE_14600_length_7705_cov_11.198_6	hRUG871	67.8	69.5	32.1	66.2	49.2	69.5
GH31.hmm	NODE_195_length_65361_cov_15.2882_15	hRUG893	80.8	81.2	44.3	76.2	70.6	81.2
GH31.hmm	NODE_8496_length_11260_cov_12.4882_3	hRUG905	71.8	71.8	49.8	71.8	58.9	71.8
GH31.hmm	NODE_4702_length_16278_cov_12.2542_4	hRUG896	62.1	62.1	31.8	62.5	49	62.5
GH31.hmm	NODE_1539_length_29138_cov_48.3587_11	hRUG875	98.2	98.2	40.2	98.2	43.5	98.2
GH31.hmm	NODE_19042_length_6308_cov_51.679_5	hRUG883	71.9	80.3	48.6	71.4	69.5	80.3
GH31.hmm	NODE_921_length_36857_cov_13.3319_5	hRUG884	68.4	68.4	38.4	68.4	49.7	68.4
GH31.hmm	NODE_8496_length_11260_cov_12.4882_5	hRUG905	74.1	74.1	44.6	74.1	74.1	74.1
GH31.hmm	NODE_1173_length_33279_cov_14.2799_6	hRUG879	65.4	65.4	57.3	65.4	49.3	65.4
GH31.hmm	NODE_239_length_60244_cov_17.733_14	hRUG858	73.9	73.9	44.2	73.9	74.1	74.1
GH31.hmm	NODE_1211_length_32812_cov_48.5391_29	hRUG875	77.6	77.6	39.7	74.7	68.7	77.6
GH31.hmm	NODE_139_length_71822_cov_25.265_56	hRUG903	49.7	51.1	48	49.9	56.3	56.3
GH31.hmm	NODE_15309_length_7446_cov_9.59802_8	hRUG884	65.4	65.4	41.1	65.4	64.3	65.4
GH31.hmm	NODE_17383_length_6788_cov_49.5697_1	hRUG883	49.2	50.8	45.1	44.8	60.4	60.4
GH31.hmm	NODE_198_length_65004_cov_9.30418_15	hRUG862	0	0	42	0	56.6	56.6
GH31.hmm	NODE_14_length_136492_cov_15.0727_30	hRUG893	62.9	63.2	46.6	62.9	52.1	63.2
GH31.hmm	NODE_6090_length_13914_cov_29.5145_1	hRUG902	74.8	74.8	38.6	73.5	70.8	74.8
GH31.hmm	NODE_7512_length_12183_cov_27.0132_8	hRUG903	52	52	41.6	52	45.1	52
GH31.hmm	NODE_13263_length_8254_cov_51.2525_9	hRUG886	87.5	87.5	35.3	87.5	44.7	87.5
GH31.hmm	NODE_10755_length_9554_cov_50.2286_6	hRUG868	76.8	76.9	35.9	74.7	51.8	76.9
GH31.hmm	NODE_5058_length_15611_cov_47.8594_3	hRUG883	57.8	57.1	37.6	55.3	60.1	60.1
GH31.hmm	NODE_1279_length_31773_cov_17.9278_30	hRUG910	69.8	69.8	46.9	69.8	51.9	69.8
GH31.hmm	NODE_37700_length_3656_cov_8.51819_2	hRUG892	52.7	64.7	40.3	51.9	42.3	64.7
GH31.hmm	NODE_17312_length_6808_cov_37.8784_2	hRUG897	61.3	61.3	39.4	61.6	48.7	61.6
GH31.hmm	NODE_3663_length_18735_cov_49.9745_4	hRUG861	61.3	61.3	33.3	61.2	49.3	61.3
GH31.hmm	NODE_4445_length_16833_cov_26.6119_7	hRUG858	68.7	73	60.5	68.7	47.9	73
GH31.hmm	NODE_2157_length_24842_cov_44.4344_9	hRUG880	58.7	58.7	52.5	56.7	55.9	58.7
GH31.hmm	NODE_11692_length_9024_cov_12.054_1	hRUG879	72	72.7	46.1	72	76.1	76.1
GH31.hmm	NODE_6779_length_12974_cov_40.0347_6	hRUG886	58.8	58.8	30.9	55.6	26.7	58.8
GH31.hmm	NODE_12536_length_8585_cov_29.9988_4	hRUG873	51.6	51.6	44	51.6	47.1	51.6
GH31.hmm	NODE_2357_length_23768_cov_45.6054_6	hRUG870	55.2	55.4	32.8	55.4	48.1	55.4
GH31.hmm	NODE_2558_length_22775_cov_39.1272_10	hRUG856	52.5	54.3	43.8	50.5	43.4	54.3
GH31.hmm	NODE_1229_length_32589_cov_8.07186_7	hRUG865	51.8	51.8	36.3	51.8	58.2	58.2
GH31.hmm	NODE_13082_length_8327_cov_32.3467_2	hRUG867	78.2	92.6	52.1	72.7	73.7	92.6
GH31.hmm	NODE_1186_length_33097_cov_40.2908_4	hRUG856	68.3	69.3	40.4	67	66.7	69.3
GH31.hmm	NODE_7746_length_11937_cov_41.9221_3	hRUG878	77.9	77.5	46.6	77.9	76.8	77.9
GH31.hmm	NODE_1025_length_35360_cov_42.2007_25	hRUG856	69.5	69.5	44.5	56.1	51.1	69.5
GH31.hmm	NODE_5672_length_14568_cov_49.7321_12	hRUG853	76.6	76.6	39.1	73.1	72	76.6
GH31.hmm	NODE_703_length_41177_cov_29.5247_4	hRUG878	70.7	70.7	52.6	70.7	61.5	70.7
GH31.hmm	NODE_680_length_41690_cov_16.1149_21	hRUG872	58.8	59.5	47	58	49.4	59.5
GH31.hmm	NODE_2524_length_22951_cov_12.895_16	hRUG884	61.3	61.2	34.3	61.3	48.2	61.3
GH31.hmm	NODE_37526_length_3674_cov_14.0533_2	hRUG906	72.4	71.2	44.7	72.4	72.3	72.4
GH31.hmm	NODE_15868_length_7252_cov_52.1877_3	hRUG886	48.1	48.1	37.8	48	32.2	48.1
GH31.hmm	NODE_3372_length_19565_cov_40.7951_5	hRUG875	62.8	62.8	45.7	63.1	48.5	63.1
GH31.hmm	NODE_3372_length_19565_cov_40.7951_7	hRUG875	51	53.4	42.8	51	41.6	53.4
GH31.hmm	NODE_1343_length_31026_cov_42.4382_7	hRUG897	60.8	60.8	60.2	60.8	48.6	60.8
GH31.hmm	NODE_24254_length_5231_cov_12.6814_1	hRUG896	62.1	62.1	38.5	62.1	41.2	62.1
GH31.hmm	NODE_17933_length_6628_cov_14.182_1	hRUG908	0	0	48.7	69.2	71.6	71.6
CBM27.hmm	NODE_1811_length_27055_cov_13.1084_5	hRUG860	0	65.5	29.8	44	42.9	65.5
GH77.hmm	NODE_6119_length_13864_cov_49.5419_9	hRUG857	64.9	64.9	47.6	64.9	64.4	64.9
GH77.hmm	NODE_8183_length_11533_cov_53.2957_3	hRUG873	59.9	59.9	40.5	59.9	53.7	59.9
GH77.hmm	NODE_5434_length_14946_cov_42.654_11	hRUG897	37.9	38.4	35.7	37.9	37.3	38.4
GH77.hmm	NODE_10858_length_9496_cov_48.8089_5	hRUG869	61	62.7	45.7	61	61.6	62.7
GH77.hmm	NODE_220_length_62995_cov_28.7564_3	hRUG881	62	62	43.9	62	61	62
GH77.hmm	NODE_30070_length_4400_cov_41.3804_2	hRUG866	49.7	99.8	41.8	49.7	45.8	99.8
GH77.hmm	NODE_33725_length_4011_cov_46.4522_1	hRUG861	61.2	61.4	45.8	61.2	58.3	61.4
GH77.hmm	NODE_19837_length_6104_cov_51.4541_4	hRUG875	52.5	60.5	43.4	60.3	56.5	60.5
GH77.hmm	NODE_7850_length_11836_cov_16.6053_4	hRUG905	66.4	66.4	49.4	66.4	59.3	66.4
GH77.hmm	NODE_25055_length_5097_cov_6.47005_4	hRUG900	61.2	62.3	53.6	61.2	56.9	62.3
GH77.hmm	NODE_1722_length_27622_cov_48.9752_13	hRUG861	58.9	65.1	46.8	59.8	62.7	65.1
GH77.hmm	NODE_3376_length_19554_cov_15.4256_6	hRUG895	65.1	66.5	47	65	47.3	66.5
GH77.hmm	NODE_12038_length_8834_cov_12.4077_6	hRUG892	61.4	62.5	46	61.4	58.4	62.5
GH77.hmm	NODE_4153_length_17453_cov_47.6812_5	hRUG875	66.5	70.1	47.4	66.5	61.3	70.1
GH77.hmm	NODE_1233_length_32510_cov_10.4789_30	hRUG859	62.9	62.9	43.7	62.9	57.4	62.9
GH77.hmm	NODE_1107_length_34236_cov_40.5417_18	hRUG857	40.5	40.5	37.4	40.2	38.4	40.5
GH77.hmm	NODE_11037_length_9386_cov_41.0209_1	hRUG876	61.3	61.3	50.9	61.3	57.4	61.3
GH77.hmm	NODE_10431_length_9765_cov_40.6701_9	hRUG876	64.9	67.2	40.2	64.9	46	67.2
GH77.hmm	NODE_9345_length_10539_cov_9.79607_1	hRUG913	64.1	64.1	48.4	64.1	57.8	64.1
GH77.hmm	NODE_1835_length_26906_cov_26.3505_7	hRUG891	69.9	69.9	44	69.7	49.4	69.9
GH77.hmm	NODE_8518_length_11242_cov_43.4484_9	hRUG876	45.8	50.1	38.3	45.8	41.6	50.1
GH77.hmm	NODE_1368_length_30815_cov_18.8151_21	hRUG858	52.4	50.9	38.5	51.5	52.7	52.7
GH77.hmm	NODE_5008_length_15696_cov_45.461_8	hRUG856	68.8	68.8	48.1	59.8	47.4	68.8
GH77.hmm	NODE_71744_length_2122_cov_5.1761_2	hRUG900	57	61.5	40.8	59.3	60.8	61.5
GH77.hmm	NODE_10823_length_9513_cov_11.9331_4	hRUG891	83.9	85.3	43.9	81.4	78.5	85.3
GH77.hmm	NODE_7878_length_11808_cov_50.8522_4	hRUG861	66.1	66.1	45.3	63.7	61.3	66.1
GH77.hmm	NODE_171_length_68159_cov_12.2612_12	hRUG879	57.8	59.1	45.3	57.6	58.1	59.1
GH77.hmm	NODE_3646_length_18809_cov_11.1212_10	hRUG859	63.2	63.2	44.8	63.2	61.9	63.2
GH77.hmm	NODE_4229_length_17270_cov_45.3771_10	hRUG877	61.3	61.5	48.4	59.8	47.6	61.5
GH77.hmm	NODE_18737_length_6396_cov_27.5442_5	hRUG852	58.5	61.7	41.6	58.3	61	61.7
GH77.hmm	NODE_11440_length_9171_cov_46.3809_3	hRUG868	54.7	62.9	45.2	57.8	62	62.9
GH77.hmm	NODE_1174_length_33260_cov_15.738_7	hRUG895	77.9	79.2	47.7	76.2	47.3	79.2
GH77.hmm	NODE_19217_length_6262_cov_10.8047_7	hRUG901	79.5	79.5	0	79.5	71.8	79.5
GH77.hmm	NODE_17461_length_6769_cov_43.2998_5	hRUG869	67.2	67.2	43.5	65.2	62.3	67.2
GH77.hmm	NODE_1591_length_28601_cov_43.1721_7	hRUG855	49	49	40.9	48.4	48.6	49
GH77.hmm	NODE_3409_length_19430_cov_51.5031_17	hRUG868	71.1	74.1	48.2	71.1	63.6	74.1
GH77.hmm	NODE_1346_length_31005_cov_12.4779_14	hRUG893	55.9	62.3	37.8	56.8	53.4	62.3
GH77.hmm	NODE_18758_length_6387_cov_6.1862_1	hRUG904	0	0	53.8	0	56.4	56.4
GH77.hmm	NODE_9510_length_10422_cov_29.6444_4	hRUG867	89.4	89.4	44	89.4	85.3	89.4
GH77.hmm	NODE_17410_length_6780_cov_6.81041_2	hRUG865	63.4	63.4	44.5	63.4	50.1	63.4
GH77.hmm	NODE_1013_length_35485_cov_15.3025_23	hRUG854	54.2	53.8	48.3	53.5	45	54.2
GH77.hmm	NODE_3321_length_19689_cov_18.4721_3	hRUG872	57.3	59.1	46.1	57.3	56.7	59.1
GH77.hmm	NODE_1307_length_31390_cov_15.2325_17	hRUG906	51.9	52.3	37.7	51.7	50.7	52.3
GH77.hmm	NODE_12313_length_8694_cov_24.979_1	hRUG852	59.6	58.4	41.4	59.6	58.8	59.6
GH77.hmm	NODE_1147_length_33569_cov_32.3063_29	hRUG902	46.4	49.7	39.1	46.2	43.1	49.7
GH77.hmm	NODE_386_length_50894_cov_30.1181_14	hRUG888	33.6	33.6	36.4	33.6	33.3	36.4
GH77.hmm	NODE_1773_length_27279_cov_43.1033_7	hRUG878	69.7	70.7	48.9	69.7	61.5	70.7
GH77.hmm	NODE_5085_length_15544_cov_10.987_14	hRUG899	55.9	55.9	45.7	55.9	46.8	55.9
GH77.hmm	NODE_521_length_45990_cov_13.4874_24	hRUG909	55.4	55.4	43.3	55.4	60	60
GH77.hmm	NODE_2987_length_20878_cov_7.7741_19	hRUG904	97.8	97.8	47.7	97.8	47.1	97.8
GH77.hmm	NODE_4_length_180507_cov_14.4509_30	hRUG851	61.6	61.6	47.7	61.6	47	61.6
GH77.hmm	NODE_4926_length_15847_cov_36.6324_2	hRUG890	58.3	58.4	40.1	58.4	46.3	58.4
GH77.hmm	NODE_24034_length_5273_cov_25.2104_2	hRUG882	95.1	95.1	39.7	44.9	41.8	95.1
GH77.hmm	NODE_6593_length_13195_cov_16.9495_2	hRUG905	52	52	40.9	52	51	52
GH77.hmm	NODE_7132_length_12585_cov_19.6786_8	hRUG907	48.2	48.2	41.2	48.2	86.6	86.6
GH77.hmm	NODE_64_length_89195_cov_36.7557_64	hRUG888	64.2	63.2	48.6	64.2	63.7	64.2
GH77.hmm	NODE_1971_length_25975_cov_44.8598_32	hRUG877	58.6	58.6	42.9	56.6	53.5	58.6
GH77.hmm	NODE_48_length_94473_cov_43.0934_29	hRUG880	62	62	45	62	55.5	62
GH77.hmm	NODE_32750_length_4107_cov_6.29837_6	hRUG904	0	0	59.3	0	57	59.3
GH77.hmm	NODE_229_length_61648_cov_12.4401_37	hRUG860	66.8	67.1	46.6	67.1	46.1	67.1
GH77.hmm	NODE_353_length_52139_cov_11.1819_6	hRUG871	61.7	66.3	46.7	61.7	58	66.3
GH77.hmm	NODE_11867_length_8926_cov_8.97452_9	hRUG901	54.4	54.4	0	54.4	30.2	54.4
GH77.hmm	NODE_45333_length_3132_cov_45.9441_2	hRUG869	58.2	58.2	42.2	58.2	57.8	58.2
GH77.hmm	NODE_1309_length_31345_cov_14.1964_11	hRUG893	70.1	70.1	50.1	70.1	61.6	70.1
GH77.hmm	NODE_1991_length_25833_cov_11.9095_19	hRUG896	54.8	59.9	43.4	58.2	61.7	61.7
GH77.hmm	NODE_5196_length_15338_cov_51.8313_2	hRUG886	68.7	70.8	45.9	68.7	60.6	70.8
GH77.hmm	NODE_29163_length_4513_cov_9.34657_2	hRUG892	0	0	42.3	0	69	69
GH77.hmm	NODE_278_length_57204_cov_45.678_15	hRUG853	55.4	62.4	45.3	56.3	60.8	62.4
GH77.hmm	NODE_1826_length_26967_cov_16.0788_10	hRUG912	69.2	69.2	38.3	69.2	38.6	69.2
GH77.hmm	NODE_5964_length_14124_cov_47.4611_2	hRUG883	52.7	52.7	51	52.8	51	52.8
GH77.hmm	NODE_458_length_47978_cov_43.4503_13	hRUG864	58.6	58.6	40	58.6	43.4	58.6
GH77.hmm	NODE_13153_length_8293_cov_31.0711_7	hRUG902	0	0	26	0	29.1	29.1
GH77.hmm	NODE_4843_length_16010_cov_31.3258_17	hRUG874	61.6	61.9	46.3	61.7	57.6	61.9
GH77.hmm	NODE_15013_length_7552_cov_10.8655_3	hRUG884	59.3	59.3	44	59.1	49.2	59.3
GH77.hmm	NODE_7117_length_12599_cov_20.8878_2	hRUG906	66.6	66.6	49.4	66.6	58.1	66.6
GH77.hmm	NODE_816_length_38749_cov_15.6392_20	hRUG912	66	66	43.8	66	58.3	66
GH77.hmm	NODE_1102_length_34310_cov_52.4355_20	hRUG853	65	65	45.4	63.3	59.8	65
GH77.hmm	NODE_9795_length_10217_cov_12.3676_5	hRUG896	64.5	64.5	45.7	64.5	56.9	64.5
GH77.hmm	NODE_7320_length_12374_cov_15.2371_4	hRUG908	63.8	63.8	46.9	63.8	58.5	63.8
GH77.hmm	NODE_1912_length_26355_cov_16.6971_7	hRUG879	72.7	73.1	51.5	72.8	61.9	73.1
GH77.hmm	NODE_54483_length_2688_cov_60.9795_1	hRUG886	0	0	45.7	0	0	45.7
GH77.hmm	NODE_1503_length_29461_cov_31.4004_14	hRUG891	68	67.6	38.1	60.1	44.3	68
GH77.hmm	NODE_3547_length_19041_cov_11.4846_12	hRUG896	67.9	67.9	44	67.9	58.7	67.9
GH77.hmm	NODE_7085_length_12635_cov_44.4272_6	hRUG870	72.3	76.4	46.9	72.3	64.9	76.4
GH77.hmm	NODE_3224_length_19989_cov_10.1959_10	hRUG862	96.5	96.5	48.9	96.5	42.6	96.5
GH77.hmm	NODE_8710_length_11076_cov_31.8487_3	hRUG890	70.6	70.6	43.6	70.6	64.4	70.6
GH77.hmm	NODE_865_length_37936_cov_44.3855_21	hRUG887	63.3	63.9	43.2	63.9	46.2	63.9
GH77.hmm	NODE_2938_length_21068_cov_33.8421_6	hRUG863	60.3	60.4	44.9	60.3	43.2	60.4
GH77.hmm	NODE_2568_length_22728_cov_42.6824_4	hRUG856	59.8	59.8	45.5	60.1	55.6	60.1
GH77.hmm	NODE_1330_length_31098_cov_38.5654_4	hRUG894	63.2	63.2	40.8	63.1	42.2	63.2
GH95.hmm	NODE_1222_length_32698_cov_38.6961_21	hRUG856	53.3	53.3	42.7	53.3	43.4	53.3
GH95.hmm	NODE_3064_length_20533_cov_49.923_8	hRUG878	68.8	69.2	43.1	69.2	47.2	69.2
GH95.hmm	NODE_639_length_43065_cov_14.7469_21	hRUG893	60.1	69.7	46.2	60.1	51.4	69.7
GH95.hmm	NODE_3692_length_18664_cov_18.5844_12	hRUG893	60.7	62.6	44.4	61	60.7	62.6
GH95.hmm	NODE_8708_length_11077_cov_29.2435_3	hRUG906	69.4	69.5	45.4	69.5	46.9	69.5
GH95.hmm	NODE_32176_length_4165_cov_39.9582_3	hRUG856	55.2	58.5	36.2	55.2	37.6	58.5
GH95.hmm	NODE_10684_length_9600_cov_51.7847_2	hRUG883	60.8	68.9	42.2	60.8	63.3	68.9
GH95.hmm	NODE_256_length_59151_cov_18.7761_14	hRUG903	47.4	47.4	37.3	47.4	41.5	47.4
GH95.hmm	NODE_6093_length_13912_cov_49.8651_7	hRUG883	60.6	66	47.8	60.3	55.7	66
GH95.hmm	NODE_4184_length_17387_cov_19.1562_11	hRUG906	57.3	56.6	44.7	56.5	54	57.3
GH95.hmm	NODE_1173_length_33279_cov_14.2799_2	hRUG879	58.4	58.4	58.4	58.4	38.6	58.4
GH95.hmm	NODE_5689_length_14536_cov_40.6803_8	hRUG897	57.9	57.9	33.8	57.9	42.4	57.9
GH95.hmm	NODE_1309_length_31345_cov_14.1964_17	hRUG893	68.9	68.9	41.3	68.9	57.1	68.9
GH95.hmm	NODE_1704_length_27725_cov_12.6969_9	hRUG896	49.9	49.9	0	31.6	58.4	58.4
GH95.hmm	NODE_241_length_60101_cov_13.41_11	hRUG909	54.4	56.4	46.1	54.4	62.8	62.8
GH95.hmm	NODE_1956_length_26080_cov_54.8554_2	hRUG873	52.2	52.2	42.4	46.8	55.9	55.9
GH95.hmm	NODE_1782_length_27223_cov_46.03_2	hRUG880	40.9	40.9	37.6	40.9	41.1	41.1
GH95.hmm	NODE_6699_length_13065_cov_11.3819_2	hRUG879	54	54	54.8	54	22.6	54.8
GH95.hmm	NODE_3921_length_18000_cov_23.1683_2	hRUG858	74.7	74.8	37.9	74.7	53.3	74.8
GH95.hmm	NODE_125_length_73989_cov_23.2657_4	hRUG858	73.1	73.2	43.4	74	48.3	74
GH95.hmm	NODE_171_length_68159_cov_12.2612_29	hRUG879	57.7	57.7	34.1	57.7	37.3	57.7
GH95.hmm	NODE_335_length_53039_cov_16.1979_14	hRUG893	57.8	70.4	44.1	57.8	47.6	70.4
GH95.hmm	NODE_141_length_71541_cov_16.0734_19	hRUG905	59.1	59.8	46.4	59.8	58.5	59.8
GH95.hmm	NODE_5719_length_14488_cov_9.58844_5	hRUG908	59.4	64.2	47	59.4	57.5	64.2
GH95.hmm	NODE_10528_length_9694_cov_9.93184_3	hRUG913	60.5	60.5	35.5	59.9	43.6	60.5
GH95.hmm	NODE_274_length_57297_cov_21.0112_33	hRUG858	57.1	57.1	44.7	57.1	54.4	57.1
GH95.hmm	NODE_6798_length_12954_cov_29.658_9	hRUG867	76.8	93.1	38.4	77	73.6	93.1
GT19.hmm	NODE_7553_length_12141_cov_34.9781_5	hRUG888	53.2	53.2	45.5	53.2	63.2	63.2
GT19.hmm	NODE_8690_length_11094_cov_13.4582_8	hRUG908	62.9	65.2	57.9	62.9	57.5	65.2
GT19.hmm	NODE_625_length_43353_cov_38.9883_16	hRUG894	76.7	76.7	40.3	76.7	40.7	76.7
GT19.hmm	NODE_115_length_75817_cov_23.0522_11	hRUG907	45.9	45.9	43	45.1	74	74
GT19.hmm	NODE_9623_length_10343_cov_14.0029_7	hRUG879	75.3	75.3	65.1	75.3	66.3	75.3
GT19.hmm	NODE_2803_length_21624_cov_9.62441_6	hRUG901	69.5	69.5	37.7	69.5	65.5	69.5
GT19.hmm	NODE_2088_length_25324_cov_16.7907_4	hRUG906	73.5	73.5	61.9	73.5	63.9	73.5
GT19.hmm	NODE_16716_length_6981_cov_42.8179_7	hRUG897	53.4	53.4	53.2	53.4	51.3	53.4
GT19.hmm	NODE_1018_length_35433_cov_14.9598_29	hRUG854	63.6	63.6	39	58	34.9	63.6
GT19.hmm	NODE_2968_length_20947_cov_42.7119_4	hRUG857	53.5	53.5	47	53.5	64.9	64.9
GT19.hmm	NODE_3473_length_19237_cov_49.7199_4	hRUG885	76.8	76.8	39.9	76.8	36.1	76.8
GT19.hmm	NODE_197_length_65212_cov_11.2845_22	hRUG862	91.8	91.8	43.9	91.8	45.6	91.8
GT19.hmm	NODE_32418_length_4140_cov_44.6282_2	hRUG883	60.9	61.5	59.3	60.8	59.4	61.5
GT19.hmm	NODE_4601_length_16522_cov_34.7343_1	hRUG878	64.8	64.8	58	64.8	60.7	64.8
GT19.hmm	NODE_68183_length_2217_cov_6.35523_3	hRUG911	0	0	46.8	0	36	46.8
GT19.hmm	NODE_310_length_54492_cov_14.3973_4	hRUG893	70.6	74.7	63.4	67.5	70	74.7
GT19.hmm	NODE_495_length_46749_cov_14.736_19	hRUG905	72.6	72.6	60.1	72.6	62.9	72.6
GT19.hmm	NODE_1105_length_34286_cov_10.5298_1	hRUG909	60.4	61.2	45.9	60.4	56.4	61.2
GT19.hmm	NODE_41413_length_3379_cov_45.0487_1	hRUG887	79.8	79.8	40.9	79.8	40.5	79.8
GT19.hmm	NODE_100_length_79728_cov_21.2319_18	hRUG858	74.8	75.1	63.8	74.8	64.2	75.1
GT19.hmm	NODE_54196_length_2700_cov_5.60491_4	hRUG913	71.8	71.8	62.5	71.4	67.7	71.8
GT19.hmm	NODE_9908_length_10133_cov_14.4997_1	hRUG860	0	0	44	0	40.1	44
GT19.hmm	NODE_273_length_57411_cov_35.5916_24	hRUG863	63.9	77.3	39.9	63.9	39.8	77.3
GT19.hmm	NODE_11312_length_9245_cov_39.4643_5	hRUG873	77.4	77.4	43.9	77.4	62.2	77.4
PL12.hmm	NODE_8220_length_11494_cov_6.64499_3	hRUG884	64.1	64.1	27.3	50.3	51.2	64.1
PL12.hmm	NODE_1919_length_26329_cov_43.2219_5	hRUG856	45.5	49.9	0	43.7	43	49.9
PL12.hmm	NODE_2519_length_22978_cov_7.29464_19	hRUG865	55.3	55.3	21.2	55.3	53.6	55.3
PL12.hmm	NODE_192_length_65696_cov_8.55619_33	hRUG865	41.6	41.6	31.5	41.6	33.6	41.6
GH13.hmm	NODE_17898_length_6639_cov_12.5538_4	hRUG908	84.7	84.7	76.3	84.7	77.2	84.7
GH13.hmm	NODE_2938_length_21068_cov_33.8421_4	hRUG863	74.7	74.7	52	74.7	53.4	74.7
GH13.hmm	NODE_64_length_89195_cov_36.7557_41	hRUG888	56.6	56.6	58.3	56.7	57.1	58.3
GH13.hmm	NODE_21160_length_5814_cov_7.43046_4	hRUG871	48.6	53.7	26.8	48.4	44.8	53.7
GH13.hmm	NODE_43682_length_3231_cov_14.1766_2	hRUG896	61.7	61.7	52.9	61.7	66	66
GH13.hmm	NODE_1622_length_28347_cov_26.5661_5	hRUG890	79	74.9	52.5	73.1	53	79
GH13.hmm	NODE_3478_length_19224_cov_48.5413_17	hRUG886	59.1	59.1	60.6	58.5	52.7	60.6
GH13.hmm	NODE_7878_length_11808_cov_50.8522_6	hRUG861	65.2	64.3	46	64.8	63.6	65.2
GH13.hmm	NODE_442_length_48468_cov_47.4041_25	hRUG877	63.8	63.8	63.4	63.3	56.1	63.8
GH13.hmm	NODE_20026_length_6064_cov_9.9985_3	hRUG892	69.7	70.7	70.3	69.7	68.2	70.7
GH13.hmm	NODE_13888_length_7982_cov_43.5814_4	hRUG864	77.8	74.5	54.5	72.4	52.4	77.8
GH13.hmm	NODE_4926_length_15847_cov_36.6324_7	hRUG890	64	65.3	47.4	66.2	49.9	66.2
GH13.hmm	NODE_62520_length_2388_cov_7.13759_2	hRUG900	66.9	69.4	51.6	67.3	57	69.4
GH13.hmm	NODE_7320_length_12374_cov_15.2371_7	hRUG908	80.4	83	47.7	80.4	66.5	83
GH13.hmm	NODE_35167_length_3870_cov_5.40891_2	hRUG900	74.6	78.6	49.9	74.6	60.8	78.6
GH13.hmm	NODE_1821_length_26994_cov_13.405_6	hRUG909	73.2	76.1	58.9	73.2	75.3	76.1
GH13.hmm	NODE_861_length_37996_cov_13.8641_1	hRUG895	71.8	74.6	48.5	71.8	53.3	74.6
GH13.hmm	NODE_3451_length_19319_cov_51.4481_6	hRUG853	69.5	69.5	49.8	69.5	62.8	69.5
GH13.hmm	NODE_411_length_49306_cov_13.6896_3	hRUG896	68.3	68.3	64.5	68.3	54.8	68.3
GH13.hmm	NODE_6726_length_13032_cov_51.1772_7	hRUG877	61.6	61.6	53.8	61.6	50.8	61.6
GH13.hmm	NODE_816_length_38749_cov_15.6392_12	hRUG912	61.7	60.5	51	61.5	60.2	61.7
GH13.hmm	NODE_27841_length_4685_cov_7.68855_3	hRUG901	70	70	0	70	57.6	70
GH13.hmm	NODE_2058_length_25523_cov_9.6968_12	hRUG901	73.5	73.5	37.6	73.5	61.4	73.5
GH13.hmm	NODE_1000_length_35661_cov_11.0999_15	hRUG893	63.4	63.4	57.5	63.4	67.9	67.9
GH13.hmm	NODE_7393_length_12309_cov_47.7704_9	hRUG886	75.1	75.1	49.6	75.1	71	75.1
GH13.hmm	NODE_3696_length_18656_cov_17.8248_14	hRUG907	0	0	51.3	0	69.3	69.3
GH13.hmm	NODE_4695_length_16292_cov_11.5486_12	hRUG859	72.5	72.5	62.1	72.5	55.2	72.5
GH13.hmm	NODE_1953_length_26093_cov_11.5055_9	hRUG896	58.1	58.3	41.4	58.1	35.5	58.3
GH13.hmm	NODE_1330_length_31098_cov_38.5654_6	hRUG894	77.4	77.4	51.7	77.4	54.9	77.4
GH13.hmm	NODE_891_length_37557_cov_43.9211_30	hRUG855	45.2	45.2	41.7	45.2	44.4	45.2
GH13.hmm	NODE_6484_length_13361_cov_31.586_2	hRUG897	72	71.9	70.1	72	69.6	72
GH13.hmm	NODE_1773_length_27279_cov_43.1033_9	hRUG878	65.1	65.4	52.1	65.1	61.8	65.4
GH13.hmm	NODE_14675_length_7680_cov_45.5683_6	hRUG857	56.5	56.5	60.2	56.5	57.3	60.2
GH13.hmm	NODE_8743_length_11051_cov_50.1608_6	hRUG869	73.4	73.4	39.5	66.7	66.9	73.4
GH13.hmm	NODE_904_length_37335_cov_11.2412_12	hRUG871	67.9	70	43.9	67.9	36.4	70
GH13.hmm	NODE_11174_length_9319_cov_25.5023_3	hRUG882	93.7	93.7	49.5	55.6	56.7	93.7
GH13.hmm	NODE_4929_length_15845_cov_46.2687_4	hRUG870	67.5	76.4	48.8	66.9	63.3	76.4
GH13.hmm	NODE_7320_length_12374_cov_15.2371_6	hRUG908	70.2	71.5	57.2	70.2	66.2	71.5
GH13.hmm	NODE_5395_length_14993_cov_9.2908_7	hRUG892	49.3	59.2	36.9	49.3	47.4	59.2
GH13.hmm	NODE_521_length_45990_cov_13.4874_32	hRUG909	57.7	58	43	57.7	75	75
GH13.hmm	NODE_8229_length_11488_cov_56.0727_7	hRUG861	46	46.5	37.3	46	41.2	46.5
GH13.hmm	NODE_5465_length_14893_cov_47.4085_6	hRUG875	74.1	74.1	69.8	74.1	72.3	74.1
GH13.hmm	NODE_67_length_88424_cov_14.856_39	hRUG851	74.6	77.7	39.2	72.2	76.5	77.7
GH13.hmm	NODE_250_length_59638_cov_9.05785_49	hRUG859	64.8	64.8	48	64.8	60	64.8
GH13.hmm	NODE_982_length_35872_cov_48.0606_22	hRUG875	63.8	63.8	44.1	63	62	63.8
GH13.hmm	NODE_16516_length_7049_cov_44.7941_1	hRUG856	67.2	67.2	38.7	67	48.2	67.2
GH13.hmm	NODE_10540_length_9690_cov_32.0395_9	hRUG874	49.9	49.9	27.2	49.9	48.5	49.9
GH13.hmm	NODE_3124_length_20319_cov_6.909_20	hRUG865	50.1	50.1	47.7	50.1	50.5	50.5
GH13.hmm	NODE_19242_length_6255_cov_29.4177_3	hRUG902	75.1	74.5	50.6	75.1	60.4	75.1
GH13.hmm	NODE_2144_length_24967_cov_48.1959_11	hRUG861	42.3	42.3	30.7	41.3	35	42.3
GH13.hmm	NODE_1909_length_26380_cov_44.5903_11	hRUG870	56.5	56.5	53.8	55.9	48.1	56.5
GH13.hmm	NODE_433_length_48722_cov_15.356_17	hRUG895	67.8	73.7	63.8	65.1	54.9	73.7
GH13.hmm	NODE_386_length_50894_cov_30.1181_22	hRUG888	61	61	53.3	61	62.4	62.4
GH13.hmm	NODE_15_length_128813_cov_25.8087_78	hRUG881	63.2	63.8	59.8	63.2	59	63.8
GH13.hmm	NODE_1136_length_33710_cov_28.0286_6	hRUG881	51.8	51.8	48.3	51.8	69.4	69.4
GH13.hmm	NODE_1773_length_27279_cov_43.1033_10	hRUG878	70.2	70.2	47.6	70.2	63.4	70.2
GH13.hmm	NODE_4590_length_16542_cov_27.0901_12	hRUG888	63.3	63.3	41.6	63.3	55.8	63.3
GH13.hmm	NODE_17855_length_6650_cov_51.9028_5	hRUG870	59	60.4	36.9	59	55.3	60.4
GH13.hmm	NODE_19242_length_6255_cov_29.4177_2	hRUG902	54.2	59.3	38.5	55.4	56.4	59.3
GH13.hmm	NODE_3616_length_18855_cov_43.3588_8	hRUG883	48.9	49.7	56.7	48.9	58.1	58.1
GH13.hmm	NODE_6309_length_13612_cov_6.41344_13	hRUG900	0	0	37.5	0	36.6	37.5
GH13.hmm	NODE_6927_length_12801_cov_46.8775_8	hRUG886	74.2	74.2	44.7	74.2	69.8	74.2
GH13.hmm	NODE_7591_length_12104_cov_41.2571_5	hRUG876	49	51.4	55.4	49	50.7	55.4
GH13.hmm	NODE_45656_length_3113_cov_48.1043_2	hRUG861	76.9	76.9	52.7	76.9	63.1	76.9
GH13.hmm	NODE_10256_length_9883_cov_47.8137_4	hRUG880	61.4	61.6	41.7	61.2	58.3	61.6
GH13.hmm	NODE_3591_length_18922_cov_46.3744_3	hRUG868	63.6	63.2	46.4	63.1	63.5	63.6
GH13.hmm	NODE_10658_length_9615_cov_16.3935_7	hRUG860	74.7	74.7	43.1	72.8	61.8	74.7
GH13.hmm	NODE_679_length_41701_cov_18.1501_20	hRUG907	42.3	42.6	36.8	37.6	83.3	83.3
GH13.hmm	NODE_25263_length_5062_cov_43.2768_2	hRUG864	63	63	36.7	62.5	58.5	63
GH13.hmm	NODE_316_length_54317_cov_12.3189_23	hRUG905	87.1	87.1	79.4	87.1	77.5	87.1
GH13.hmm	NODE_24746_length_5150_cov_26.958_3	hRUG882	90.1	90.1	39.8	65.6	64.1	90.1
GH13.hmm	NODE_4017_length_17788_cov_14.9211_13	hRUG858	85.1	85.1	79.4	85.1	77.6	85.1
GH13.hmm	NODE_23694_length_5332_cov_49.2325_2	hRUG868	55.9	55.9	31.7	55.9	52.4	55.9
GH13.hmm	NODE_295_length_55580_cov_15.1401_46	hRUG905	63.3	63.3	46.7	51.7	47.1	63.3
GH13.hmm	NODE_9542_length_10398_cov_28.0452_2	hRUG876	74.3	77.7	53.5	74.3	61.7	77.7
GH13.hmm	NODE_4587_length_16555_cov_12.1381_13	hRUG906	84.1	84.1	78.2	84.1	77.1	84.1
GH13.hmm	NODE_794_length_39130_cov_25.1619_5	hRUG852	54.7	54.9	39.6	53	55.1	55.1
GH13.hmm	NODE_7850_length_11836_cov_16.6053_6	hRUG905	78.6	79.5	48.6	75.1	65.8	79.5
GH13.hmm	NODE_35573_length_3834_cov_14.91_1	hRUG872	59.6	59.6	44.7	58.9	60.2	60.2
GH13.hmm	NODE_3315_length_19706_cov_10.4755_16	hRUG871	64.3	72.2	43.9	63	61.2	72.2
GH13.hmm	NODE_11539_length_9113_cov_48.8288_8	hRUG869	58.3	68.8	44.5	57.4	58.6	68.8
GH13.hmm	NODE_220_length_62995_cov_28.7564_56	hRUG881	64.1	64.1	49.4	64.1	78.6	78.6
GH13.hmm	NODE_7591_length_12104_cov_41.2571_3	hRUG876	66.8	65.8	44.9	65.4	64.1	66.8
GH13.hmm	NODE_1766_length_27311_cov_46.971_21	hRUG877	77.3	78.5	39.1	71.5	76.7	78.5
GH13.hmm	NODE_3870_length_18157_cov_34.8942_12	hRUG874	53.2	56.3	41.9	53.2	45.3	56.3
GH13.hmm	NODE_2936_length_21082_cov_43.544_3	hRUG876	67.6	76.8	50.2	67	55	76.8
GH13.hmm	NODE_3048_length_20587_cov_49.9679_6	hRUG853	62.6	62.6	40.8	62.6	69.2	69.2
GH13.hmm	NODE_1102_length_34310_cov_52.4355_21	hRUG853	68.1	68.1	42.1	68.1	63.1	68.1
GH13.hmm	NODE_9135_length_10718_cov_37.6069_3	hRUG876	54.8	60.2	43.5	54.8	48.8	60.2
GH13.hmm	NODE_117_length_75521_cov_12.6851_45	hRUG851	61.8	61.7	63.9	61	61.6	63.9
GH13.hmm	NODE_13607_length_8108_cov_12.908_5	hRUG908	63.8	67.8	56	63.8	62.3	67.8
GH13.hmm	NODE_7117_length_12599_cov_20.8878_5	hRUG906	76.5	76.5	45.1	76.5	65.5	76.5
GH13.hmm	NODE_11025_length_9392_cov_54.228_5	hRUG873	57.1	57.1	42.3	57.1	67.1	67.1
GH13.hmm	NODE_2897_length_21260_cov_32.1306_8	hRUG874	55.6	55.6	54.9	53.6	55.8	55.8
GH13.hmm	NODE_748_length_40292_cov_47.9978_19	hRUG868	57.2	57.3	37.7	57.2	50.8	57.3
GH13.hmm	NODE_7478_length_12222_cov_47.8186_4	hRUG886	73.4	73.4	68.2	73.4	71.4	73.4
GH13.hmm	NODE_651_length_42764_cov_9.74064_12	hRUG871	65.7	68.8	51	65.7	59.2	68.8
GH13.hmm	NODE_1828_length_26961_cov_11.3276_12	hRUG871	74.8	74.3	57.6	74.8	69.1	74.8
GH13.hmm	NODE_376_length_51146_cov_16.4745_42	hRUG851	71.6	71.6	52.1	71.6	56.3	71.6
GH13.hmm	NODE_5678_length_14555_cov_17.0908_1	hRUG872	68.4	69.2	41.7	67.6	34.9	69.2
GH13.hmm	NODE_748_length_40292_cov_47.9978_2	hRUG868	79.4	80.3	51.4	79.4	72.2	80.3
GH13.hmm	NODE_1388_length_30569_cov_11.7106_17	hRUG871	65.8	65.8	43.1	62	60.1	65.8
GH13.hmm	NODE_4613_length_16494_cov_27.8596_6	hRUG902	58.5	58.5	41.8	58.4	55.6	58.5
GH13.hmm	NODE_11745_length_8995_cov_47.5187_7	hRUG877	66.6	66.6	57.4	66.6	56.8	66.6
GH13.hmm	NODE_585_length_44192_cov_18.8386_2	hRUG907	51.7	51.7	40.4	51.7	83	83
GH13.hmm	NODE_2864_length_21376_cov_12.7923_18	hRUG879	56.3	56.3	57.4	56.3	56.4	57.4
GH13.hmm	NODE_1951_length_26119_cov_29.2546_26	hRUG867	0	0	51.7	0	61.3	61.3
GH13.hmm	NODE_4669_length_16338_cov_11.3266_10	hRUG859	76.4	76.4	49.2	76.4	70.6	76.4
GH13.hmm	NODE_8310_length_11415_cov_11.414_8	hRUG886	62.7	64	55	63.2	59.5	64
GH13.hmm	NODE_1393_length_30497_cov_48.564_12	hRUG868	65.6	75.1	47.2	65.3	65	75.1
GH13.hmm	NODE_1178_length_33224_cov_16.9498_9	hRUG872	58.5	58.5	51.1	58.1	47	58.5
GH13.hmm	NODE_229_length_61648_cov_12.4401_39	hRUG860	77.2	79.2	52.6	79.9	55.6	79.9
GH13.hmm	NODE_2728_length_21891_cov_36.3708_5	hRUG866	69	99.8	39.1	68.4	66	99.8
GH13.hmm	NODE_10357_length_9817_cov_8.68162_3	hRUG865	56.6	56.6	43.7	56.6	54.7	56.6
GH13.hmm	NODE_3616_length_18855_cov_43.3588_2	hRUG883	57.9	57.9	54.6	57.9	64.3	64.3
GH13.hmm	NODE_11883_length_8916_cov_49.3361_6	hRUG886	68.3	68.3	42.9	68.3	60.7	68.3
GH13.hmm	NODE_5946_length_14149_cov_50.9168_1	hRUG870	60.6	60.8	43.7	60.6	60.2	60.8
GH13.hmm	NODE_9535_length_10402_cov_65.6181_3	hRUG869	69.2	69.2	49.8	69	62.8	69.2
GH13.hmm	NODE_1377_length_30690_cov_10.6291_8	hRUG871	60.8	60.8	42.5	60.8	49.5	60.8
GH13.hmm	NODE_1626_length_28303_cov_8.18858_16	hRUG904	96.3	77.8	49.6	96.3	52.1	96.3
GH13.hmm	NODE_7117_length_12599_cov_20.8878_4	hRUG906	68.4	68.4	52.8	68.4	61	68.4
GH13.hmm	NODE_3663_length_18735_cov_49.9745_2	hRUG861	62.1	62.1	38.3	62.2	70	70
GH13.hmm	NODE_13449_length_8171_cov_14.0699_7	hRUG896	68.1	68.1	39.3	68.1	53.6	68.1
GH13.hmm	NODE_34501_length_3935_cov_51.6111_1	hRUG869	64.9	67.3	47.5	64.9	66.4	67.3
GH13.hmm	NODE_27236_length_4768_cov_13.9913_1	hRUG892	54.1	54.1	25.9	54.1	49.6	54.1
GH13.hmm	NODE_1107_length_34236_cov_40.5417_10	hRUG857	62.1	62.1	53.3	62.1	60.8	62.1
GH13.hmm	NODE_3224_length_19989_cov_10.1959_11	hRUG862	78	86.3	69.6	78	69.8	86.3
GH13.hmm	NODE_43718_length_3229_cov_6.29868_4	hRUG904	83.9	83.9	78	99.8	74.9	99.8
GH13.hmm	NODE_53895_length_2713_cov_45.9913_2	hRUG875	70.6	70.6	53.2	70.6	69.4	70.6
GH13.hmm	NODE_1309_length_31345_cov_14.1964_1	hRUG893	54.3	54.3	54.6	54.3	54.5	54.6
GH13.hmm	NODE_458_length_47978_cov_43.4503_13	hRUG864	58.6	58.6	40	58.6	43.4	58.6
GH13.hmm	NODE_10458_length_9739_cov_10.7871_1	hRUG862	96.1	96.1	40	96.1	50.6	96.1
GH13.hmm	NODE_28867_length_4551_cov_7.74488_3	hRUG913	59.3	60.3	53.6	59.3	57.2	60.3
GH13.hmm	NODE_8710_length_11076_cov_31.8487_8	hRUG890	62.2	62.2	35.2	58.5	57.9	62.2
GH13.hmm	NODE_16914_length_6920_cov_25.7263_1	hRUG883	0	0	82.1	0	77.7	82.1
GH13.hmm	NODE_3870_length_18157_cov_34.8942_13	hRUG874	45.9	47.2	34.8	45.9	35.8	47.2
GH13.hmm	NODE_2303_length_24072_cov_46.5723_17	hRUG869	70	77.1	51	70	90.6	90.6
GH13.hmm	NODE_5090_length_15539_cov_21.1377_8	hRUG906	60.7	60.7	49.5	60.7	46.6	60.7
GH13.hmm	NODE_7147_length_12574_cov_42.9942_6	hRUG864	78.2	78.2	41.1	66	51.6	78.2
GH13.hmm	NODE_1239_length_32411_cov_45.9395_9	hRUG870	78	78	75.9	78	73.9	78
GH13.hmm	NODE_10146_length_9965_cov_10.2031_7	hRUG859	84.9	84.9	77	84.4	78.2	84.9
GH13.hmm	NODE_5098_length_15532_cov_26.5489_12	hRUG872	60.6	66.2	63.8	60.1	58.2	66.2
GH13.hmm	NODE_52791_length_2761_cov_45.0732_2	hRUG861	69.3	69.3	49.3	69.3	63.4	69.3
GH13.hmm	NODE_1912_length_26355_cov_16.6971_9	hRUG879	70.2	70.7	54.6	70.2	64.4	70.7
GH13.hmm	NODE_4169_length_17415_cov_6.78721_11	hRUG900	74.1	75.3	40.9	71.6	68.5	75.3
GH13.hmm	NODE_8470_length_11283_cov_43.4857_1	hRUG869	57.6	53.8	44.3	51.4	46.4	57.6
GH13.hmm	NODE_6080_length_13935_cov_30.336_9	hRUG875	73.2	73.2	49.3	73.2	71.2	73.2
GH13.hmm	NODE_865_length_37936_cov_44.3855_21	hRUG887	63.3	63.9	43.2	63.9	46.2	63.9
GH13.hmm	NODE_693_length_41453_cov_11.3697_18	hRUG893	91.3	91.3	77.8	86.8	78.6	91.3
GH13.hmm	NODE_1790_length_27189_cov_43.8758_4	hRUG869	44.1	44.1	39	44.1	37.5	44.1
GH13.hmm	NODE_250_length_59638_cov_9.05785_28	hRUG859	46.1	46.1	30.2	46.1	36.2	46.1
GH13.hmm	NODE_3117_length_20336_cov_18.2382_3	hRUG872	71.2	74.4	48.1	70.3	70.7	74.4
GH13.hmm	NODE_6322_length_13592_cov_52.1474_4	hRUG873	57.5	57.5	40.3	57.5	50.9	57.5
GH13.hmm	NODE_2125_length_25088_cov_17.5506_20	hRUG910	36.9	39.7	28.2	0	47.4	47.4
GH13.hmm	NODE_1503_length_29461_cov_31.4004_9	hRUG891	71.7	71.7	46.4	70.8	52.4	71.7
GH13.hmm	NODE_1102_length_34310_cov_52.4355_23	hRUG853	75.3	75.3	53.2	75.3	68.1	75.3
GH13.hmm	NODE_1037_length_35123_cov_21.6511_19	hRUG907	54	54	49.3	54	91.1	91.1
GH13.hmm	NODE_3376_length_19554_cov_15.4256_2	hRUG895	38.3	42.6	29.1	37.8	34.1	42.6
GH13.hmm	NODE_718_length_40897_cov_49.9311_4	hRUG853	78.4	79.7	39.4	74.3	70.8	79.7
GH13.hmm	NODE_14256_length_7840_cov_52.5106_1	hRUG886	0	0	0	0	71.1	71.1
GH13.hmm	NODE_1100_length_34335_cov_10.783_30	hRUG871	71.9	71.7	40.2	68.9	74	74
GH13.hmm	NODE_155_length_69714_cov_13.9587_59	hRUG854	77.1	77.1	53.4	75.4	53.9	77.1
GH13.hmm	NODE_3646_length_18809_cov_11.1212_12	hRUG859	78.2	78.2	35.9	77.9	59.4	78.2
GH13.hmm	NODE_7085_length_12635_cov_44.4272_4	hRUG870	51.9	56.5	61.7	51.9	56.2	61.7
GH13.hmm	NODE_10251_length_9888_cov_44.3958_6	hRUG880	61.3	60.5	52.1	61.3	58.6	61.3
GH13.hmm	NODE_7494_length_12201_cov_6.30471_8	hRUG913	77.5	77.5	73.8	77.5	72.3	77.5
GH13.hmm	NODE_7172_length_12542_cov_46.1221_1	hRUG880	62.9	62.9	46.8	62.9	64.9	64.9
GH13.hmm	NODE_668_length_42189_cov_16.1277_11	hRUG895	82.2	85.3	49.6	74.3	53.7	85.3
GH13.hmm	NODE_866_length_37926_cov_27.1881_13	hRUG852	69.2	70.9	41.7	69.1	42.7	70.9
GH13.hmm	NODE_34713_length_3916_cov_39.4274_1	hRUG876	54.5	58	40.6	53.6	57.5	58
GH13.hmm	NODE_62_length_90001_cov_31.8297_20	hRUG881	58.6	58.6	40.9	58.6	51.7	58.6
GH13.hmm	NODE_207_length_63774_cov_13.0714_28	hRUG879	74.6	74.9	58.8	74.6	64.6	74.9
GH13.hmm	NODE_99_length_79738_cov_26.8814_20	hRUG903	65.4	65.4	52.2	65.4	65.9	65.9
GH13.hmm	NODE_13299_length_8237_cov_25.1127_3	hRUG891	67	67	39.3	65.4	53.7	67
GH13.hmm	NODE_4773_length_16152_cov_56.8312_4	hRUG873	75.7	75.7	57.2	75.7	79.6	79.6
GH13.hmm	NODE_2569_length_22724_cov_15.484_26	hRUG912	60.4	61.8	31.8	61.8	46.7	61.8
GH13.hmm	NODE_504_length_46528_cov_22.5706_22	hRUG881	50.2	50.2	47.9	50.2	48.9	50.2
GH13.hmm	NODE_785_length_39280_cov_28.5737_3	hRUG867	83.6	92.3	40.1	78.6	81.2	92.3
GH13.hmm	NODE_1013_length_35485_cov_15.3025_23	hRUG854	54.2	53.8	48.3	53.5	45	54.2
GH13.hmm	NODE_7706_length_11974_cov_28.3958_6	hRUG897	55.1	55.1	51	55.1	48.8	55.1
GH13.hmm	NODE_8025_length_11674_cov_35.2711_4	hRUG890	75.1	75.1	41.6	62.3	53	75.1
GH13.hmm	NODE_5153_length_15417_cov_15.2084_9	hRUG884	73.7	73.7	49.5	73.7	57.5	73.7
GH13.hmm	NODE_1193_length_33000_cov_12.9499_10	hRUG884	62.9	62.9	42	62.9	58.8	62.9
GH13.hmm	NODE_4926_length_15847_cov_36.6324_2	hRUG890	58.3	58.4	40.1	58.4	46.3	58.4
GH13.hmm	NODE_656_length_42617_cov_35.8828_33	hRUG878	84.4	84.4	76.1	84.4	75.1	84.4
GH13.hmm	NODE_2634_length_22351_cov_21.9102_3	hRUG858	63.6	63.6	70.1	63.6	48.2	70.1
GH13.hmm	NODE_1303_length_31457_cov_43.7326_1	hRUG856	67.5	67.5	50.8	58.3	64.9	67.5
GH13.hmm	NODE_573_length_44505_cov_12.1958_13	hRUG879	87.8	87.8	78.2	87.8	77.9	87.8
GH13.hmm	NODE_3527_length_19086_cov_12.0938_15	hRUG871	68.2	68.2	49.2	68.2	54.9	68.2
GH13.hmm	NODE_1073_length_34693_cov_41.7741_26	hRUG864	68.5	68.5	38.7	65.4	54.1	68.5
GH13.hmm	NODE_5447_length_14922_cov_10.1033_7	hRUG892	69.8	74.3	51.5	70.8	69	74.3
GH13.hmm	NODE_41447_length_3377_cov_3.4714_3	hRUG891	79.1	99	38.4	99	75.5	99
GH13.hmm	NODE_28291_length_4624_cov_53.8658_1	hRUG877	70	70	50	70	65.4	70
GH13.hmm	NODE_6_length_171737_cov_41.696_37	hRUG856	62.4	62.4	45.5	62.4	61.8	62.4
GH13.hmm	NODE_33607_length_4021_cov_17.4493_1	hRUG906	71.2	71.2	56.9	71.2	61.7	71.2
GH13.hmm	NODE_891_length_37557_cov_43.9211_32	hRUG855	60.3	60.3	47.9	60.3	59.9	60.3
GH13.hmm	NODE_186_length_66516_cov_15.8419_30	hRUG905	68	67.1	52.9	68	60.3	68
GH13.hmm	NODE_1224_length_32660_cov_46.8643_25	hRUG870	58.8	67.7	31.6	58.8	45.2	67.7
GH13.hmm	NODE_2550_length_22806_cov_10.2145_20	hRUG899	60.8	60.8	59.5	60.8	52.9	60.8
GH13.hmm	NODE_48760_length_2949_cov_4.1548_1	hRUG909	48.4	57.7	38.2	48.2	44.6	57.7
GH13.hmm	NODE_31554_length_4233_cov_43.7094_1	hRUG869	55.8	59.5	41.4	55.8	52.5	59.5
GH13.hmm	NODE_16_length_125240_cov_20.1534_80	hRUG852	41.5	50.9	29.3	41.5	39.6	50.9
GH13.hmm	NODE_1912_length_26355_cov_16.6971_10	hRUG879	75.3	75.3	46.3	75.3	65.2	75.3
GH13.hmm	NODE_807_length_38875_cov_10.5718_19	hRUG871	50.6	50	47.2	50	48.9	50.6
GH13.hmm	NODE_1147_length_33569_cov_32.3063_32	hRUG902	56	57.5	42.7	56	45.1	57.5
GH13.hmm	NODE_2093_length_25305_cov_43.9251_12	hRUG856	64.1	64.1	56.4	56.6	53.8	64.1
GH13.hmm	NODE_1773_length_27279_cov_43.1033_11	hRUG878	58.5	58.5	67.3	58.5	51.2	67.3
GH13.hmm	NODE_135_length_72203_cov_13.7413_10	hRUG912	69.1	69.1	39.9	69	67.4	69.1
GH13.hmm	NODE_3157_length_20201_cov_49.1089_12	hRUG870	77.4	79.3	37.6	73.4	77.8	79.3
GH13.hmm	NODE_6701_length_13064_cov_10.1635_10	hRUG862	96.8	96.8	43.7	96.8	48.4	96.8
GH13.hmm	NODE_1009_length_35524_cov_43.4521_2	hRUG864	82.4	82.4	49.6	71.6	63.9	82.4
GH13.hmm	NODE_11453_length_9166_cov_17.2597_9	hRUG907	51.5	51.5	44.4	47.9	84.1	84.1
GH13.hmm	NODE_1037_length_35123_cov_21.6511_34	hRUG907	51.8	52	49.8	51.8	78	78
GH13.hmm	NODE_3935_length_17964_cov_32.7733_13	hRUG874	40.2	43.3	36	43.3	37.9	43.3
GH13.hmm	NODE_1264_length_32028_cov_22.2368_16	hRUG858	77.6	79.1	47.1	77.6	66.5	79.1
GH13.hmm	NODE_5595_length_14682_cov_15.7402_6	hRUG895	75.6	78.7	70.8	70	72.1	78.7
GH13.hmm	NODE_952_length_36452_cov_49.0201_18	hRUG853	54.7	59.4	28.4	54.7	52.8	59.4
GH13.hmm	NODE_22989_length_5457_cov_50.5067_1	hRUG857	63.3	63.3	42.1	63.3	53.4	63.3
GH13.hmm	NODE_343_length_52724_cov_15.84_1	hRUG851	63.7	63.7	59	63.7	51.3	63.7
GH13.hmm	NODE_45842_length_3103_cov_48.0449_2	hRUG877	49.4	51.7	33	49.4	50.1	51.7
GH13.hmm	NODE_6119_length_13864_cov_49.5419_10	hRUG857	62.5	65	56.2	62.5	61.3	65
GH13.hmm	NODE_9356_length_10524_cov_9.54657_3	hRUG901	68.5	68.5	33.1	68.5	31.5	68.5
GH13.hmm	NODE_9969_length_10094_cov_41.9345_1	hRUG876	53	53	33.7	53	49.3	53
GH13.hmm	NODE_6353_length_13559_cov_18.0996_6	hRUG905	69.9	69.9	57.9	69.9	62.7	69.9
GH13.hmm	NODE_6012_length_14048_cov_8.84192_8	hRUG862	97.6	97.6	55.7	97.6	58.3	97.6
GH13.hmm	NODE_679_length_41701_cov_18.1501_17	hRUG907	38	36.7	0	38	79.1	79.1
GH13.hmm	NODE_3307_length_19738_cov_44.5497_14	hRUG880	46.1	46.1	40.2	46.1	48	48
GH13.hmm	NODE_6466_length_13391_cov_38.4865_7	hRUG856	47.3	47.3	43	47.3	47.2	47.3
GH13.hmm	NODE_31511_length_4238_cov_25.2709_2	hRUG881	62.8	62.8	46.9	62.8	64.4	64.4
GH13.hmm	NODE_36108_length_3785_cov_45.3858_1	hRUG861	58.2	62.6	53	58.2	53.2	62.6
GH13.hmm	NODE_1583_length_28704_cov_30.1154_20	hRUG888	64.4	64.4	41.5	64.4	54.9	64.4
GH13.hmm	NODE_1489_length_29538_cov_48.2034_10	hRUG868	66.5	67.8	51.6	65.3	62.4	67.8
GH13.hmm	NODE_521_length_45990_cov_13.4874_33	hRUG909	61	61	38.7	61	71.1	71.1
GH13.hmm	NODE_3591_length_18922_cov_46.3744_1	hRUG868	53.1	53.1	57.8	53.7	50.2	57.8
GH13.hmm	NODE_304_length_54832_cov_12.6229_7	hRUG879	80.9	80.9	43.1	80.9	55.7	80.9
GH13.hmm	NODE_7035_length_12690_cov_21.7168_7	hRUG912	69	69.2	34.7	69	34.3	69.2
GH13.hmm	NODE_503_length_46538_cov_44.1299_8	hRUG861	65	65	59.7	65	55.2	65
GH13.hmm	NODE_39531_length_3516_cov_37.7076_3	hRUG874	73.1	76.7	51.4	73.1	61.1	76.7
GH13.hmm	NODE_1035_length_35237_cov_46.7445_17	hRUG868	60	62.9	44.5	61.3	58.7	62.9
GH13.hmm	NODE_3447_length_19343_cov_7.00544_7	hRUG904	98	98	49.2	98	54.4	98
GH13.hmm	NODE_752_length_40242_cov_28.9561_33	hRUG874	70.9	70.5	39	68.2	66.7	70.9
GH13.hmm	NODE_7042_length_12683_cov_32.324_1	hRUG902	57.9	57.9	42.3	57.9	54.1	57.9
GH13.hmm	NODE_5340_length_15081_cov_9.15946_14	hRUG859	62.6	62.6	39.8	62.2	50.6	62.6
GH13.hmm	NODE_30443_length_4356_cov_4.45664_3	hRUG909	78.8	82.9	40	82.9	75.1	82.9
GH13.hmm	NODE_4373_length_16960_cov_28.9075_4	hRUG891	76.7	77.7	53.6	71.1	53.6	77.7
GH13.hmm	NODE_1832_length_26934_cov_10.4898_8	hRUG859	77.7	77.7	43.6	76.1	55.6	77.7
GH13.hmm	NODE_6466_length_13391_cov_38.4865_8	hRUG856	56.2	56.2	41.7	56.2	55.7	56.2
GH13.hmm	NODE_9135_length_10718_cov_37.6069_5	hRUG876	49.2	53.3	35.5	49.2	34.7	53.3
GH13.hmm	NODE_458_length_47978_cov_43.4503_8	hRUG864	65.1	64.8	47.8	64.6	50.4	65.1
GH13.hmm	NODE_466_length_47712_cov_11.0898_20	hRUG871	50.3	55.3	52	54.8	47.6	55.3
GH13.hmm	NODE_1309_length_31345_cov_14.1964_13	hRUG893	76.3	76.3	53.3	76.3	64.7	76.3
GH13.hmm	NODE_38232_length_3615_cov_27.4079_1	hRUG882	97.6	97.6	43.4	49	56.4	97.6
GH13.hmm	NODE_994_length_35744_cov_13.4725_22	hRUG896	77.1	77.1	51	77.1	63.3	77.1
GH13.hmm	NODE_6322_length_13592_cov_52.1474_3	hRUG873	41.5	41.5	46.7	41.5	47.8	47.8
GH13.hmm	NODE_1244_length_32360_cov_11.6616_10	hRUG862	95.5	95.5	40.1	95.5	39.9	95.5
GH13.hmm	NODE_9161_length_10698_cov_52.1303_7	hRUG870	48.6	43.7	39.9	48.6	43.7	48.6
GH13.hmm	NODE_3137_length_20273_cov_36.5955_14	hRUG878	66.4	66.4	53.1	66.4	60.3	66.4
GH13.hmm	NODE_10090_length_10007_cov_47.3318_4	hRUG853	45.6	45.6	38.2	45.8	43.2	45.8
GH13.hmm	NODE_1368_length_30815_cov_18.8151_3	hRUG858	70	70	57.4	70	62.3	70
GH13.hmm	NODE_8158_length_11548_cov_25.7698_8	hRUG867	94.1	98.7	57.4	88.6	89.4	98.7
GH13.hmm	NODE_29739_length_4440_cov_44.9473_1	hRUG869	57.5	57.5	39.9	57.5	54.2	57.5
GH13.hmm	NODE_2403_length_23489_cov_47.778_1	hRUG875	60.9	63.1	46.7	60.6	60	63.1
GH13.hmm	NODE_25556_length_5016_cov_46.0897_3	hRUG868	75.9	75.9	71.7	75.9	71.9	75.9
GH13.hmm	NODE_6677_length_13082_cov_32.9076_3	hRUG890	68.2	68.2	40.2	64.6	52	68.2
GH13.hmm	NODE_165_length_68541_cov_25.7089_1	hRUG852	62.9	67.3	67.1	60.7	60.1	67.3
GH13.hmm	NODE_8470_length_11283_cov_43.4857_2	hRUG869	51.8	51.8	32.1	21.2	44.3	51.8
GH13.hmm	NODE_48361_length_2971_cov_52.7785_4	hRUG883	70.1	70.1	68.7	67.3	62.5	70.1
GH13.hmm	NODE_12843_length_8434_cov_7.55723_8	hRUG904	0	0	59.6	0	0	59.6
GH13.hmm	NODE_29830_length_4429_cov_41.1305_2	hRUG876	57.7	59.2	42.3	57.7	56.8	59.2
GH13.hmm	NODE_860_length_38001_cov_53.1427_22	hRUG873	64.8	64.8	44	64.8	62.1	64.8
GH13.hmm	NODE_2241_length_24391_cov_11.4574_17	hRUG884	65.7	65.7	66.7	65.7	62	66.7
GH13.hmm	NODE_1225_length_32650_cov_35.6679_15	hRUG888	77.6	77.6	70.2	77.6	81.8	81.8
GH13.hmm	NODE_122_length_74407_cov_17.079_19	hRUG872	43	51.2	35.4	42.5	40.7	51.2
GH13.hmm	NODE_531_length_45753_cov_17.9324_24	hRUG903	68.8	68.8	50	68.8	59.8	68.8
GH13.hmm	NODE_71_length_87334_cov_12.4942_57	hRUG896	62.5	62.5	45.2	62.5	46.6	62.5
GH13.hmm	NODE_35389_length_3849_cov_47.0538_5	hRUG857	0	0	36.4	0	60.5	60.5
GH13.hmm	NODE_853_length_38084_cov_45.8843_8	hRUG853	43.2	41.2	41.6	40.5	38.7	43.2
GH13.hmm	NODE_10653_length_9618_cov_6.39381_2	hRUG900	53.9	53.6	59.7	53.9	54.3	59.7
GH13.hmm	NODE_38862_length_3564_cov_45.0758_2	hRUG868	72.3	75.5	39.3	74.9	79.9	79.9
GH13.hmm	NODE_6562_length_13240_cov_8.14683_4	hRUG904	73.4	73.4	61.6	73.4	54.5	73.4
GH13.hmm	NODE_6309_length_13612_cov_6.41344_10	hRUG900	62.4	71.3	41.5	62.4	48.4	71.3
GH13.hmm	NODE_679_length_41701_cov_18.1501_16	hRUG907	38.1	38.1	0	38.1	60.2	60.2
GH13.hmm	NODE_188_length_66136_cov_12.8883_26	hRUG884	43	43	34.2	43	34.7	43
GH13.hmm	NODE_353_length_52139_cov_11.1819_41	hRUG871	48	48	44.3	48	48.2	48.2
GH13.hmm	NODE_9942_length_10110_cov_16.8978_4	hRUG872	63.9	63.9	71.2	64.1	64.1	71.2
GH13.hmm	NODE_2772_length_21750_cov_26.857_13	hRUG881	60.8	60.6	40.2	60.1	58.7	60.8
GH13.hmm	NODE_8542_length_11218_cov_24.49_9	hRUG907	67.3	67.3	65.5	66.5	87.7	87.7
GH13.hmm	NODE_26925_length_4812_cov_44.2075_3	hRUG869	64.7	64.7	60.7	64.7	53.3	64.7
GH13.hmm	NODE_22105_length_5627_cov_15.4673_2	hRUG892	58.7	58.7	40.1	54.1	41.8	58.7
GH13.hmm	NODE_7220_length_12482_cov_42.8123_2	hRUG876	58.9	58.9	65.3	58.9	58.3	65.3
GH13.hmm	NODE_1641_length_28170_cov_11.4433_5	hRUG896	58.4	60.3	37.6	58.3	58.2	60.3
GH13.hmm	NODE_521_length_45990_cov_13.4874_31	hRUG909	44.5	49.5	42.6	44.5	58.6	58.6
GH13.hmm	NODE_13795_length_8027_cov_6.70133_4	hRUG900	45.7	47.1	39.7	47.1	42.8	47.1
GH13.hmm	NODE_40470_length_3447_cov_5.7105_2	hRUG900	57.7	57	45.8	57.7	53.7	57.7
GH13.hmm	NODE_1264_length_32028_cov_22.2368_17	hRUG858	69.6	69.6	53.9	69.6	62.3	69.6
GH13.hmm	NODE_2940_length_21061_cov_17.2156_13	hRUG884	67.5	67.5	62.4	67.5	55.5	67.5
GH13.hmm	NODE_229_length_61648_cov_12.4401_37	hRUG860	66.8	67.1	46.6	67.1	46.1	67.1
GH13.hmm	NODE_1309_length_31345_cov_14.1964_14	hRUG893	83.2	83.2	43.3	83.2	65.8	83.2
GH13.hmm	NODE_4726_length_16231_cov_30.3463_11	hRUG867	94.6	97.5	46.5	94.6	85.7	97.5
GH13.hmm	NODE_17071_length_6880_cov_14.9789_2	hRUG908	59.3	59.3	63	59.3	55.1	63
GH13.hmm	NODE_13424_length_8183_cov_54.7517_3	hRUG861	67.5	67.4	49.6	67.5	66.5	67.5
GH13.hmm	NODE_1376_length_30723_cov_27.6318_35	hRUG852	57.2	57.2	55.4	57.4	45.1	57.4
GH13.hmm	NODE_154_length_69835_cov_47.8183_13	hRUG877	44.2	44.5	32.1	43.6	38.1	44.5
GH13.hmm	NODE_64_length_89195_cov_36.7557_66	hRUG888	69.9	69.9	47.5	69.9	68.6	69.9
GH13.hmm	NODE_64_length_89195_cov_36.7557_65	hRUG888	62.8	63.3	54.9	62.8	62.8	63.3
GH13.hmm	NODE_294_length_55590_cov_14.7961_47	hRUG860	77.7	82.4	55.2	82.4	62.7	82.4
GH13.hmm	NODE_679_length_41701_cov_18.1501_18	hRUG907	36.8	36.8	25.4	36.8	78.9	78.9
GH13.hmm	NODE_5594_length_14684_cov_40.3003_7	hRUG877	67.9	67.9	42.1	67.9	53.1	67.9
GH13.hmm	NODE_7059_length_12668_cov_10.4459_2	hRUG909	53.5	54	44.1	53.5	54.9	54.9
GH13.hmm	NODE_15658_length_7320_cov_31.7481_2	hRUG882	95.1	95.1	65.1	63	55.3	95.1
GH13.hmm	NODE_804_length_38950_cov_10.5636_30	hRUG862	99	99	44.9	99	24.5	99
GH13.hmm	NODE_11661_length_9041_cov_23.116_7	hRUG852	69.3	70.2	68.1	69.1	66.6	70.2
GH13.hmm	NODE_889_length_37568_cov_25.5122_31	hRUG852	74.2	78	50.8	73.8	71.5	78
GH13.hmm	NODE_2948_length_21027_cov_47.3656_12	hRUG857	76.7	76.7	70.1	76.7	81.3	81.3
GH13.hmm	NODE_621_length_43426_cov_27.9385_4	hRUG903	50.6	50.6	46.6	50.6	49.2	50.6
GH13.hmm	NODE_17267_length_6824_cov_30.5128_3	hRUG867	78.2	78.2	73.4	78.2	98.9	98.9
GH13.hmm	NODE_28162_length_4642_cov_45.6996_1	hRUG869	62.6	62.6	38.8	62.6	52.5	62.6
GH13.hmm	NODE_17473_length_6766_cov_49.0866_2	hRUG870	52	50.8	43.7	54.8	46.2	54.8
GH13.hmm	NODE_1683_length_27875_cov_47.5543_7	hRUG877	62.7	62.7	37.3	62.7	56.5	62.7
GH13.hmm	NODE_1503_length_29461_cov_31.4004_14	hRUG891	68	67.6	38.1	60.1	44.3	68
GH13.hmm	NODE_1228_length_32603_cov_53.0588_2	hRUG869	39.9	39.9	38.7	39.9	37.4	39.9
GH13.hmm	NODE_4170_length_17415_cov_45.5797_12	hRUG870	80.8	80.8	49.3	80.8	71.3	80.8
GH13.hmm	NODE_115_length_75817_cov_23.0522_35	hRUG907	57.5	56.1	53.8	57.5	81.2	81.2
GH13.hmm	NODE_865_length_37936_cov_44.3855_19	hRUG887	78.9	78.9	52.2	76.9	53.3	78.9
GH13.hmm	NODE_928_length_36752_cov_10.0629_24	hRUG871	68.4	68.4	39	68.4	35.6	68.4
GH13.hmm	NODE_3914_length_18026_cov_12.6973_3	hRUG895	76	76.7	40.9	74.6	56.8	76.7
GH13.hmm	NODE_3972_length_17903_cov_43.049_7	hRUG869	60.3	63.5	51.3	60.3	58.3	63.5
GH13.hmm	NODE_19214_length_6263_cov_43.3122_4	hRUG866	70.1	99.9	47.7	59.1	64.2	99.9
GH13.hmm	NODE_9272_length_10599_cov_49.1486_4	hRUG868	58.9	58.9	38.1	58.5	73.8	73.8
GH13.hmm	NODE_698_length_41289_cov_9.58704_22	hRUG899	75.3	75.3	52.4	75.3	56.9	75.3
GH13.hmm	NODE_2938_length_21068_cov_33.8421_6	hRUG863	60.3	60.4	44.9	60.3	43.2	60.4
GH13.hmm	NODE_10435_length_9761_cov_11.8311_7	hRUG892	63.3	72.1	64.6	62.1	60.6	72.1
GH13.hmm	NODE_2477_length_23151_cov_29.7727_3	hRUG902	56.4	58.5	63.2	56.4	56.4	63.2
GH13.hmm	NODE_1330_length_31098_cov_38.5654_4	hRUG894	63.2	63.2	40.8	63.1	42.2	63.2
GH88.hmm	NODE_13556_length_8124_cov_11.2717_5	hRUG879	68.9	68.9	68.6	68.9	47.7	68.9
GH88.hmm	NODE_15039_length_7544_cov_65.34_4	hRUG883	54.4	54.4	43.4	54.4	50.6	54.4
GH88.hmm	NODE_14735_length_7656_cov_8.40653_6	hRUG865	0	0	63.3	0	29.5	63.3
GH88.hmm	NODE_488_length_46976_cov_42.6131_21	hRUG856	59.8	62.9	51.7	62.9	59	62.9
GH88.hmm	NODE_192_length_65696_cov_8.55619_34	hRUG865	64	64	62.4	64	61.1	64
GH88.hmm	NODE_18121_length_6576_cov_9.14139_3	hRUG879	80.8	80.8	49	80.8	63.5	80.8
GH88.hmm	NODE_215_length_63456_cov_12.9103_8	hRUG879	65.1	65.1	53.4	65.1	54.7	65.1
GH88.hmm	NODE_3631_length_18831_cov_50.0125_4	hRUG875	41.8	41.8	34.4	40.3	40.2	41.8
GH88.hmm	NODE_8775_length_11025_cov_12.4541_2	hRUG908	60.4	60.4	43.6	60.4	55	60.4
CBM4.hmm	NODE_52115_length_2789_cov_6.21361_2	hRUG904	0	0	39.5	52.9	49	52.9
CBM4.hmm	NODE_2243_length_24375_cov_15.959_10	hRUG895	62.9	62.6	37.4	62.6	62.2	62.9
CBM4.hmm	NODE_7681_length_12010_cov_27.176_7	hRUG867	80.6	86	29.7	79.4	42.2	86
CBM4.hmm	NODE_4909_length_15878_cov_6.68451_13	hRUG904	56.8	50.7	42	56.8	52.1	56.8
CBM4.hmm	NODE_42867_length_3283_cov_6.33209_2	hRUG892	51.8	51.8	34	51.8	48.2	51.8
CBM4.hmm	NODE_983_length_35866_cov_24.0005_1	hRUG867	68.1	76.5	43.3	68.5	42	76.5
CBM4.hmm	NODE_959_length_36340_cov_20.3487_4	hRUG867	79.9	90.9	34.1	79.8	72.3	90.9
CBM4.hmm	NODE_1405_length_30368_cov_16.5863_9	hRUG895	44.9	41.7	40.1	44.9	45.5	45.5
CBM4.hmm	NODE_3625_length_18835_cov_10.3083_2	hRUG859	55.2	56.6	34.9	56.5	52.3	56.6
CBM4.hmm	NODE_1960_length_26075_cov_25.4988_14	hRUG867	84	91.9	44.2	82.8	85.4	91.9
CBM4.hmm	NODE_30423_length_4358_cov_8.19591_2	hRUG904	98.2	98.2	36.3	98.2	49.9	98.2
CBM4.hmm	NODE_3358_length_19593_cov_27.4769_2	hRUG867	81.2	90.1	35.4	70.5	76.3	90.1
CBM4.hmm	NODE_704_length_41153_cov_16.2491_8	hRUG895	52.8	52.8	33.1	52.8	46.9	52.8
CBM4.hmm	NODE_10823_length_9513_cov_11.9331_6	hRUG891	66.9	65.7	34.3	64.2	64.5	66.9
GH106.hmm	NODE_974_length_35980_cov_37.677_7	hRUG856	59.3	59.3	47.4	55.6	45.3	59.3
GH106.hmm	NODE_2908_length_21227_cov_55.3618_17	hRUG873	59.2	62.5	28.8	57.5	49.9	62.5
GH106.hmm	NODE_570_length_44568_cov_43.4319_19	hRUG897	59.7	59.7	32.1	59.7	55.8	59.7
GH106.hmm	NODE_481_length_47159_cov_15.1268_7	hRUG884	43	43	0	43.6	53.9	53.9
GH106.hmm	NODE_669_length_42184_cov_43.404_6	hRUG864	44	44.1	27.1	44	38.8	44.1
GH106.hmm	NODE_18107_length_6580_cov_15.1626_3	hRUG908	60	60.1	51.7	60.1	51.3	60.1
GH106.hmm	NODE_2453_length_23287_cov_14.1992_1	hRUG908	43.8	43.8	34.9	43.8	30.4	43.8
GH106.hmm	NODE_4492_length_16744_cov_14.6189_9	hRUG908	48.8	48.8	40.3	48.8	43	48.8
GH106.hmm	NODE_28389_length_4610_cov_17.6751_3	hRUG905	59.1	62.8	39.8	62.8	58.4	62.8
GH106.hmm	NODE_4730_length_16226_cov_8.30926_15	hRUG865	45.5	45.5	33.8	45.5	42.6	45.5
GH106.hmm	NODE_2186_length_24645_cov_11.4791_16	hRUG896	60.1	70.4	0	69.8	38.2	70.4
GH106.hmm	NODE_18449_length_6481_cov_60.8181_1	hRUG873	45.3	45.3	42.2	45.1	40.8	45.3
GH106.hmm	NODE_3412_length_19424_cov_43.3162_5	hRUG878	50.9	57.5	62.6	50.9	49.4	62.6
GH106.hmm	NODE_496_length_46672_cov_47.1821_9	hRUG878	53.1	53.3	44.7	53.1	56	56
GH106.hmm	NODE_116_length_75604_cov_11.1936_22	hRUG896	56.9	73	21.1	51.6	29.5	73
GH106.hmm	NODE_76_length_86352_cov_16.3958_7	hRUG893	53.2	57.3	40.3	53.2	57.9	57.9
GH106.hmm	NODE_2137_length_25009_cov_43.7699_9	hRUG856	47.3	47.3	0	63.6	36.5	63.6
GH106.hmm	NODE_24206_length_5238_cov_13.66_1	hRUG908	57.9	57.9	34.1	57.9	53.3	57.9
GH106.hmm	NODE_2634_length_22351_cov_21.9102_6	hRUG858	59.8	59.8	39.9	59.8	58.3	59.8
GH106.hmm	NODE_32226_length_4160_cov_48.0699_3	hRUG873	0	0	43.1	0	47.9	47.9
GH106.hmm	NODE_1074_length_34686_cov_14.8975_17	hRUG893	62.5	64.7	42.4	62.1	64.7	64.7
GH106.hmm	NODE_19312_length_6234_cov_29.8723_4	hRUG880	46.1	48	26.4	46.1	44.2	48
GH106.hmm	NODE_12170_length_8770_cov_11.871_3	hRUG879	63.4	64.4	42.1	64.4	57.9	64.4
GH106.hmm	NODE_3168_length_20169_cov_40.6233_3	hRUG897	49.3	49.3	43.6	49.3	43.1	49.3
GH106.hmm	NODE_10388_length_9792_cov_24.6717_6	hRUG891	42.1	42	0	42.1	38.3	42.1
GH106.hmm	NODE_17980_length_6614_cov_24.5864_2	hRUG906	53.3	53.3	44.1	53.3	56.9	56.9
GH106.hmm	NODE_882_length_37698_cov_33.2193_16	hRUG878	62.9	62.9	39.6	62.9	63.1	63.1
GH106.hmm	NODE_11822_length_8956_cov_8.09246_2	hRUG913	50.2	46.9	43.9	50.2	61.3	61.3
GH106.hmm	NODE_10714_length_9578_cov_17.0662_1	hRUG908	52.6	52.6	41.2	52.6	42.6	52.6
GH106.hmm	NODE_941_length_36572_cov_10.4641_1	hRUG873	48.9	48.9	43.5	49.1	64.1	64.1
GH106.hmm	NODE_9241_length_10630_cov_50.5924_8	hRUG886	0	0	27.7	53.6	57.7	57.7
GH106.hmm	NODE_16557_length_7037_cov_12.3811_1	hRUG860	0	0	27.7	0	51.9	51.9
GH106.hmm	NODE_3420_length_19408_cov_7.41544_6	hRUG865	44.3	44.3	32.1	41.9	28.9	44.3
GH106.hmm	NODE_125_length_73989_cov_23.2657_17	hRUG858	52.4	54	39.4	52.4	56.2	56.2
GH106.hmm	NODE_7816_length_11870_cov_57.7518_3	hRUG873	72.3	72.3	26.5	72.3	47.7	72.3
GH106.hmm	NODE_22171_length_5611_cov_48.9278_1	hRUG883	39.9	48.4	41.7	36.6	69.3	69.3
GH113.hmm	NODE_5147_length_15426_cov_42.2306_5	hRUG886	47.4	47.4	0	47.4	39.5	47.4
GH113.hmm	NODE_16160_length_7158_cov_46.119_4	hRUG875	46.3	46.5	27.8	46.5	36.7	46.5
GH113.hmm	NODE_9617_length_10347_cov_43.9563_9	hRUG870	61.2	61.2	0	57.3	42.2	61.2
cohesin.hmm	NODE_7637_length_12054_cov_26.7355_1	hRUG867	72.1	56.3	51.7	35.7	34.3	72.1
cohesin.hmm	NODE_2250_length_24338_cov_31.3024_18	hRUG867	99.3	99.3	0	99.3	69	99.3
cohesin.hmm	NODE_2250_length_24338_cov_31.3024_20	hRUG867	69.7	69.7	40.7	61.4	31	69.7
GH66.hmm	NODE_6779_length_12974_cov_40.0347_7	hRUG886	53.1	53.3	27.7	53.1	25.9	53.3
GH66.hmm	NODE_6049_length_13979_cov_23.8901_4	hRUG907	57.9	59.3	0	57.5	80.1	80.1
GT94.hmm	NODE_341_length_52772_cov_13.7543_38	hRUG895	32.7	49.7	30.5	49.7	48.1	49.7
GT94.hmm	NODE_3178_length_20148_cov_46.7111_5	hRUG873	75.6	75.6	38.9	75.6	73.7	75.6
GH116.hmm	NODE_1587_length_28649_cov_12.0129_9	hRUG873	65.7	65.7	57.7	65.7	31.7	65.7
GT28.hmm	NODE_1535_length_29163_cov_9.54868_19	hRUG892	74.6	80.5	59.8	74.6	61.3	80.5
GT28.hmm	NODE_805_length_38912_cov_26.3737_27	hRUG863	66.5	77.7	39.8	66.5	45	77.7
GT28.hmm	NODE_2638_length_22343_cov_41.4116_12	hRUG888	67.6	67.6	59.9	67.6	72.4	72.4
GT28.hmm	NODE_4826_length_16048_cov_13.7582_12	hRUG860	79.9	79.9	40	77.9	40.2	79.9
GT28.hmm	NODE_20851_length_5877_cov_14.0014_6	hRUG854	58.1	58.1	28.9	47.8	31.2	58.1
GT28.hmm	NODE_1402_length_30413_cov_36.4224_15	hRUG866	60.9	99.7	37.7	58.2	56.8	99.7
GT28.hmm	NODE_4973_length_15760_cov_9.03973_4	hRUG913	79.6	80.4	70.5	76.8	79.5	80.4
GT28.hmm	NODE_2551_length_22797_cov_48.4148_12	hRUG873	79.1	79.1	52.8	79.1	80.2	80.2
GT28.hmm	NODE_3118_length_20334_cov_7.58272_3	hRUG865	47.4	47.4	37.6	47.4	39.8	47.4
GT28.hmm	NODE_1969_length_25998_cov_26.719_15	hRUG897	68.3	68.3	65.3	68.3	66.9	68.3
GT28.hmm	NODE_16183_length_7148_cov_18.4173_3	hRUG910	64.9	64.9	44.4	64.9	52.6	64.9
GT28.hmm	NODE_716_length_40938_cov_19.6459_5	hRUG907	62.5	62.2	60.3	62.5	87.2	87.2
GT28.hmm	NODE_2953_length_21011_cov_8.89798_10	hRUG904	70.3	70.3	60.5	70.3	62.6	70.3
GT28.hmm	NODE_994_length_35744_cov_13.4725_1	hRUG896	80.8	81.1	66.1	80.8	63.1	81.1
GT28.hmm	NODE_12157_length_8776_cov_49.6645_1	hRUG877	66	66	61.9	66	61.6	66
GT28.hmm	NODE_18975_length_6324_cov_20.6736_4	hRUG872	64.6	67.1	62.4	64.6	58.9	67.1
GT28.hmm	NODE_1186_length_33097_cov_40.2908_18	hRUG856	71.1	71.1	61.4	65.4	68.2	71.1
GT28.hmm	NODE_15910_length_7238_cov_4.8683_6	hRUG892	76.5	76.5	63.4	76.5	61.5	76.5
GT28.hmm	NODE_2358_length_23763_cov_50.7983_14	hRUG869	69.8	69.8	62.5	69.8	61.6	69.8
GT28.hmm	NODE_506_length_46483_cov_24.8688_20	hRUG867	94.9	97.1	40.9	91.4	93.9	97.1
GT28.hmm	NODE_5714_length_14496_cov_40.706_8	hRUG876	53.8	59.4	36.9	53.8	38.2	59.4
GT28.hmm	NODE_4774_length_16149_cov_48.3957_10	hRUG886	70.5	72.9	61.7	70.5	67.8	72.9
GT28.hmm	NODE_175_length_67945_cov_15.9959_5	hRUG851	73.4	73.4	62	73.4	62.6	73.4
GT28.hmm	NODE_1681_length_27897_cov_31.3169_6	hRUG889	68.8	68.8	59.8	68.8	53.9	68.8
GT28.hmm	NODE_9258_length_10612_cov_40.0893_1	hRUG864	0	0	0	0	39.8	39.8
GT28.hmm	NODE_12013_length_8852_cov_44.9674_1	hRUG868	78.5	79	59.3	78.5	67.2	79
GT28.hmm	NODE_1512_length_29353_cov_40.621_17	hRUG880	42.9	42.9	27.6	42.9	31.5	42.9
GT28.hmm	NODE_1542_length_29106_cov_9.23758_20	hRUG859	80.8	80.8	66.4	80.8	66.8	80.8
GT28.hmm	NODE_1374_length_30753_cov_46.6645_26	hRUG875	72.2	72.2	59.1	72.2	66.2	72.2
GT28.hmm	NODE_560_length_44793_cov_15.598_30	hRUG884	70.1	70.1	62.5	70.1	59.3	70.1
GT28.hmm	NODE_12349_length_8674_cov_43.5627_3	hRUG887	81	81	41.3	81	42.3	81
GT28.hmm	NODE_337_length_52914_cov_12.4596_15	hRUG862	94.9	94.9	51.9	94.9	50.1	94.9
GT28.hmm	NODE_6977_length_12747_cov_13.0181_7	hRUG912	79.9	79.9	37.9	79.9	41.1	79.9
GT28.hmm	NODE_1313_length_31299_cov_14.9234_6	hRUG893	83.1	84.6	70.4	82.5	82.5	84.6
GT28.hmm	NODE_141_length_71541_cov_16.0734_29	hRUG905	81	81	63.6	81	74.5	81
GT28.hmm	NODE_2659_length_22264_cov_31.4409_14	hRUG874	51.3	51.3	31.4	51.3	35.7	51.3
GT28.hmm	NODE_1318_length_31225_cov_26.0289_15	hRUG882	96.2	96.2	37.6	58.2	50.6	96.2
GT28.hmm	NODE_5461_length_14899_cov_48.63_11	hRUG870	76.1	76.1	58.8	76.1	66.8	76.1
GT28.hmm	NODE_1593_length_28575_cov_28.282_18	hRUG902	52	62.7	34.1	52	37.4	62.7
GT28.hmm	NODE_165_length_68541_cov_25.7089_37	hRUG852	70	73.1	63.6	70	62.3	73.1
GT28.hmm	NODE_2737_length_21861_cov_29.3103_1	hRUG881	40.6	40.6	36.4	40.6	52	52
GT28.hmm	NODE_6228_length_13723_cov_17.0561_4	hRUG854	75.1	75.1	39.2	64.5	37.2	75.1
GT28.hmm	NODE_3274_length_19818_cov_35.9895_9	hRUG894	76.9	76.9	43.1	76.9	41.5	76.9
GT28.hmm	NODE_5686_length_14543_cov_10.2053_7	hRUG901	70.1	70.1	32.8	70.1	59.1	70.1
GT28.hmm	NODE_4618_length_16484_cov_21.5808_8	hRUG891	69.4	71.5	39.6	67.2	34.5	71.5
GT28.hmm	NODE_577_length_44428_cov_47.427_21	hRUG885	83.2	83.2	40.3	83.2	39.8	83.2
GT28.hmm	NODE_327_length_53538_cov_43.0815_23	hRUG855	53	53	34.9	53	48.1	53
GT28.hmm	NODE_822_length_38656_cov_27.0636_11	hRUG890	63.7	66.6	38.8	63.7	38.1	66.6
GT28.hmm	NODE_6687_length_13075_cov_14.3809_9	hRUG909	71.3	73.9	53.2	71.3	69.2	73.9
GT28.hmm	NODE_1053_length_34966_cov_13.478_25	hRUG879	77	77	65.1	77	75.3	77
GT28.hmm	NODE_7201_length_12507_cov_6.45463_10	hRUG900	49.4	49.7	33.5	49.4	37.5	49.7
GT28.hmm	NODE_3350_length_19610_cov_25.3687_12	hRUG881	59.5	59.5	38.6	59.5	74.4	74.4
GT28.hmm	NODE_1067_length_34748_cov_47.4973_30	hRUG885	83	83	30.6	83	38.9	83
GT28.hmm	NODE_18012_length_6608_cov_50.1114_3	hRUG883	72.9	72.9	65.1	72.9	71	72.9
GT28.hmm	NODE_1174_length_33260_cov_15.738_14	hRUG895	70	70.8	63.6	70	57.9	70.8
GT28.hmm	NODE_25_length_112629_cov_42.9302_50	hRUG855	42	42	26.9	42	33.3	42
GT28.hmm	NODE_13853_length_7998_cov_9.99459_6	hRUG871	69.3	69.3	64.2	69.3	62.7	69.3
GT28.hmm	NODE_579_length_44329_cov_13.267_27	hRUG860	62.3	62.3	27.3	62.2	28.8	62.3
GT28.hmm	NODE_124_length_74072_cov_30.6527_41	hRUG863	47	47	32.2	46.6	46.1	47
GT28.hmm	NODE_435_length_48712_cov_46.7779_27	hRUG880	48.3	48.3	42.1	47	47.1	48.3
GT28.hmm	NODE_4930_length_15838_cov_50.5919_3	hRUG861	72.3	72.3	64.6	72.3	64.8	72.3
GT28.hmm	NODE_9201_length_10664_cov_23.5978_4	hRUG858	82.6	82.6	64.9	82.6	74.1	82.6
GT28.hmm	NODE_3012_length_20748_cov_16.7518_9	hRUG908	81.7	81.7	67.7	81.7	74.5	81.7
GT28.hmm	NODE_1190_length_33041_cov_17.6505_19	hRUG906	82	82.6	65.7	82.6	73.8	82.6
GT28.hmm	NODE_698_length_41289_cov_9.58704_23	hRUG899	71.4	71.4	59.1	71.4	60.3	71.4
GT28.hmm	NODE_51641_length_2812_cov_5.87305_3	hRUG911	0	0	0	0	34.1	34.1
GT28.hmm	NODE_21097_length_5827_cov_48.3794_2	hRUG857	69.5	69.5	60.7	69.5	73.5	73.5
GH99.hmm	NODE_7054_length_12670_cov_38.6569_7	hRUG888	54.5	63.6	42.4	54.5	0	63.6
GH99.hmm	NODE_2967_length_20956_cov_51.1544_2	hRUG873	40.7	40.7	33.1	40.7	0	40.7
GH99.hmm	NODE_13789_length_8030_cov_64.7288_3	hRUG869	49.3	49.3	32.8	49.3	39.8	49.3
CBM9.hmm	NODE_3241_length_19938_cov_10.0341_5	hRUG909	0	0	42.1	0	53.9	53.9
CBM9.hmm	NODE_953_length_36432_cov_13.731_10	hRUG879	0	0	40.5	0	49	49
CBM2.hmm	NODE_1097_length_34377_cov_32.4312_5	hRUG867	32.9	32.9	30.8	37.7	32	37.7
CBM2.hmm	NODE_356_length_52067_cov_10.2331_5	hRUG859	51.1	51.3	41.8	48.8	52.2	52.2
CBM2.hmm	NODE_6894_length_12843_cov_44.3028_5	hRUG870	52	52	37.5	52	38.3	52
CE14.hmm	NODE_617_length_43465_cov_31.3947_6	hRUG888	50.8	50.8	47.8	50.8	54.4	54.4
CBM20.hmm	NODE_7132_length_12585_cov_19.6786_8	hRUG907	48.2	48.2	41.2	48.2	86.6	86.6
CBM74.hmm	NODE_26197_length_4922_cov_57.9168_6	hRUG861	0	0	68.6	0	66.1	68.6
GH55.hmm	NODE_6718_length_13036_cov_8.98328_11	hRUG871	48.5	48.5	41.1	48	41.5	48.5
CBM79.hmm	NODE_635_length_43173_cov_30.8451_23	hRUG867	79.5	84.2	27.5	52	57.6	84.2
CBM79.hmm	NODE_785_length_39280_cov_28.5737_18	hRUG867	79.4	81.2	29.7	35.9	54.8	81.2
CBM79.hmm	NODE_5487_length_14861_cov_30.3697_9	hRUG867	74.8	85.5	45.5	52.1	68.2	85.5
GT17.hmm	NODE_584_length_44211_cov_50.6116_20	hRUG875	69.8	69.8	44.8	69.5	47.8	69.8
GT17.hmm	NODE_758_length_40167_cov_49.905_25	hRUG868	73.4	73.4	41.1	70.7	46.6	73.4
GH98.hmm	NODE_11844_length_8942_cov_45.6553_1	hRUG883	58.7	58.7	38.8	58.7	76.5	76.5
GH19.hmm	NODE_362_length_51741_cov_50.7681_17	hRUG870	72.1	73.6	45.5	72.1	38.6	73.6
GH19.hmm	NODE_28205_length_4635_cov_12.8321_8	hRUG908	59.3	59.3	57.1	56.4	51.2	59.3
GH35.hmm	NODE_1173_length_33279_cov_14.2799_5	hRUG879	77.8	78.1	60.6	77.8	38.2	78.1
GH35.hmm	NODE_1864_length_26663_cov_17.3853_1	hRUG872	59.4	59.4	36.2	46.4	51.6	59.4
GH35.hmm	NODE_669_length_42184_cov_43.404_7	hRUG864	48.3	48.3	37.5	48.3	50	50
GH35.hmm	NODE_215_length_63456_cov_12.9103_40	hRUG879	51.5	51.5	50.6	51.5	33.2	51.5
GH35.hmm	NODE_2526_length_22947_cov_14.4371_1	hRUG908	74	74.9	40.6	74	62.9	74.9
GH35.hmm	NODE_3692_length_18664_cov_18.5844_1	hRUG893	61.7	66.5	57.5	61.4	63.4	66.5
GH35.hmm	NODE_4418_length_16869_cov_35.1859_9	hRUG883	78.9	78.9	43.8	0	63.5	78.9
GH35.hmm	NODE_2705_length_21993_cov_42.2266_15	hRUG856	72	72	43.3	70.6	44.7	72
GH35.hmm	NODE_3572_length_18974_cov_16.2959_1	hRUG906	60	60	54.2	60	61.8	61.8
GH35.hmm	NODE_24602_length_5173_cov_54.8361_2	hRUG886	56.3	76.7	37.3	56.3	79.7	79.7
GH35.hmm	NODE_25620_length_5007_cov_37.42_4	hRUG897	70.2	70.2	58.5	70.2	38.3	70.2
GH35.hmm	NODE_17303_length_6812_cov_42.9402_3	hRUG856	53.9	54	38.5	53.9	51.3	54
GH35.hmm	NODE_2161_length_24811_cov_21.4449_7	hRUG858	60.5	60.5	56	60.5	60.7	60.7
GH35.hmm	NODE_7_length_168712_cov_24.2895_50	hRUG903	47.3	48.8	37.1	48	48.6	48.8
GH35.hmm	NODE_1296_length_31498_cov_11.9278_6	hRUG879	67.5	70.1	42.2	70.1	64	70.1
GH35.hmm	NODE_68516_length_2208_cov_12.9215_1	hRUG908	0	0	42.8	0	46.5	46.5
GH35.hmm	NODE_30419_length_4358_cov_10.6586_1	hRUG896	58.3	57.5	35.2	59.7	61.5	61.5
GH35.hmm	NODE_23147_length_5428_cov_57.0009_5	hRUG868	54.7	54.7	42.1	54.7	44	54.7
GH35.hmm	NODE_28537_length_4591_cov_12.9894_4	hRUG908	0	0	41.8	0	32.9	41.8
GH35.hmm	NODE_25778_length_4984_cov_10.5618_2	hRUG908	36.2	36.2	36.2	36.7	36.4	36.7
GH35.hmm	NODE_8183_length_11533_cov_53.2957_4	hRUG873	40.3	40.3	34.3	40.3	32.6	40.3
GH35.hmm	NODE_2373_length_23686_cov_9.64716_12	hRUG901	42.4	42.4	41.9	42.5	80.5	80.5
GH35.hmm	NODE_3726_length_18558_cov_37.9541_1	hRUG878	52.4	0	52.4	52.4	58.6	58.6
GH23.hmm	NODE_4601_length_16522_cov_34.7343_6	hRUG878	64.6	64.6	55.2	64.6	58.9	64.6
GH23.hmm	NODE_4483_length_16761_cov_8.07494_16	hRUG901	68.2	68.2	54.8	68.2	55.6	68.2
GH23.hmm	NODE_549_length_44938_cov_11.889_27	hRUG860	62.1	62.1	41.1	59.2	40.3	62.1
GH23.hmm	NODE_231_length_61129_cov_12.674_17	hRUG860	56.2	55.6	44.8	56.2	54.2	56.2
GH23.hmm	NODE_2459_length_23254_cov_36.0663_13	hRUG894	71.9	72.4	37	71.9	39.3	72.4
GH23.hmm	NODE_1069_length_34736_cov_11.0685_27	hRUG862	91.4	91.4	29.6	91.4	33.5	91.4
GH23.hmm	NODE_310_length_54492_cov_14.3973_9	hRUG893	66.7	73.4	55.6	63.4	64.3	73.4
GH23.hmm	NODE_187_length_66514_cov_44.113_40	hRUG857	49.8	49.8	42	49.8	52.8	52.8
GH23.hmm	NODE_2506_length_23060_cov_34.1747_21	hRUG863	65.3	61.8	72.6	65.3	72.7	72.7
GH23.hmm	NODE_6202_length_13768_cov_8.01728_1	hRUG901	77.8	77.8	50.5	77.8	57.3	77.8
GH23.hmm	NODE_902_length_37354_cov_30.7978_25	hRUG883	46.2	46.2	43.1	38.4	56.5	56.5
GH23.hmm	NODE_9744_length_10251_cov_9.17262_7	hRUG913	63	62.6	57.1	63	62.2	63
GH23.hmm	NODE_42526_length_3306_cov_48.3906_2	hRUG885	80.1	80.1	38.9	80.1	47.1	80.1
GH23.hmm	NODE_219_length_63096_cov_32.237_20	hRUG888	48.3	48.3	41.9	48.3	53.1	53.1
GH23.hmm	NODE_1869_length_26638_cov_44.766_18	hRUG883	55.3	55.3	48.7	49.7	56.1	56.1
GH23.hmm	NODE_1194_length_32998_cov_47.6434_15	hRUG873	41.1	41.1	30.7	41.1	41.5	41.5
GH23.hmm	NODE_3808_length_18308_cov_7.33184_15	hRUG904	92.2	92.2	54.5	92.2	38.3	92.2
GH23.hmm	NODE_13319_length_8228_cov_29.455_5	hRUG890	52.7	52.7	41.1	52.7	37.6	52.7
GH23.hmm	NODE_5007_length_15697_cov_15.9316_9	hRUG854	51.6	51.6	56.1	71.5	40.7	71.5
GH23.hmm	NODE_14009_length_7931_cov_40.2939_2	hRUG897	64.2	64.2	59.7	64.2	60.3	64.2
GH23.hmm	NODE_4521_length_16698_cov_5.65745_6	hRUG911	62.6	61.3	31.6	62.6	37	62.6
GH23.hmm	NODE_220_length_62995_cov_28.7564_27	hRUG881	48.7	49.7	31.7	48.7	46.6	49.7
GH23.hmm	NODE_2373_length_23686_cov_9.64716_1	hRUG901	50.9	50.9	29.7	50.9	37.4	50.9
GH23.hmm	NODE_4212_length_17305_cov_12.4789_1	hRUG908	65	65	40.6	65	57.6	65
GH23.hmm	NODE_2373_length_23686_cov_9.64716_8	hRUG901	0	0	36.1	0	52.7	52.7
GH23.hmm	NODE_8690_length_11094_cov_13.4582_3	hRUG908	74.1	74.1	57.3	74.1	62.9	74.1
GH23.hmm	NODE_63431_length_2358_cov_5.12809_3	hRUG904	47.6	31	37.5	48.5	42.3	48.5
GH23.hmm	NODE_1956_length_26080_cov_54.8554_4	hRUG873	61.1	61.1	54.2	61.1	62.6	62.6
GH23.hmm	NODE_2207_length_24535_cov_13.7335_8	hRUG854	58.1	58.1	40.1	56.5	53.1	58.1
GH23.hmm	NODE_2114_length_25137_cov_27.8109_25	hRUG897	48.1	48.1	47.8	48.1	39.3	48.1
GH23.hmm	NODE_18274_length_6529_cov_10.993_5	hRUG901	40.4	42.5	48.3	40.4	36.2	48.3
GH23.hmm	NODE_3289_length_19789_cov_40.4975_7	hRUG864	56.1	56.1	40.8	56.1	39.5	56.1
GH23.hmm	NODE_8826_length_10980_cov_5.89941_2	hRUG911	69.3	69.3	41.7	69.3	30.8	69.3
GH23.hmm	NODE_9623_length_10343_cov_14.0029_2	hRUG879	74.3	77.3	59.6	74.3	64.4	77.3
GH23.hmm	NODE_288_length_56436_cov_11.8285_46	hRUG909	57.5	57.5	44	57.5	52.9	57.5
GH23.hmm	NODE_2756_length_21817_cov_37.1713_3	hRUG888	41.6	41.6	47.1	41.6	43.6	47.1
GH23.hmm	NODE_21139_length_5820_cov_51.0135_3	hRUG857	41.8	41.8	48.8	41.8	43.8	48.8
GH23.hmm	NODE_2100_length_25259_cov_11.1032_2	hRUG892	46.6	46.6	41.9	51	47.5	51
GH23.hmm	NODE_3475_length_19235_cov_8.37143_11	hRUG913	54.5	54.5	43.4	53.9	56	56
GH23.hmm	NODE_11602_length_9074_cov_11.2889_4	hRUG879	70.7	70.7	46.1	70.5	67.7	70.7
GH23.hmm	NODE_1083_length_34547_cov_46.572_5	hRUG873	63.1	63.1	44.4	63.1	60.6	63.1
GH23.hmm	NODE_3937_length_17962_cov_27.9781_11	hRUG878	58.2	58.2	46.2	58.2	56.2	58.2
GH23.hmm	NODE_224_length_62475_cov_18.0094_11	hRUG907	63.7	63.7	45	52.5	81.7	81.7
GH23.hmm	NODE_470_length_47547_cov_11.4978_32	hRUG893	58.8	69	41.5	56.3	54.2	69
GH23.hmm	NODE_4243_length_17241_cov_29.1306_10	hRUG891	57.3	58	42.6	56.3	38.9	58
GH23.hmm	NODE_4265_length_17189_cov_17.1136_12	hRUG872	45.8	45.8	37.3	45.8	48.1	48.1
GH23.hmm	NODE_15865_length_7253_cov_8.57919_5	hRUG909	0	0	38.8	0	46.7	46.7
CE4.hmm	NODE_1195_length_32996_cov_43.8823_26	hRUG856	38.6	38.6	34.8	37.3	35.3	38.6
CE4.hmm	NODE_24841_length_5135_cov_42.8244_1	hRUG866	36.5	98.3	28.9	38.3	35.4	98.3
CE4.hmm	NODE_3545_length_19043_cov_27.0062_3	hRUG891	50.5	49.1	30.3	50.5	35.9	50.5
CE4.hmm	NODE_40347_length_3456_cov_14.5507_1	hRUG860	69.8	79.5	32.3	79.2	35.5	79.5
CE4.hmm	NODE_13528_length_8138_cov_10.1476_5	hRUG859	80.5	80.5	41.6	80.5	50.2	80.5
CE4.hmm	NODE_629_length_43328_cov_12.9358_28	hRUG893	57	57	46.3	56.5	52	57
CE4.hmm	NODE_2008_length_25763_cov_37.2394_23	hRUG864	52.5	52.7	35.7	46.9	37.2	52.7
CE4.hmm	NODE_1049_length_35017_cov_42.6748_20	hRUG856	46.3	44.5	34.3	46.3	44.6	46.3
CE4.hmm	NODE_976_length_35964_cov_14.1434_30	hRUG872	57.8	63.5	39.5	55.9	56	63.5
CE4.hmm	NODE_8482_length_11268_cov_32.4794_10	hRUG902	48.1	50.1	35.9	48.1	42.4	50.1
CE4.hmm	NODE_31625_length_4226_cov_14.0667_2	hRUG854	66.2	66.2	30.6	66.2	36.7	66.2
CE4.hmm	NODE_1289_length_31602_cov_34.166_10	hRUG878	81.3	83.7	82	81.3	69.1	83.7
CE4.hmm	NODE_741_length_40459_cov_49.9908_21	hRUG885	78.8	78.8	54.5	78.8	27.3	78.8
CE4.hmm	NODE_1946_length_26150_cov_11.8185_23	hRUG884	63	63	32.9	63	51.4	63
CE4.hmm	NODE_2729_length_21889_cov_24.435_18	hRUG882	93.7	93.7	34.8	36.3	41.3	93.7
CE4.hmm	NODE_278_length_57204_cov_45.678_46	hRUG853	42.4	42.4	38.8	49.6	43.4	49.6
CE4.hmm	NODE_556_length_44861_cov_47.6654_5	hRUG886	40.5	40.5	30	40.5	34.3	40.5
CE4.hmm	NODE_481_length_47159_cov_15.1268_6	hRUG884	61.5	61.5	36.9	61.5	53	61.5
CE4.hmm	NODE_5283_length_15179_cov_14.2571_9	hRUG879	58.6	78.7	49.9	60.5	26.7	78.7
CE4.hmm	NODE_638_length_43091_cov_16.2939_5	hRUG907	46.6	46.6	45.7	48.7	64.4	64.4
CE4.hmm	NODE_2598_length_22606_cov_28.4122_13	hRUG867	67.3	74.4	35.3	70	65.5	74.4
CE4.hmm	NODE_16_length_125240_cov_20.1534_32	hRUG852	56.9	60.9	34.8	55.2	52.9	60.9
CE4.hmm	NODE_36001_length_3795_cov_12.9858_1	hRUG860	61.2	61.2	37.3	60.4	37	61.2
CE4.hmm	NODE_7322_length_12372_cov_32.8027_11	hRUG889	50.6	50.6	62.4	50.6	53.9	62.4
CE4.hmm	NODE_26790_length_4833_cov_14.531_2	hRUG908	83.7	83.7	74	83.7	71.1	83.7
CE4.hmm	NODE_877_length_37782_cov_16.2104_11	hRUG854	72.5	72.5	31.1	64.6	42.7	72.5
CE4.hmm	NODE_8023_length_11676_cov_45.3356_12	hRUG861	47.9	48.9	38	47.9	43.3	48.9
CE4.hmm	NODE_14145_length_7882_cov_34.4771_7	hRUG863	46.8	56.4	38.5	46.8	34.1	56.4
CE4.hmm	NODE_7999_length_11701_cov_37.9841_1	hRUG888	0	0	35.3	0	45.4	45.4
CE4.hmm	NODE_697_length_41319_cov_42.8195_36	hRUG855	52.9	52.9	31.5	52.9	42.2	52.9
CE4.hmm	NODE_35713_length_3821_cov_29.8117_2	hRUG882	95	95	33.9	65.8	0	95
CE4.hmm	NODE_3739_length_18533_cov_42.6532_6	hRUG856	68.7	69.1	34.7	68.3	61.2	69.1
CE4.hmm	NODE_3299_length_19757_cov_6.85616_4	hRUG865	72.9	73.6	35.9	72.9	31.2	73.6
CE4.hmm	NODE_25229_length_5066_cov_8.79804_6	hRUG884	42.4	42.4	41.1	48.9	44.1	48.9
CE4.hmm	NODE_682_length_41653_cov_11.5183_20	hRUG879	80.8	80.8	62.6	80.8	71.9	80.8
CE4.hmm	NODE_493_length_46902_cov_46.7932_54	hRUG853	43.8	43.8	33	43.2	46.8	46.8
CE4.hmm	NODE_749_length_40276_cov_45.2646_3	hRUG887	78.4	78.4	32.1	78.4	41.3	78.4
CE4.hmm	NODE_4188_length_17369_cov_46.2972_9	hRUG853	39.4	42.5	37.4	37.1	63.2	63.2
CE4.hmm	NODE_16365_length_7097_cov_32.6186_5	hRUG863	38.6	54.3	34.5	38.6	36.8	54.3
CE4.hmm	NODE_2168_length_24783_cov_8.68368_14	hRUG913	77.8	77.8	78.9	77.8	77	78.9
CE4.hmm	NODE_1706_length_27704_cov_15.1693_8	hRUG905	81.5	81.5	62.7	81.5	74	81.5
CE4.hmm	NODE_110_length_77584_cov_39.803_26	hRUG856	45.4	45.4	38.5	38.6	43.6	45.4
CE4.hmm	NODE_10940_length_9445_cov_7.718_1	hRUG904	97.8	97.8	40	97.8	36.4	97.8
CE4.hmm	NODE_1128_length_33854_cov_9.25149_17	hRUG859	42.5	42.5	42.9	42.2	40.3	42.9
CE4.hmm	NODE_2384_length_23611_cov_23.8081_24	hRUG867	69.3	88	39.9	68.6	71.1	88
CE4.hmm	NODE_2724_length_21908_cov_39.6455_12	hRUG888	67	67	60.9	67	80.7	80.7
CE4.hmm	NODE_27854_length_4683_cov_29.2357_3	hRUG887	78.4	78.8	32.8	78.4	41.3	78.8
CE4.hmm	NODE_1760_length_27351_cov_16.6706_7	hRUG906	77.3	77.3	47.9	77.3	29	77.3
CE4.hmm	NODE_1483_length_29561_cov_17.2932_24	hRUG854	54.4	55.7	41.5	51.8	31.4	55.7
CE4.hmm	NODE_7804_length_11887_cov_38.7482_6	hRUG876	52.8	53.2	38.4	52.8	45.1	53.2
CE4.hmm	NODE_8927_length_10900_cov_29.4886_11	hRUG882	94.4	94.4	35.5	43.3	38.6	94.4
CE4.hmm	NODE_43856_length_3221_cov_44.0537_2	hRUG861	37.5	37.1	32	33.8	41.5	41.5
CE4.hmm	NODE_7896_length_11785_cov_44.2128_1	hRUG897	80.7	80.7	80.7	80.7	62.4	80.7
CE4.hmm	NODE_4_length_180507_cov_14.4509_96	hRUG851	46.5	46.5	40.7	46.5	44.9	46.5
CE4.hmm	NODE_5655_length_14591_cov_18.565_10	hRUG910	52.1	52.1	44.6	52.1	54.5	54.5
CE4.hmm	NODE_18164_length_6559_cov_63.3521_1	hRUG869	40.2	41.1	39.1	41.1	52	52
CE4.hmm	NODE_21471_length_5747_cov_23.0306_3	hRUG881	0	0	34.8	0	54.5	54.5
CE4.hmm	NODE_1681_length_27897_cov_31.3169_19	hRUG889	52	52	49.9	52	49.2	52
CE4.hmm	NODE_8132_length_11570_cov_13.1067_2	hRUG860	63.6	64	34.9	61.9	28.6	64
CE4.hmm	NODE_14662_length_7684_cov_7.5816_4	hRUG854	51.2	51.2	32.7	36.6	23.9	51.2
CE4.hmm	NODE_323_length_53824_cov_12.2935_50	hRUG884	44.3	44.3	43.8	38	44.5	44.5
CE4.hmm	NODE_1013_length_35485_cov_15.3025_27	hRUG854	68.2	68.2	29.7	58.1	31	68.2
CE4.hmm	NODE_195_length_65361_cov_15.2882_21	hRUG893	80.9	86.3	69.4	79.8	79.3	86.3
CE4.hmm	NODE_12593_length_8554_cov_47.9927_3	hRUG883	73.1	73.1	68.9	69.4	72.6	73.1
CE4.hmm	NODE_12849_length_8430_cov_33.9525_7	hRUG863	40.2	53.5	31.9	40.2	50.9	53.5
CE4.hmm	NODE_3299_length_19757_cov_6.85616_5	hRUG865	64.4	64.3	31.8	64.4	32.1	64.4
CE4.hmm	NODE_3828_length_18253_cov_9.85504_6	hRUG859	55.8	55.8	36.1	55.8	39.9	55.8
CE4.hmm	NODE_938_length_36604_cov_10.4525_5	hRUG899	50.2	50.2	40.3	50.2	48.2	50.2
CE4.hmm	NODE_14587_length_7710_cov_16.3091_6	hRUG906	80.5	80.5	69.2	80.5	74.5	80.5
CE4.hmm	NODE_35713_length_3821_cov_29.8117_1	hRUG882	99	99	34	81.1	36.1	99
CE4.hmm	NODE_9718_length_10266_cov_14.3618_2	hRUG908	60.1	69.4	48.5	60.8	28.9	69.4
CE4.hmm	NODE_43535_length_3239_cov_4.55905_4	hRUG892	0	0	0	0	0	0
CE4.hmm	NODE_4918_length_15865_cov_26.9019_9	hRUG881	50.5	0	35.4	0	48.7	50.5
CE4.hmm	NODE_849_length_38161_cov_10.4956_18	hRUG871	43.6	43.6	42.1	43.1	40.6	43.6
CE4.hmm	NODE_4578_length_16571_cov_50.3009_10	hRUG857	66.5	66.5	59.4	66.5	80.7	80.7
CE4.hmm	NODE_32760_length_4106_cov_10.1553_3	hRUG884	0	0	37.6	0	31.6	37.6
CE4.hmm	NODE_27681_length_4706_cov_49.3958_7	hRUG861	47.3	47.3	39.5	47.2	42.5	47.3
CE4.hmm	NODE_2208_length_24532_cov_27.0216_10	hRUG882	84.8	84.8	34.9	44.2	33.7	84.8
CE4.hmm	NODE_11994_length_8860_cov_43.9242_9	hRUG887	64.7	70.6	35.8	64.7	33.1	70.6
CE4.hmm	NODE_4826_length_16048_cov_13.7582_4	hRUG860	81.2	81.2	36.9	82.5	40.7	82.5
CE4.hmm	NODE_5908_length_14195_cov_21.6569_9	hRUG858	82.1	82.1	71	82.1	74.5	82.1
CE4.hmm	NODE_2953_length_21011_cov_8.89798_13	hRUG904	90.6	90.6	45	90.6	39.4	90.6
CE4.hmm	NODE_4198_length_17347_cov_15.149_13	hRUG854	64.6	64.6	36.8	51.3	37.4	64.6
CE4.hmm	NODE_182_length_67136_cov_13.6916_33	hRUG895	40.8	45.8	33.1	40.8	48.1	48.1
CE4.hmm	NODE_464_length_47845_cov_13.6779_19	hRUG884	38.9	38.9	35.5	38.9	41.2	41.2
PL4.hmm	NODE_24552_length_5182_cov_10.4498_4	hRUG860	0	44.9	0	0	0	44.9
PL4.hmm	NODE_24552_length_5182_cov_10.4498_3	hRUG860	45.5	49.1	25.8	38.6	0	49.1
GH3.hmm	NODE_3572_length_18974_cov_16.2959_8	hRUG906	64.5	64.5	47.1	64.5	58	64.5
GH3.hmm	NODE_4080_length_17650_cov_36.1268_2	hRUG874	49.9	49.9	41.2	46.8	45.9	49.9
GH3.hmm	NODE_9718_length_10266_cov_14.3618_5	hRUG908	61.8	64.6	45.5	55.4	53.1	64.6
GH3.hmm	NODE_518_length_46136_cov_42.5079_42	hRUG856	60.2	61.1	37	61.1	60.4	61.1
GH3.hmm	NODE_588_length_44144_cov_13.0882_3	hRUG879	73.4	73.8	51.6	73.8	70.7	73.8
GH3.hmm	NODE_2941_length_21050_cov_53.34_8	hRUG873	71.2	71.2	45.4	71.2	65.3	71.2
GH3.hmm	NODE_1656_length_28040_cov_25.1082_4	hRUG891	68.4	68.4	33.1	63.7	61.2	68.4
GH3.hmm	NODE_435_length_48712_cov_46.7779_28	hRUG880	37.7	37.7	40.9	37.7	52.7	52.7
GH3.hmm	NODE_4030_length_17766_cov_28.1588_8	hRUG891	53	53.1	46.2	51.2	46.6	53.1
GH3.hmm	NODE_2864_length_21376_cov_12.7923_13	hRUG879	68.4	68.4	46.7	67.7	46.2	68.4
GH3.hmm	NODE_1499_length_29476_cov_48.238_8	hRUG877	58	58	58.4	56.6	66.2	66.2
GH3.hmm	NODE_5878_length_14237_cov_14.4897_4	hRUG895	38.3	38.3	32.6	38.3	54.1	54.1
GH3.hmm	NODE_6445_length_13415_cov_28.02_5	hRUG891	74.4	75.5	40	68.9	40.9	75.5
GH3.hmm	NODE_240_length_60141_cov_22.9323_48	hRUG903	59.9	59.9	46.9	59.9	53.6	59.9
GH3.hmm	NODE_2029_length_25685_cov_36.9573_6	hRUG878	68.7	68.7	54.8	68.7	58.8	68.7
GH3.hmm	NODE_3292_length_19774_cov_47.096_9	hRUG875	52.4	52.4	49.8	52.8	54	54
GH3.hmm	NODE_7_length_168712_cov_24.2895_37	hRUG903	57.5	57.5	46.2	58.1	54.2	58.1
GH3.hmm	NODE_3207_length_20055_cov_42.2198_10	hRUG877	62.5	69.2	37.9	68.4	53.8	69.2
GH3.hmm	NODE_11870_length_8924_cov_42.6198_10	hRUG873	69.2	76.5	56.2	69.2	73.2	76.5
GH3.hmm	NODE_14325_length_7813_cov_48.6665_5	hRUG868	58.6	59	52.9	58.6	53.8	59
GH3.hmm	NODE_3610_length_18871_cov_16.5923_6	hRUG893	73.5	77.6	50.5	78.1	82.2	82.2
GH3.hmm	NODE_3952_length_17934_cov_26.3817_1	hRUG891	67.7	68.2	43	45.1	63.7	68.2
GH3.hmm	NODE_643_length_42986_cov_25.1715_24	hRUG891	41.4	41.4	0	41.4	39.9	41.4
GH3.hmm	NODE_7276_length_12420_cov_9.96126_7	hRUG856	56.7	56.7	43.1	56.6	47.3	56.7
GH3.hmm	NODE_33777_length_4006_cov_57.7036_4	hRUG870	55.1	54.3	35.8	55.1	49.4	55.1
GH3.hmm	NODE_3462_length_19294_cov_13.3896_7	hRUG893	68.5	70.5	39.9	66.4	64.1	70.5
GH3.hmm	NODE_177_length_67617_cov_44.0925_25	hRUG880	47.9	47.9	44.7	47.9	46	47.9
GH3.hmm	NODE_19041_length_6308_cov_57.2669_2	hRUG870	59.3	58.3	35.3	59.3	55.4	59.3
GH3.hmm	NODE_21541_length_5735_cov_44.818_2	hRUG870	70.6	73.8	50	70.6	40.7	73.8
GH3.hmm	NODE_1849_length_26758_cov_15.6447_12	hRUG872	63.9	67.4	51.7	63.6	59.3	67.4
GH3.hmm	NODE_4448_length_16828_cov_10.9564_15	hRUG871	55.5	55.5	43.4	54.1	52.9	55.5
GH3.hmm	NODE_24974_length_5111_cov_50.1699_3	hRUG868	33.8	33.8	31	31.5	34.4	34.4
GH3.hmm	NODE_15_length_128813_cov_25.8087_119	hRUG881	55.4	55.4	38	56.2	48.8	56.2
GH3.hmm	NODE_4153_length_17453_cov_47.6812_9	hRUG875	53.6	53.6	47.9	53.6	48.6	53.6
GH3.hmm	NODE_1817_length_27031_cov_29.9533_21	hRUG891	54.1	55.7	49.2	52.6	43.1	55.7
GH3.hmm	NODE_64_length_89195_cov_36.7557_35	hRUG888	75.3	75.3	55.5	75.3	60.7	75.3
GH3.hmm	NODE_410_length_49353_cov_28.9114_4	hRUG881	38.9	38.1	38.7	43	40.1	43
GH3.hmm	NODE_274_length_57297_cov_21.0112_29	hRUG858	75.1	75.1	49	75.1	62.6	75.1
GH3.hmm	NODE_9928_length_10118_cov_38.0539_3	hRUG897	70.6	70.3	48.9	70.6	72.6	72.6
GH3.hmm	NODE_25833_length_4978_cov_48.9911_1	hRUG877	0	0	46	0	49.8	49.8
GH3.hmm	NODE_3692_length_18664_cov_18.5844_3	hRUG893	82.5	82.5	52	82.5	63.5	82.5
GH3.hmm	NODE_1186_length_33097_cov_40.2908_3	hRUG856	49.5	49.5	41.8	49.5	43.6	49.5
GH3.hmm	NODE_15430_length_7401_cov_10.5753_8	hRUG872	43.3	45.2	37.9	43.3	41.3	45.2
GH3.hmm	NODE_257_length_58899_cov_34.9525_42	hRUG888	44.8	44.8	39.4	42.9	40.2	44.8
GH3.hmm	NODE_2595_length_22613_cov_25.2045_2	hRUG856	53.6	50.3	37.9	53.6	49.1	53.6
GH3.hmm	NODE_70973_length_2142_cov_5.25347_2	hRUG911	51.7	51.7	53.2	51.7	38.3	53.2
GH3.hmm	NODE_43827_length_3223_cov_12.2992_1	hRUG884	54.7	54.7	36.6	54.7	52	54.7
GH3.hmm	NODE_6877_length_12858_cov_45.0821_5	hRUG857	73.1	73.1	51.1	70.2	72.7	73.1
GH3.hmm	NODE_3108_length_20364_cov_13.5613_13	hRUG879	71.5	70.4	41.5	69.9	62.9	71.5
GH3.hmm	NODE_26604_length_4863_cov_51.0331_1	hRUG883	76.3	76.3	39.8	74.7	76.7	76.7
GH3.hmm	NODE_23820_length_5308_cov_5.82772_2	hRUG913	70.1	70.1	38.9	70.1	62.7	70.1
GH3.hmm	NODE_8_length_166798_cov_14.8827_62	hRUG905	65.9	62.1	40.2	61.7	62.2	65.9
GH3.hmm	NODE_29142_length_4516_cov_16.0941_2	hRUG905	55.6	55.6	46.6	55.6	51.1	55.6
GH3.hmm	NODE_2418_length_23443_cov_20.165_15	hRUG906	69.9	69.9	54.6	69.9	59.3	69.9
GH3.hmm	NODE_21_length_118014_cov_15.0165_12	hRUG905	70.7	70.7	56.3	70.7	60.7	70.7
GH3.hmm	NODE_18194_length_6549_cov_10.2702_5	hRUG879	0	0	40.8	0	53.1	53.1
GH3.hmm	NODE_6622_length_13159_cov_37.5505_1	hRUG878	98	98	38.5	98	66.3	98
GH3.hmm	NODE_2624_length_22438_cov_23.0655_11	hRUG867	68.5	89	38.3	59.8	51.2	89
GH3.hmm	NODE_5816_length_14317_cov_36.6104_1	hRUG864	73.1	74.1	50	41.9	59.3	74.1
GH3.hmm	NODE_14790_length_7637_cov_10.3354_2	hRUG892	53.8	53.8	42.9	53.8	51.5	53.8
GH3.hmm	NODE_8539_length_11222_cov_46.1266_5	hRUG870	49.5	51.1	36.3	47.9	49.3	51.1
GH3.hmm	NODE_1090_length_34487_cov_15.5447_11	hRUG895	56.3	65.9	49.1	51.5	49.8	65.9
GH3.hmm	NODE_5173_length_15385_cov_44.0124_16	hRUG861	47.7	47.7	39.7	46.4	38.6	47.7
GH3.hmm	NODE_1794_length_27170_cov_41.9257_7	hRUG897	51	51	54.5	51	52	54.5
GH3.hmm	NODE_19940_length_6081_cov_49.3601_5	hRUG886	59.2	59.2	46	59.6	47.1	59.6
GH3.hmm	NODE_38641_length_3582_cov_45.8115_1	hRUG876	50.6	50.6	36.6	50.6	48.7	50.6
GH3.hmm	NODE_3591_length_18922_cov_46.3744_13	hRUG868	61	61	33.8	59.8	34.4	61
GH3.hmm	NODE_714_length_40974_cov_13.1924_6	hRUG896	62.7	62.8	31.9	62.7	60.2	62.8
GH3.hmm	NODE_5428_length_14955_cov_38.0081_7	hRUG878	72.1	72.1	41.7	72.1	59.2	72.1
GH3.hmm	NODE_1656_length_28040_cov_25.1082_3	hRUG891	72.2	74.1	45	62.4	53	74.1
GH3.hmm	NODE_36263_length_3772_cov_13.8606_2	hRUG884	51.3	51.3	29.1	51.3	52.4	52.4
GH3.hmm	NODE_10525_length_9697_cov_50.4266_4	hRUG875	52.5	66.7	39.6	45.2	44.6	66.7
GH3.hmm	NODE_3295_length_19764_cov_19.705_3	hRUG907	53.8	53.9	43.7	53.8	48.5	53.9
GH3.hmm	NODE_7853_length_11834_cov_38.5462_8	hRUG870	0	0	50	0	57.5	57.5
GH3.hmm	NODE_1193_length_33000_cov_12.9499_23	hRUG884	46.5	47.5	61	46.5	41.1	61
GH3.hmm	NODE_17225_length_6832_cov_46.3019_3	hRUG861	49	49.8	41.5	49	41.1	49.8
GH3.hmm	NODE_570_length_44568_cov_43.4319_8	hRUG897	69	69	64.5	69	50.4	69
GH3.hmm	NODE_7816_length_11870_cov_57.7518_7	hRUG873	70.9	70.9	51.8	70.9	67.2	70.9
GH3.hmm	NODE_797_length_39035_cov_42.3243_20	hRUG864	60.7	61.6	44.8	58.9	51.4	61.6
GH3.hmm	NODE_2513_length_23035_cov_26.0846_9	hRUG881	39.4	48.1	30	39.4	37.9	48.1
GH3.hmm	NODE_6545_length_13266_cov_44.017_7	hRUG880	49.5	49.5	39.6	48.6	40.1	49.5
GH3.hmm	NODE_11509_length_9134_cov_17.4313_4	hRUG872	60.1	59.7	35.6	59.7	52.7	60.1
GH3.hmm	NODE_356_length_52067_cov_10.2331_13	hRUG859	89	89	58.4	89	69.3	89
GH3.hmm	NODE_13073_length_8331_cov_39.2245_3	hRUG856	47	47	36.6	47	62.8	62.8
GH3.hmm	NODE_807_length_38875_cov_10.5718_23	hRUG871	71.4	71.4	30	71.4	56.2	71.4
GH3.hmm	NODE_714_length_40974_cov_13.1924_12	hRUG896	65	67.9	45.7	66.9	55.9	67.9
GH3.hmm	NODE_9840_length_10185_cov_30.0965_7	hRUG890	57.5	59.3	51.3	57.5	54.5	59.3
GH3.hmm	NODE_23111_length_5433_cov_51.1923_2	hRUG875	58.2	58.2	40.6	56.1	43.1	58.2
GH3.hmm	NODE_268_length_57769_cov_32.9911_40	hRUG888	45	45.4	38.5	45	58.6	58.6
GH3.hmm	NODE_10193_length_9927_cov_12.2509_5	hRUG896	69.2	78.7	41.8	78.4	65	78.7
GH3.hmm	NODE_24259_length_5231_cov_19.5176_1	hRUG907	70.6	82.1	31.7	66.8	74.8	82.1
GH3.hmm	NODE_16085_length_7182_cov_51.5614_3	hRUG877	54.4	54.4	49.4	40.2	44.8	54.4
GH3.hmm	NODE_1827_length_26966_cov_24.0469_10	hRUG867	91.5	97.3	57.4	90.4	89.3	97.3
GH3.hmm	NODE_4310_length_17090_cov_13.3166_11	hRUG906	62	62	40.8	62	63.4	63.4
GH3.hmm	NODE_271_length_57583_cov_7.30349_25	hRUG904	98.7	98.7	37.5	98.7	42.5	98.7
GH3.hmm	NODE_45649_length_3114_cov_61.0075_1	hRUG886	54.4	54.4	47.6	54.6	55.3	55.3
GH3.hmm	NODE_17240_length_6829_cov_24.6903_3	hRUG891	55.7	55.7	36.3	46.1	47.1	55.7
GH3.hmm	NODE_661_length_42479_cov_13.6278_25	hRUG909	76	77.5	46.1	76	78.2	78.2
GH3.hmm	NODE_1872_length_26627_cov_29.1115_6	hRUG881	40.6	49.2	35.7	38.6	38.6	49.2
GH3.hmm	NODE_11285_length_9260_cov_6.16089_8	hRUG891	0	0	32.1	0	31.6	32.1
GH3.hmm	NODE_10037_length_10044_cov_6.8182_5	hRUG900	42.3	42.3	45.8	45	37.5	45.8
GH3.hmm	NODE_300_length_55032_cov_22.7019_13	hRUG858	67.2	67.2	55.5	67.2	58.6	67.2
GH3.hmm	NODE_580_length_44295_cov_15.1806_14	hRUG879	65.7	65.7	48.1	65.7	58.8	65.7
GH3.hmm	NODE_2614_length_22524_cov_14.0759_6	hRUG908	67.7	71.1	45.5	67.7	62.1	71.1
GH3.hmm	NODE_8408_length_11339_cov_15.7724_6	hRUG854	56.2	57.8	36.7	56.2	36.6	57.8
GH3.hmm	NODE_15270_length_7459_cov_5.80159_1	hRUG900	41.7	43.7	37.4	41.7	39.3	43.7
GH3.hmm	NODE_30410_length_4360_cov_55.6539_2	hRUG873	62.9	62.8	45.9	57.6	56.7	62.9
GH3.hmm	NODE_12710_length_8496_cov_32.1297_5	hRUG889	53.9	53.9	41.3	53.9	42.5	53.9
GH3.hmm	NODE_5062_length_15604_cov_5.4853_8	hRUG874	58.1	61.5	36	57.3	35.8	61.5
GH3.hmm	NODE_3451_length_19319_cov_51.4481_10	hRUG853	49.6	53.1	33.6	50.7	51.6	53.1
GH3.hmm	NODE_17030_length_6890_cov_43.4414_5	hRUG857	68.2	68.6	46.8	68.6	65.8	68.6
GH3.hmm	NODE_51208_length_2833_cov_62.0036_1	hRUG861	0	0	47.1	0	61.6	61.6
GH3.hmm	NODE_20090_length_6049_cov_31.6967_6	hRUG890	0	0	51	0	40.2	51
GH3.hmm	NODE_19106_length_6289_cov_9.80173_2	hRUG859	78.1	78.1	55.9	78.1	53.9	78.1
GH3.hmm	NODE_4103_length_17591_cov_14.3591_7	hRUG893	63.6	63.6	50.3	63.6	67.3	67.3
GH3.hmm	NODE_4005_length_17831_cov_47.8757_1	hRUG870	0	0	27.9	0	39.8	39.8
GH3.hmm	NODE_664_length_42390_cov_14.8123_20	hRUG893	83.1	83.1	39.3	83.1	65.7	83.1
GH3.hmm	NODE_418_length_49100_cov_21.0309_40	hRUG858	56.9	56.9	44.5	56	52.8	56.9
GH3.hmm	NODE_33480_length_4033_cov_11.6576_4	hRUG903	95.8	95.8	100	95.8	46.8	100
GH3.hmm	NODE_7288_length_12409_cov_39.0286_11	hRUG888	48.3	48.3	45	48.3	64.4	64.4
GH3.hmm	NODE_15973_length_7217_cov_13.3844_1	hRUG860	59	56.8	34.5	57.6	33.8	59
GH3.hmm	NODE_2993_length_20835_cov_13.9483_4	hRUG908	54.3	54.3	50.8	54.3	52.5	54.3
GH3.hmm	NODE_23318_length_5396_cov_9.07527_4	hRUG886	44.2	44.2	28.5	43.8	46.3	46.3
GH3.hmm	NODE_956_length_36365_cov_9.79053_33	hRUG859	54	38.6	34	54.3	48.6	54.3
GH3.hmm	NODE_53859_length_2714_cov_49.5103_1	hRUG875	47.4	47.4	43.9	47.3	46.8	47.4
GH3.hmm	NODE_9302_length_10570_cov_42.34_8	hRUG864	55.8	56.4	31.8	55.7	38.1	56.4
GH3.hmm	NODE_9983_length_10082_cov_13.8778_2	hRUG908	62.5	62.5	56.9	62.5	60.9	62.5
GH3.hmm	NODE_26665_length_4853_cov_31.5732_4	hRUG874	46.2	46.2	33.3	46.2	39.8	46.2
GH3.hmm	NODE_4828_length_16040_cov_15.4228_5	hRUG858	61.7	61.7	40.6	61.7	61.7	61.7
GH3.hmm	NODE_4264_length_17189_cov_37.5577_5	hRUG856	85.6	85.6	49.1	52.2	47.3	85.6
GH3.hmm	NODE_3677_length_18697_cov_25.0129_10	hRUG891	58.1	66.5	37.2	37.5	38.7	66.5
GH3.hmm	NODE_3880_length_18136_cov_43.7244_2	hRUG870	59	59.9	29.9	47.8	56.9	59.9
GH3.hmm	NODE_25833_length_4978_cov_48.9911_2	hRUG877	46.7	49.9	38.2	46.7	51.1	51.1
GH3.hmm	NODE_2529_length_22932_cov_31.2756_15	hRUG891	66.4	66.4	34.4	53.6	36.3	66.4
GH3.hmm	NODE_2153_length_24892_cov_13.9124_4	hRUG879	66.5	67.2	53.5	66.5	63.7	67.2
GH3.hmm	NODE_3258_length_19869_cov_38.7985_2	hRUG888	73.6	73.6	48.1	73.6	66.8	73.6
GH3.hmm	NODE_4088_length_17622_cov_11.2542_12	hRUG871	53	53	30	53	37.7	53
GH3.hmm	NODE_5196_length_15338_cov_51.8313_7	hRUG886	57.6	57.6	48	57.1	47.6	57.6
GH3.hmm	NODE_735_length_40609_cov_29.4241_29	hRUG891	71	71.6	42.6	38.1	40.1	71.6
GH3.hmm	NODE_7239_length_12461_cov_48.9025_4	hRUG868	61.9	61.8	35.4	61.9	55	61.9
GH3.hmm	NODE_209_length_63636_cov_47.4326_17	hRUG857	43.1	43.1	39.4	41.7	41.8	43.1
GH3.hmm	NODE_6660_length_13100_cov_50.0918_5	hRUG875	53	52.7	28.5	53	41.2	53
GH3.hmm	NODE_6611_length_13172_cov_24.4328_7	hRUG871	46.1	46.1	37.9	46.1	49.9	49.9
GH3.hmm	NODE_57107_length_2580_cov_58.8752_2	hRUG886	54.3	56.5	45.2	54.3	51.6	56.5
GH3.hmm	NODE_48566_length_2960_cov_34.7277_1	hRUG886	0	0	46.3	0	66.7	66.7
GH3.hmm	NODE_193_length_65691_cov_13.8821_38	hRUG884	55.8	55.8	51.1	55.8	52.3	55.8
GH3.hmm	NODE_3098_length_20387_cov_10.2563_3	hRUG859	45	45	31.4	45	34.1	45
GH3.hmm	NODE_1519_length_29302_cov_49.2287_1	hRUG868	64	70.8	50.3	64.6	57.5	70.8
GH3.hmm	NODE_1055_length_34919_cov_27.1581_25	hRUG881	42.4	46.7	37.2	42.4	46.6	46.7
GH3.hmm	NODE_1386_length_30590_cov_14.4686_18	hRUG909	59.5	60.7	40	59.6	71.6	71.6
GH3.hmm	NODE_2782_length_21716_cov_42.2029_11	hRUG873	81.4	84.1	40.8	81.4	69.3	84.1
GH3.hmm	NODE_735_length_40609_cov_29.4241_17	hRUG891	39.8	63.5	49.1	39.8	37.3	63.5
GH3.hmm	NODE_7602_length_12094_cov_18.7547_7	hRUG867	75.4	86.9	53.6	74.4	71.2	86.9
GH3.hmm	NODE_16042_length_7194_cov_42.8571_4	hRUG864	0	0	46.7	0	45.4	46.7
GH3.hmm	NODE_18668_length_6416_cov_64.6952_3	hRUG869	53.8	53	52	53.8	54	54
GH3.hmm	NODE_5584_length_14695_cov_56.0902_11	hRUG883	69	70.9	48.9	69	70.6	70.9
GH3.hmm	NODE_41655_length_3363_cov_4.10278_1	hRUG900	41.5	42.8	37.8	39	43.8	43.8
GH3.hmm	NODE_3234_length_19962_cov_45.1426_5	hRUG880	42.9	42.9	36.1	42.8	42.4	42.9
GH3.hmm	NODE_33303_length_4051_cov_48.5465_2	hRUG877	28.3	43.6	28.7	27.7	54.9	54.9
GH3.hmm	NODE_22983_length_5457_cov_30.3365_4	hRUG886	54.1	56.7	32.4	54.1	51.5	56.7
GH3.hmm	NODE_11588_length_9080_cov_16.4421_2	hRUG908	51	51	48.6	51	52.9	52.9
GH3.hmm	NODE_614_length_43520_cov_26.662_26	hRUG852	58.6	58.6	36.9	58.6	50.5	58.6
GH3.hmm	NODE_300_length_55032_cov_22.7019_19	hRUG858	74.4	74.4	48.1	74.4	66.6	74.4
GH3.hmm	NODE_19533_length_6171_cov_30.3535_1	hRUG891	64	64	35	35.7	38.3	64
GH3.hmm	NODE_14873_length_7603_cov_31.3039_3	hRUG891	55.9	67.2	39.4	53.6	36.5	67.2
GH3.hmm	NODE_6872_length_12867_cov_12.4481_11	hRUG909	36.8	37	35	36.8	57.2	57.2
GH3.hmm	NODE_3086_length_20436_cov_23.9728_4	hRUG891	56.8	57.5	48.8	53.3	37.5	57.5
GH3.hmm	NODE_11237_length_9291_cov_14.6611_3	hRUG896	51	53.3	43	49.4	50.8	53.3
GH3.hmm	NODE_116_length_75604_cov_11.1936_23	hRUG896	59.8	59.8	44.8	59.7	43.3	59.8
GH3.hmm	NODE_2846_length_21480_cov_15.4495_9	hRUG879	75.4	74.7	53.3	74.7	64	75.4
GH3.hmm	NODE_611_length_43659_cov_43.6244_10	hRUG864	54.9	54.4	35.6	53.6	43.1	54.9
GH3.hmm	NODE_5993_length_14079_cov_61.7656_7	hRUG870	70.2	70.2	44.4	65.4	68.4	70.2
GH3.hmm	NODE_669_length_42184_cov_43.404_4	hRUG864	52.5	52.9	45	52.1	43.3	52.9
GH3.hmm	NODE_141_length_71541_cov_16.0734_16	hRUG905	71.1	71.1	49.4	71.1	63.8	71.1
GH3.hmm	NODE_242_length_60045_cov_43.2957_12	hRUG855	45	43.5	38.8	44.2	45.2	45.2
GH3.hmm	NODE_1355_length_30959_cov_8.71321_2	hRUG901	71.7	71.7	35	71.7	70.8	71.7
GH3.hmm	NODE_735_length_40609_cov_29.4241_16	hRUG891	57.6	72.9	50.6	59.3	34.8	72.9
GH3.hmm	NODE_3708_length_18615_cov_26.1468_7	hRUG891	90.6	90.6	33.8	64.9	64.9	90.6
GH3.hmm	NODE_182_length_67136_cov_13.6916_2	hRUG895	62.7	62.7	37.7	62.7	54.7	62.7
GH3.hmm	NODE_6445_length_13415_cov_28.02_7	hRUG891	74.5	74.5	38.9	68.9	40.7	74.5
GH3.hmm	NODE_10720_length_9575_cov_15.8299_5	hRUG886	63.6	63.6	30.5	63.6	61.7	63.6
GH3.hmm	NODE_10046_length_10039_cov_47.5448_5	hRUG857	47.6	47.6	45.8	47.6	66.3	66.3
GH3.hmm	NODE_107_length_78191_cov_46.5484_68	hRUG877	52.6	52.6	36.3	52.6	49.4	52.6
GH3.hmm	NODE_5620_length_14647_cov_15.4979_2	hRUG860	70.4	70.4	42.1	53	47.2	70.4
GH3.hmm	NODE_5147_length_15426_cov_42.2306_8	hRUG886	52.8	53.8	39.8	52.8	44	53.8
GH3.hmm	NODE_22716_length_5506_cov_38.2205_2	hRUG856	60.7	60.7	40.2	50.1	43.3	60.7
GH3.hmm	NODE_49650_length_2906_cov_47.2774_1	hRUG875	76.7	76.7	60	76.7	59.5	76.7
GH3.hmm	NODE_64_length_89195_cov_36.7557_28	hRUG888	71.8	72.2	52.8	71.8	56.1	72.2
GH3.hmm	NODE_3444_length_19348_cov_11.7293_6	hRUG893	74.1	74.1	78.1	74.1	69.2	78.1
GH3.hmm	NODE_27700_length_4704_cov_47.9918_4	hRUG875	54.5	54.5	39	54.5	41.6	54.5
GH3.hmm	NODE_12428_length_8639_cov_17.2987_2	hRUG891	63.7	63.7	31.1	63.7	32.9	63.7
GH3.hmm	NODE_20343_length_5992_cov_62.6404_3	hRUG873	62.4	62.4	54.2	61.4	62.9	62.9
GH3.hmm	NODE_11019_length_9395_cov_26.3315_4	hRUG891	59.1	59.1	31.1	48	54.1	59.1
GH3.hmm	NODE_26205_length_4920_cov_15.3776_2	hRUG908	65.5	70.5	39.1	65.5	60.5	70.5
GH3.hmm	NODE_21_length_118014_cov_15.0165_5	hRUG905	74	73.9	49.5	73.9	65.7	74
GH3.hmm	NODE_3085_length_20451_cov_16.6477_18	hRUG851	0	0	66.2	0	0	66.2
GH3.hmm	NODE_19285_length_6242_cov_51.3279_5	hRUG870	61.6	64.3	42.4	62.7	54.8	64.3
GH3.hmm	NODE_550_length_44918_cov_8.39257_25	hRUG865	53.1	53.2	53.1	53.1	51.1	53.2
GH3.hmm	NODE_1872_length_26627_cov_29.1115_5	hRUG881	39.3	48.3	30.3	38.4	37.4	48.3
GH3.hmm	NODE_6051_length_13977_cov_47.3723_4	hRUG877	63.3	63.3	37.1	63.3	58.8	63.3
GH3.hmm	NODE_807_length_38875_cov_10.5718_22	hRUG871	58.7	59.8	41.7	59.1	55.1	59.8
GH3.hmm	NODE_256_length_59151_cov_18.7761_29	hRUG903	65.8	65.8	36.1	65.8	45	65.8
GH3.hmm	NODE_17806_length_6667_cov_28.0133_3	hRUG886	99.4	99.7	34.5	76.3	37.1	99.7
GH3.hmm	NODE_4184_length_17387_cov_19.1562_6	hRUG906	73.3	73.3	51.9	73.3	62.2	73.3
GH3.hmm	NODE_6240_length_13706_cov_25.2631_6	hRUG891	60.1	60.4	47.6	56.9	37.1	60.4
GH26.hmm	NODE_3125_length_20317_cov_26.5411_5	hRUG867	74.4	92.6	36.5	66.7	68.8	92.6
GH26.hmm	NODE_925_length_36822_cov_12.7782_7	hRUG879	59	57.7	53.8	57.7	48.7	59
GH26.hmm	NODE_1423_length_30157_cov_25.05_4	hRUG867	84.3	92.5	0	84.6	75.6	92.5
GH26.hmm	NODE_539_length_45448_cov_12.6376_37	hRUG893	72.6	64.5	36.3	54.3	48.7	72.6
GH26.hmm	NODE_1706_length_27704_cov_15.1693_17	hRUG905	36.8	54.3	36.8	34.4	43.4	54.3
GH26.hmm	NODE_3220_length_20002_cov_12.4977_11	hRUG871	61.7	61.7	36.7	61.7	47.2	61.7
GH26.hmm	NODE_7123_length_12593_cov_43.182_9	hRUG878	55.1	55.1	35.8	46.2	62.8	62.8
GH26.hmm	NODE_539_length_45448_cov_12.6376_30	hRUG893	66.4	66.4	49	45.9	73.8	73.8
GH26.hmm	NODE_661_length_42479_cov_13.6278_17	hRUG909	50.7	50.7	58.4	50.7	49.8	58.4
GH26.hmm	NODE_2037_length_25641_cov_18.288_19	hRUG858	59.4	59.4	34.9	45	66.3	66.3
GH26.hmm	NODE_539_length_45448_cov_12.6376_32	hRUG893	59.4	59.4	70.2	57.6	67	70.2
GH26.hmm	NODE_2037_length_25641_cov_18.288_21	hRUG858	37.2	55.1	36.6	34.8	44.8	55.1
GH26.hmm	NODE_1811_length_27055_cov_13.1084_4	hRUG860	58.3	58.3	30.8	56.1	39.4	58.3
GH26.hmm	NODE_6798_length_12954_cov_29.658_8	hRUG867	83.1	92.9	31.6	83.8	76.8	92.9
GH26.hmm	NODE_1706_length_27704_cov_15.1693_15	hRUG905	58.7	58.7	35.8	46.5	66.9	66.9
GH26.hmm	NODE_1811_length_27055_cov_13.1084_5	hRUG860	0	65.5	29.8	44	42.9	65.5
GH26.hmm	NODE_13697_length_8074_cov_29.8132_7	hRUG867	80.7	93.3	32.9	80.8	76.2	93.3
GH26.hmm	NODE_42600_length_3302_cov_49.7653_2	hRUG883	43.3	57.3	38.2	43.3	60.7	60.7
GH26.hmm	NODE_953_length_36432_cov_13.731_28	hRUG879	57.3	0	69.9	57.3	63.2	69.9
GH26.hmm	NODE_661_length_42479_cov_13.6278_19	hRUG909	62.1	62.1	37.3	62.1	61.6	62.1
GT2.hmm	NODE_7337_length_12357_cov_8.13087_13	hRUG913	51.5	51.5	32.8	52.9	46.5	52.9
GT2.hmm	NODE_8280_length_11445_cov_42.7328_6	hRUG866	41.2	99.5	32.5	41.2	35.6	99.5
GT2.hmm	NODE_492_length_46918_cov_11.022_16	hRUG859	58.8	58.8	29	58.8	31	58.8
GT2.hmm	NODE_2819_length_21564_cov_9.97973_1	hRUG912	0	0	52.3	0	48.8	52.3
GT2.hmm	NODE_216_length_63430_cov_18.6527_29	hRUG907	41.6	40.6	40.5	37.7	42.9	42.9
GT2.hmm	NODE_4663_length_16354_cov_6.43727_2	hRUG890	41.8	41.8	36	41.8	38.8	41.8
GT2.hmm	NODE_162_length_69300_cov_44.5602_71	hRUG864	58.7	58.7	28.1	53	42.2	58.7
GT2.hmm	NODE_5666_length_14574_cov_21.8773_4	hRUG885	43.3	43.3	38.5	43.3	43.8	43.8
GT2.hmm	NODE_32021_length_4181_cov_44.9055_4	hRUG870	66.3	79.1	53.7	66.6	57.4	79.1
GT2.hmm	NODE_24451_length_5197_cov_8.66803_3	hRUG856	51.9	58.8	34.8	45.8	38.5	58.8
GT2.hmm	NODE_1719_length_27652_cov_50.0324_4	hRUG857	46.6	62	48.2	35.6	48.5	62
GT2.hmm	NODE_17586_length_6730_cov_9.34607_1	hRUG913	60.9	60.9	43.6	60.6	48.3	60.9
GT2.hmm	NODE_37548_length_3671_cov_44.1184_2	hRUG880	47.7	47.7	39.9	47.7	43.7	47.7
GT2.hmm	NODE_1249_length_32255_cov_51.1944_13	hRUG875	55	55	36	55	42.7	55
GT2.hmm	NODE_1926_length_26288_cov_48.0723_5	hRUG877	59.6	59.6	30	56.7	52.6	59.6
GT2.hmm	NODE_1297_length_31498_cov_37.1873_15	hRUG878	78	78	75.1	78	75.9	78
GT2.hmm	NODE_67749_length_2228_cov_3.33456_1	hRUG900	0	0	41.7	0	34.9	41.7
GT2.hmm	NODE_9036_length_10802_cov_31.4466_8	hRUG897	37.8	37.8	35	37.8	33.1	37.8
GT2.hmm	NODE_29379_length_4485_cov_4.64199_3	hRUG890	53.4	53.7	36.1	48.9	38	53.7
GT2.hmm	NODE_2510_length_23045_cov_14.9762_12	hRUG908	57.1	57.1	39.6	57.1	51	57.1
GT2.hmm	NODE_243_length_59967_cov_11.1296_27	hRUG879	48.6	48.6	33.5	48.2	45.8	48.6
GT2.hmm	NODE_5689_length_14536_cov_40.6803_4	hRUG897	53.9	53.9	36.5	56.3	47.5	56.3
GT2.hmm	NODE_104_length_78773_cov_28.9367_49	hRUG874	51.1	52.4	33.6	51.1	36.2	52.4
GT2.hmm	NODE_2751_length_21836_cov_55.6319_6	hRUG870	46.5	46.5	32.9	46.5	34.8	46.5
GT2.hmm	NODE_750_length_40274_cov_13.3358_9	hRUG906	59.8	59.8	46.4	61.2	47.6	61.2
GT2.hmm	NODE_1388_length_30569_cov_11.7106_21	hRUG871	73.7	73.7	58.9	73.7	59.4	73.7
GT2.hmm	NODE_13192_length_8279_cov_21.4167_5	hRUG856	40.3	34.1	41.8	35.4	32.9	41.8
GT2.hmm	NODE_1824_length_26981_cov_13.2528_17	hRUG875	69.8	69.8	53.8	69.8	52.6	69.8
GT2.hmm	NODE_10037_length_10044_cov_6.8182_4	hRUG900	46.1	51.8	35.6	45.8	39.6	51.8
GT2.hmm	NODE_6823_length_12926_cov_27.2376_11	hRUG902	32.7	37.2	29.9	37.2	29.4	37.2
GT2.hmm	NODE_6721_length_13035_cov_27.2397_10	hRUG874	60	63.7	46	60	57.2	63.7
GT2.hmm	NODE_10625_length_9635_cov_7.5166_8	hRUG859	0	0	30.9	0	42.7	42.7
GT2.hmm	NODE_3908_length_18051_cov_36.1065_18	hRUG888	69.6	69.6	47.8	69.6	71.5	71.5
GT2.hmm	NODE_4222_length_17280_cov_40.0707_9	hRUG861	38.9	44.7	38.2	44.7	43.8	44.7
GT2.hmm	NODE_257_length_58899_cov_34.9525_19	hRUG888	60.2	60.2	58.4	59.5	53.7	60.2
GT2.hmm	NODE_3610_length_18871_cov_16.5923_2	hRUG893	76.5	78.2	62.3	76.5	74.6	78.2
GT2.hmm	NODE_2078_length_25367_cov_20.4867_10	hRUG906	61.8	61.8	43	61.8	52.3	61.8
GT2.hmm	NODE_66341_length_2269_cov_3.73893_2	hRUG908	43.4	43.4	41.6	43.4	36	43.4
GT2.hmm	NODE_7204_length_12494_cov_14.6513_8	hRUG905	50.7	56.2	32.6	37.2	50.4	56.2
GT2.hmm	NODE_4_length_180507_cov_14.4509_23	hRUG851	37.5	37.5	36.8	38	37.6	38
GT2.hmm	NODE_4071_length_17664_cov_20.5202_10	hRUG887	34.8	41.2	37	34.8	26.6	41.2
GT2.hmm	NODE_10939_length_9445_cov_23.8526_5	hRUG880	61.3	61.7	37.6	61.2	44.6	61.7
GT2.hmm	NODE_21865_length_5674_cov_11.8482_3	hRUG909	79.6	82.9	67.8	79.6	80.3	82.9
GT2.hmm	NODE_647_length_42939_cov_20.9585_16	hRUG858	58.9	60.8	46.9	58.9	53.3	60.8
GT2.hmm	NODE_6452_length_13408_cov_14.3805_12	hRUG885	98.8	98.8	32.6	43.7	31.8	98.8
GT2.hmm	NODE_399_length_49901_cov_47.77_18	hRUG877	61	61	62.3	57.5	55.8	62.3
GT2.hmm	NODE_6721_length_13035_cov_27.2397_6	hRUG874	46.2	50	35.1	46.6	36.9	50
GT2.hmm	NODE_9960_length_10099_cov_10.675_4	hRUG859	67.5	67.5	58.5	67.5	68.4	68.4
GT2.hmm	NODE_4791_length_16116_cov_15.9913_11	hRUG907	34.6	36.9	54.3	38.1	64.9	64.9
GT2.hmm	NODE_5733_length_14465_cov_38.9642_19	hRUG891	43.8	48.6	39.3	42.2	29.3	48.6
GT2.hmm	NODE_341_length_52772_cov_13.7543_8	hRUG895	37.6	42.6	25.6	37.6	29.7	42.6
GT2.hmm	NODE_792_length_39139_cov_12.0946_31	hRUG879	48.1	48.1	38.1	48.1	46.5	48.1
GT2.hmm	NODE_1249_length_32255_cov_51.1944_12	hRUG875	51.8	62.1	38	51.8	49.7	62.1
GT2.hmm	NODE_167_length_68399_cov_43.5707_57	hRUG880	63.4	63.4	52.5	63.4	58.4	63.4
GT2.hmm	NODE_723_length_40849_cov_16.4048_15	hRUG872	63.4	63.4	28.5	63.4	56.8	63.4
GT2.hmm	NODE_12196_length_8756_cov_34.9548_2	hRUG888	71	71	69.6	71	71.6	71.6
GT2.hmm	NODE_584_length_44211_cov_50.6116_13	hRUG875	40.8	42.9	29.3	38.5	31.6	42.9
GT2.hmm	NODE_298_length_55188_cov_39.5053_22	hRUG864	54.8	54.8	33.2	51.5	43.7	54.8
GT2.hmm	NODE_7245_length_12452_cov_16.4633_8	hRUG895	51.1	58.4	40.2	50.6	45.4	58.4
GT2.hmm	NODE_280_length_57153_cov_20.4638_6	hRUG872	44.7	44.7	27.8	54.1	28.9	54.1
GT2.hmm	NODE_2705_length_21993_cov_42.2266_4	hRUG856	69.4	69.4	49.8	69.4	56.8	69.4
GT2.hmm	NODE_2044_length_25621_cov_12.834_12	hRUG854	68.4	68.4	48.8	66.6	53.6	68.4
GT2.hmm	NODE_7921_length_11766_cov_14.5107_2	hRUG908	84.2	84.2	72.2	84.2	75.9	84.2
GT2.hmm	NODE_19798_length_6113_cov_11.1618_4	hRUG875	41.8	49.5	39.5	41.8	50.9	50.9
GT2.hmm	NODE_45907_length_3099_cov_4.59658_1	hRUG900	0	0	32.2	63.3	34.9	63.3
GT2.hmm	NODE_4663_length_16354_cov_6.43727_6	hRUG890	28.7	34.5	52	28.7	37	52
GT2.hmm	NODE_224_length_62475_cov_18.0094_7	hRUG907	53.7	53.7	36.3	53.7	66.9	66.9
GT2.hmm	NODE_25012_length_5105_cov_15.8174_2	hRUG908	52.5	52.5	42.1	52.5	38.4	52.5
GT2.hmm	NODE_3023_length_20684_cov_10.62_9	hRUG879	88.4	88.4	83.5	88.4	82	88.4
GT2.hmm	NODE_2538_length_22875_cov_35.6821_6	hRUG878	60.3	62.6	50.8	60.4	59.2	62.6
GT2.hmm	NODE_354_length_52135_cov_12.0512_34	hRUG893	34.5	38.3	38.4	40	43.5	43.5
GT2.hmm	NODE_18902_length_6346_cov_24.5792_3	hRUG889	70.7	70.7	33.6	70.7	38.8	70.7
GT2.hmm	NODE_4538_length_16666_cov_46.9999_10	hRUG870	28.1	31.8	27.2	28.1	29	31.8
GT2.hmm	NODE_4222_length_17280_cov_40.0707_11	hRUG861	50.6	56.3	32.8	56.3	52.3	56.3
GT2.hmm	NODE_7706_length_11974_cov_28.3958_1	hRUG897	55.3	55.3	43.7	55.3	48.3	55.3
GT2.hmm	NODE_4301_length_17110_cov_30.7346_15	hRUG903	36.4	36.4	35.7	36.6	45.1	45.1
GT2.hmm	NODE_1072_length_34703_cov_13.145_14	hRUG895	43.1	48.8	34.1	40.5	36.7	48.8
GT2.hmm	NODE_21_length_118014_cov_15.0165_49	hRUG905	67.2	67.2	55.3	67.2	62.5	67.2
GT2.hmm	NODE_48181_length_2980_cov_12.9108_2	hRUG892	61.6	61.2	47.2	60.8	57.8	61.6
GT2.hmm	NODE_25002_length_5107_cov_24.369_4	hRUG882	98.4	98.4	48.9	60.1	57.6	98.4
GT2.hmm	NODE_8739_length_11054_cov_11.0005_2	hRUG896	44.6	44.6	35.8	44.6	45	45
GT2.hmm	NODE_1694_length_27786_cov_10.822_13	hRUG879	59	62.3	34.8	59	59.8	62.3
GT2.hmm	NODE_1065_length_34778_cov_18.044_28	hRUG907	36.2	34.3	32.5	36.2	65.7	65.7
GT2.hmm	NODE_6879_length_12857_cov_44.9284_1	hRUG870	40.6	40.9	31.3	40.6	42.7	42.7
GT2.hmm	NODE_19699_length_6133_cov_8.36953_3	hRUG904	99.7	99.7	40.9	99.7	49.4	99.7
GT2.hmm	NODE_26343_length_4902_cov_6.04394_3	hRUG860	32.4	30.7	37.8	35.8	40.7	40.7
GT2.hmm	NODE_16170_length_7152_cov_12.4939_6	hRUG907	30.7	30.7	28.3	33.3	36.4	36.4
GT2.hmm	NODE_4588_length_16554_cov_9.11861_15	hRUG893	72.6	74.9	41.6	51.2	44.9	74.9
GT2.hmm	NODE_1548_length_29077_cov_43.5659_6	hRUG869	63.5	63.5	42.8	63.9	46.9	63.9
GT2.hmm	NODE_2968_length_20947_cov_42.7119_12	hRUG857	72.5	72.5	71.4	72.5	73.2	73.2
GT2.hmm	NODE_1767_length_27309_cov_20.3943_14	hRUG874	30.1	30.1	31.4	30.1	31.9	31.9
GT2.hmm	NODE_3480_length_19212_cov_45.3154_16	hRUG869	59.6	59.6	51.5	59.6	54	59.6
GT2.hmm	NODE_26728_length_4844_cov_32.6916_2	hRUG885	43.4	45.1	39.3	43.4	41.9	45.1
GT2.hmm	NODE_3704_length_18630_cov_13.0094_13	hRUG879	46.9	49	30.6	37.7	45.4	49
GT2.hmm	NODE_68803_length_2200_cov_12.966_2	hRUG856	0	0	41.9	0	51.8	51.8
GT2.hmm	NODE_142_length_71470_cov_10.7852_10	hRUG871	37	39.6	37.4	37	40.3	40.3
GT2.hmm	NODE_2819_length_21564_cov_9.97973_10	hRUG912	82.6	82.6	57.5	82.6	57	82.6
GT2.hmm	NODE_8447_length_11304_cov_29.9405_3	hRUG885	30	45.3	26.6	29.4	30.5	45.3
GT2.hmm	NODE_209_length_63636_cov_47.4326_32	hRUG857	59.1	59.6	57.8	59.1	55.1	59.6
GT2.hmm	NODE_6131_length_13848_cov_12.231_7	hRUG909	53.9	58.5	40.3	53.9	72.7	72.7
GT2.hmm	NODE_1003_length_35633_cov_13.3692_9	hRUG879	61.4	62.2	49.5	62.5	61	62.5
GT2.hmm	NODE_1548_length_29077_cov_43.5659_10	hRUG869	48.7	47.2	40.1	48.7	50	50
GT2.hmm	NODE_4404_length_16891_cov_56.4276_11	hRUG886	53.1	62.7	35.6	53.1	47.9	62.7
GT2.hmm	NODE_20594_length_5933_cov_13.7955_6	hRUG893	92.3	92.3	85.7	92.3	85.8	92.3
GT2.hmm	NODE_26644_length_4857_cov_14.0358_2	hRUG889	48.4	48.4	28.2	48.4	56	56
GT2.hmm	NODE_26049_length_4944_cov_13.2459_5	hRUG883	0	0	36.6	0	37.8	37.8
GT2.hmm	NODE_886_length_37616_cov_20.9005_9	hRUG907	59.1	59.1	44.4	59.1	86.1	86.1
GT2.hmm	NODE_15655_length_7320_cov_43.4862_5	hRUG857	46.3	46.3	40.4	46.3	53	53
GT2.hmm	NODE_2057_length_25525_cov_12.4848_4	hRUG879	45.6	45.6	38.3	46.1	40.2	46.1
GT2.hmm	NODE_1818_length_27024_cov_37.5613_6	hRUG856	49.8	49.8	32.8	33.7	39.3	49.8
GT2.hmm	NODE_13192_length_8279_cov_21.4167_6	hRUG856	39.5	41.7	41.6	40.7	45.1	45.1
GT2.hmm	NODE_20758_length_5898_cov_14.8573_3	hRUG876	42.1	54.2	35.4	42.1	40.4	54.2
GT2.hmm	NODE_12116_length_8794_cov_8.61941_6	hRUG862	32	32.4	32.5	32.4	42.1	42.1
GT2.hmm	NODE_9271_length_10601_cov_42.0821_2	hRUG878	82	82	69.3	82	73.5	82
GT2.hmm	NODE_7204_length_12494_cov_14.6513_12	hRUG905	37.5	37.5	33.6	39.2	40.5	40.5
GT2.hmm	NODE_10665_length_9612_cov_28.6743_1	hRUG878	57.5	57.2	48.7	57.5	54.2	57.5
GT2.hmm	NODE_556_length_44861_cov_47.6654_4	hRUG886	67.6	67.6	32.9	67.6	64.4	67.6
GT2.hmm	NODE_1764_length_27316_cov_23.689_18	hRUG897	0	0	43.3	0	48.2	48.2
GT2.hmm	NODE_4581_length_16565_cov_50.3162_7	hRUG857	52.8	52.8	52.3	52.8	59.7	59.7
GT2.hmm	NODE_2129_length_25064_cov_9.63725_11	hRUG899	54.8	57.1	37	54.8	52.8	57.1
GT2.hmm	NODE_2869_length_21367_cov_23.8064_13	hRUG858	65.1	65.1	61	65.1	52.7	65.1
GT2.hmm	NODE_1747_length_27421_cov_37.4685_9	hRUG888	57.4	57.9	38.7	57.9	56.7	57.9
GT2.hmm	NODE_7891_length_11790_cov_42.5189_7	hRUG876	66.8	66.8	55.9	63.8	59.5	66.8
GT2.hmm	NODE_2448_length_23305_cov_47.8851_4	hRUG886	65.6	66.4	40.9	64.5	40.3	66.4
GT2.hmm	NODE_3995_length_17847_cov_48.3046_11	hRUG883	63.4	65.7	59.7	63.4	65.6	65.7
GT2.hmm	NODE_3618_length_18852_cov_50.2348_17	hRUG870	72.8	72.8	55.8	72.8	65.7	72.8
GT2.hmm	NODE_32842_length_4097_cov_12.8859_3	hRUG908	66	65.3	60	66	59.6	66
GT2.hmm	NODE_1779_length_27241_cov_23.9567_6	hRUG852	49.8	50.2	37.3	50	35.1	50.2
GT2.hmm	NODE_13803_length_8025_cov_20.5068_10	hRUG907	75.8	75.8	69.4	75.8	91	91
GT2.hmm	NODE_4791_length_16116_cov_15.9913_3	hRUG907	50.4	50.4	35.1	50.4	72.4	72.4
GT2.hmm	NODE_2327_length_23968_cov_12.5497_11	hRUG854	74.8	74.8	41.8	70.6	39.7	74.8
GT2.hmm	NODE_3411_length_19426_cov_8.13453_12	hRUG908	35.4	35.4	32.3	35.4	35.8	35.8
GT2.hmm	NODE_5733_length_14465_cov_38.9642_20	hRUG891	50.5	54.7	35	46.8	28.9	54.7
GT2.hmm	NODE_18629_length_6426_cov_62.2373_2	hRUG861	53	53	43.1	53	48	53
GT2.hmm	NODE_6202_length_13768_cov_8.01728_13	hRUG901	0	0	61.2	0	49.7	61.2
GT2.hmm	NODE_1683_length_27875_cov_47.5543_25	hRUG877	65	65	43.5	62	58.2	65
GT2.hmm	NODE_104_length_78773_cov_28.9367_51	hRUG874	43.5	49.4	31.1	45	29.8	49.4
GT2.hmm	NODE_7494_length_12201_cov_6.30471_3	hRUG913	65.1	66.8	44.1	65.1	54.9	66.8
GT2.hmm	NODE_28019_length_4659_cov_32.3649_2	hRUG890	53.8	53.8	28.9	51.4	42.2	53.8
GT2.hmm	NODE_1441_length_30018_cov_42.8865_22	hRUG878	72.3	72.3	68	72.3	66.5	72.3
GT2.hmm	NODE_11637_length_9052_cov_50.3159_8	hRUG857	0	0	74.1	0	0	74.1
GT2.hmm	NODE_19798_length_6113_cov_11.1618_3	hRUG875	33.4	33.8	31.2	34	34.5	34.5
GT2.hmm	NODE_10416_length_9772_cov_8.63754_7	hRUG901	38.2	38.2	28.9	38.2	37.1	38.2
GT2.hmm	NODE_8949_length_10879_cov_51.9042_4	hRUG883	80.9	80.9	75.6	82	84.2	84.2
GT2.hmm	NODE_6561_length_13240_cov_19.2115_16	hRUG907	0	0	45.2	0	0	45.2
GT2.hmm	NODE_1548_length_29077_cov_43.5659_5	hRUG869	56.2	55.8	37.2	56.2	47	56.2
GT2.hmm	NODE_7558_length_12136_cov_39.7902_6	hRUG866	28.7	99	53.7	24.6	35.5	99
GT2.hmm	NODE_40540_length_3442_cov_3.48361_1	hRUG891	75.1	75.1	33.5	45.9	34.4	75.1
GT2.hmm	NODE_26839_length_4824_cov_4.82869_3	hRUG904	44.1	48.2	30.9	37.7	42.1	48.2
GT2.hmm	NODE_8651_length_11128_cov_8.60562_9	hRUG897	52.7	52.7	34.6	52.7	34.4	52.7
GT2.hmm	NODE_761_length_40102_cov_24.6015_5	hRUG890	76.5	78.8	57.8	74.9	46.9	78.8
GT2.hmm	NODE_7824_length_11865_cov_55.9257_5	hRUG869	41.7	47.8	33.5	47.8	35.5	47.8
GT2.hmm	NODE_2066_length_25450_cov_15.2583_5	hRUG884	68.1	68.1	56.7	68.1	55.3	68.1
GT2.hmm	NODE_14529_length_7731_cov_19.4711_6	hRUG858	76.8	77.1	67.4	76.8	67.6	77.1
GT2.hmm	NODE_14872_length_7605_cov_43.4918_2	hRUG869	47	45.3	37.7	42.7	50.2	50.2
GT2.hmm	NODE_13706_length_8070_cov_8.51778_4	hRUG892	48.9	53.3	26.3	48.9	32.1	53.3
GT2.hmm	NODE_6342_length_13570_cov_28.6465_6	hRUG887	47.1	47.1	34.9	47.1	39.5	47.1
GT2.hmm	NODE_3411_length_19426_cov_8.13453_4	hRUG908	54	54	44.1	54.3	46	54.3
GT2.hmm	NODE_4745_length_16201_cov_60.058_2	hRUG870	43.6	43.6	39.4	43.6	37.1	43.6
GT2.hmm	NODE_14093_length_7902_cov_20.6815_4	hRUG881	28.8	28.8	37.1	28.8	37.7	37.7
GT2.hmm	NODE_24908_length_5123_cov_10.5349_6	hRUG901	43.6	43.6	34.4	43.6	34.9	43.6
GT2.hmm	NODE_47_length_94593_cov_11.277_79	hRUG879	30.1	39.5	30.2	39.5	31.6	39.5
GT2.hmm	NODE_8603_length_11159_cov_16.3838_6	hRUG893	62.4	62.4	27.1	36.4	59.6	62.4
GT2.hmm	NODE_26793_length_4832_cov_14.1754_3	hRUG851	71.7	75.7	51.1	65.7	50.5	75.7
GT2.hmm	NODE_5194_length_15339_cov_48.0553_15	hRUG883	63.9	63.9	49	63.7	63.5	63.9
GT2.hmm	NODE_5713_length_14497_cov_40.878_15	hRUG877	65.8	65.8	50	65.8	55	65.8
GT2.hmm	NODE_13317_length_8228_cov_10.4375_5	hRUG899	58.6	57.4	58.2	74	53.8	74
GT2.hmm	NODE_46626_length_3060_cov_12.3963_2	hRUG910	61.4	61.4	52.1	61.4	61.8	61.8
GT2.hmm	NODE_22109_length_5625_cov_6.31849_2	hRUG865	44.4	46.4	31.8	44.4	45.7	46.4
GT2.hmm	NODE_1096_length_34417_cov_45.1749_18	hRUG883	44.5	44.5	39.8	43.9	40.4	44.5
GT2.hmm	NODE_9960_length_10099_cov_10.675_3	hRUG859	55.7	55.7	42.1	56	40.7	56
GT2.hmm	NODE_47951_length_2993_cov_43.9006_1	hRUG861	0	0	56.1	0	64.6	64.6
GT2.hmm	NODE_10872_length_9490_cov_18.5795_7	hRUG906	78.5	78.5	67.4	78.5	66.9	78.5
GT2.hmm	NODE_758_length_40167_cov_49.905_32	hRUG868	46.1	44.7	34.5	46.1	40.5	46.1
GT2.hmm	NODE_38005_length_3633_cov_48.1752_2	hRUG861	58.4	58.4	40.3	58.4	49.1	58.4
GT2.hmm	NODE_2341_length_23871_cov_13.6545_7	hRUG893	76.3	77.3	53.3	65.1	63.5	77.3
GT2.hmm	NODE_1347_length_30989_cov_13.7422_30	hRUG879	67.1	67.1	55.3	67.1	61	67.1
GT2.hmm	NODE_1420_length_30173_cov_49.0625_26	hRUG857	56.2	54.5	38.8	56.2	56.6	56.6
GT2.hmm	NODE_47_length_94593_cov_11.277_27	hRUG879	76.6	76.6	52.4	76.5	62.7	76.6
GT2.hmm	NODE_14943_length_7578_cov_42.5352_5	hRUG897	79.8	79.8	75	79.8	79.1	79.8
GT2.hmm	NODE_1705_length_27721_cov_49.496_5	hRUG886	39.3	39.3	31.7	39.3	32.1	39.3
GT2.hmm	NODE_552_length_44874_cov_44.6754_10	hRUG853	57.4	57.4	47.2	57.4	50.3	57.4
GT2.hmm	NODE_42876_length_3283_cov_14.9947_1	hRUG896	48.4	48.4	38.8	48.4	38.9	48.4
GT2.hmm	NODE_7706_length_11974_cov_28.3958_2	hRUG897	47.6	47.6	29.1	47.6	46.8	47.6
GT2.hmm	NODE_5333_length_15095_cov_15.3267_10	hRUG908	86.3	86.3	83.3	86.3	83.6	86.3
GT2.hmm	NODE_8327_length_11395_cov_11.0781_1	hRUG886	0	0	49.6	0	0	49.6
GT2.hmm	NODE_270_length_57600_cov_19.1252_45	hRUG910	58.3	58.3	43.8	58.3	47	58.3
GT2.hmm	NODE_1150_length_33524_cov_10.1989_14	hRUG862	93.5	93.5	44.9	93.5	86.1	93.5
GT2.hmm	NODE_1555_length_29005_cov_45.9534_8	hRUG877	50.5	50.5	44.7	48.8	44.2	50.5
GT2.hmm	NODE_866_length_37926_cov_27.1881_4	hRUG852	29	28.8	28.5	29	29.9	29.9
GT2.hmm	NODE_21150_length_5816_cov_5.25395_1	hRUG900	0	0	58.9	0	60.8	60.8
GT2.hmm	NODE_290_length_56236_cov_43.53_7	hRUG878	68.9	68.9	52.6	68.9	57.1	68.9
GT2.hmm	NODE_102_length_79295_cov_39.4437_18	hRUG856	55.1	55.1	41	41.4	52.7	55.1
GT2.hmm	NODE_341_length_52772_cov_13.7543_1	hRUG895	46.4	46.4	28.3	46.4	34	46.4
GT2.hmm	NODE_3312_length_19719_cov_50.3743_13	hRUG886	63.8	63.6	61.8	63.8	56.5	63.8
GT2.hmm	NODE_20220_length_6019_cov_9.01593_5	hRUG901	32.9	32.9	34.8	33.3	33.1	34.8
GT2.hmm	NODE_5666_length_14574_cov_21.8773_3	hRUG885	0	0	45.2	0	52.7	52.7
GT2.hmm	NODE_1471_length_29661_cov_24.1874_9	hRUG878	41	51.5	38.5	44.4	44.6	51.5
GT2.hmm	NODE_32428_length_4139_cov_7.58937_4	hRUG871	59.9	62.3	42	59.9	59.6	62.3
GT2.hmm	NODE_2780_length_21732_cov_10.2261_12	hRUG859	67.2	67.2	41.3	66.9	60.3	67.2
GT2.hmm	NODE_11054_length_9378_cov_10.3489_3	hRUG892	45.4	45.9	40	45.4	42.1	45.9
GT2.hmm	NODE_5545_length_14761_cov_53.7024_8	hRUG873	81.6	81.6	66.5	81.6	81.6	81.6
GT2.hmm	NODE_25512_length_5023_cov_48.5079_1	hRUG861	54.6	54.6	42.7	54.6	54.2	54.6
GT2.hmm	NODE_1791_length_27179_cov_12.8696_21	hRUG907	43.8	43.8	39	44.4	66	66
GT2.hmm	NODE_4791_length_16116_cov_15.9913_2	hRUG907	60.7	60.1	41.3	60.7	77.1	77.1
GT2.hmm	NODE_10416_length_9772_cov_8.63754_8	hRUG901	31.2	45.6	37.2	38	37.7	45.6
GT2.hmm	NODE_375_length_51252_cov_39.3427_39	hRUG878	64	64	54.1	64	50	64
GT2.hmm	NODE_15807_length_7270_cov_18.4904_6	hRUG905	65.2	65.2	47.4	62.6	49.2	65.2
GT2.hmm	NODE_14701_length_7669_cov_6.55844_2	hRUG908	58.2	58.2	48.5	56.2	56.7	58.2
GT2.hmm	NODE_4771_length_16153_cov_20.0423_9	hRUG858	56.8	56.8	44.1	55.2	28.7	56.8
GT2.hmm	NODE_21582_length_5725_cov_4.45026_5	hRUG853	28	38.1	38.7	37.3	32.4	38.7
GT2.hmm	NODE_5140_length_15440_cov_16.3363_2	hRUG893	65.1	65.1	53.6	59.3	57.4	65.1
GT2.hmm	NODE_2578_length_22678_cov_47.2942_12	hRUG857	38.3	38.3	26.5	38.3	49.1	49.1
GT2.hmm	NODE_7422_length_12284_cov_47.8623_4	hRUG883	69.5	69.5	62.1	68.5	65	69.5
GT2.hmm	NODE_886_length_37616_cov_20.9005_7	hRUG907	41.4	43.6	40.3	41.4	56.2	56.2
GT2.hmm	NODE_2751_length_21836_cov_55.6319_5	hRUG870	50	50	44.1	50	40.8	50
GT2.hmm	NODE_16958_length_6908_cov_8.84999_3	hRUG890	31.7	35.7	25.7	30.6	31.9	35.7
GT2.hmm	NODE_1160_length_33444_cov_14.8202_28	hRUG906	81.6	81.6	74.2	81.6	76.3	81.6
GT2.hmm	NODE_2249_length_24340_cov_20.3584_7	hRUG907	43.1	43.1	33.9	42.5	65	65
GT2.hmm	NODE_2972_length_20933_cov_14.1536_16	hRUG893	45.7	45.7	31.3	41.7	34.2	45.7
GT2.hmm	NODE_1818_length_27024_cov_37.5613_4	hRUG856	47.6	47.6	42.3	35	41.3	47.6
GT2.hmm	NODE_15491_length_7379_cov_10.5676_4	hRUG859	54.8	54.8	53.9	54.8	49.3	54.8
GT2.hmm	NODE_5137_length_15443_cov_13.4572_2	hRUG905	57	57	46.1	57	50.6	57
GT2.hmm	NODE_2116_length_25132_cov_41.584_1	hRUG878	32.6	32.6	32.4	32.6	32.6	32.6
GT2.hmm	NODE_1772_length_27284_cov_19.3263_17	hRUG858	48.8	52	34.1	48.8	48.2	52
GT2.hmm	NODE_8948_length_10880_cov_20.4724_9	hRUG867	99.2	99.2	30.8	99.2	60.7	99.2
GT2.hmm	NODE_43815_length_3224_cov_8.71253_3	hRUG913	61.3	61.3	63.6	61.3	56.8	63.6
GT2.hmm	NODE_4458_length_16814_cov_50.8819_1	hRUG877	56.4	54.3	32.9	56.4	52.6	56.4
GT2.hmm	NODE_4113_length_17573_cov_12.7908_14	hRUG908	47.5	47.5	32.3	47.5	44.7	47.5
GT2.hmm	NODE_953_length_36432_cov_13.731_14	hRUG879	77.4	77.4	69.6	77.4	67.7	77.4
GT2.hmm	NODE_25106_length_5088_cov_48.0109_1	hRUG875	65.6	70.2	32	69.7	40.2	70.2
GT2.hmm	NODE_21865_length_5674_cov_11.8482_1	hRUG909	79.1	79.1	58.8	79.1	74.3	79.1
GT2.hmm	NODE_775_length_39499_cov_48.2167_26	hRUG868	50.9	58	47.1	50.9	42.4	58
GT2.hmm	NODE_2733_length_21875_cov_41.5312_7	hRUG856	53.6	53.6	49.6	51.8	50.4	53.6
GT2.hmm	NODE_862_length_37987_cov_18.7973_28	hRUG906	53.4	53.4	38.2	53.4	39	53.4
GT2.hmm	NODE_100_length_79728_cov_21.2319_49	hRUG858	51.5	51.5	47	51.5	44.6	51.5
GT2.hmm	NODE_38005_length_3633_cov_48.1752_3	hRUG861	0	0	44.5	0	50.7	50.7
GT2.hmm	NODE_4222_length_17280_cov_40.0707_15	hRUG861	60	60	32.2	59.1	50.7	60
GT2.hmm	NODE_1110_length_34173_cov_39.2711_10	hRUG878	36.2	36.2	37.2	36.2	38.8	38.8
GT2.hmm	NODE_14457_length_7766_cov_44.1736_4	hRUG869	56.3	56.3	31.8	41.2	38.2	56.3
GT2.hmm	NODE_13192_length_8279_cov_21.4167_7	hRUG856	35.8	35.8	31.2	37.8	34.6	37.8
GT2.hmm	NODE_70574_length_2153_cov_52.9066_1	hRUG886	0	0	46.4	0	37.1	46.4
GT2.hmm	NODE_13731_length_8057_cov_47.9815_7	hRUG875	73.8	73.8	56.4	73.8	67.4	73.8
GT2.hmm	NODE_4566_length_16607_cov_10.1805_7	hRUG852	38.3	38.3	58.9	39.3	51.3	58.9
GT2.hmm	NODE_8386_length_11354_cov_10.9066_5	hRUG905	56.1	56.1	43	56.1	41.5	56.1
GT2.hmm	NODE_13114_length_8309_cov_39.9985_6	hRUG864	37.2	37.2	28.9	37.1	32.1	37.2
GT2.hmm	NODE_7222_length_12481_cov_10.3722_1	hRUG859	51.7	51.7	42.2	51.7	48.3	51.7
GT2.hmm	NODE_4_length_180507_cov_14.4509_42	hRUG851	56.8	58	59.4	77.2	53.1	77.2
GT2.hmm	NODE_7002_length_12721_cov_49.1435_2	hRUG873	85.9	85.9	64.9	85.9	76.2	85.9
GT2.hmm	NODE_4040_length_17744_cov_20.6363_3	hRUG906	55.4	55.7	48.5	55.4	46.2	55.7
GT2.hmm	NODE_142_length_71470_cov_10.7852_13	hRUG871	0	0	41.1	41.4	41.4	41.4
GT2.hmm	NODE_186_length_66516_cov_15.8419_33	hRUG905	79.4	79.4	67.4	79.4	67	79.4
GT2.hmm	NODE_319_length_54026_cov_10.2466_27	hRUG899	46.1	46.1	41.9	46.1	31.6	46.1
GT2.hmm	NODE_3319_length_19694_cov_43.8145_9	hRUG870	59	59	59.2	59	57.5	59.2
GT2.hmm	NODE_1602_length_28475_cov_28.047_10	hRUG881	29.2	29.5	31.5	26.7	43.6	43.6
GT2.hmm	NODE_6165_length_13802_cov_42.1733_6	hRUG880	36.9	36.9	35.7	39.7	39.1	39.7
GT2.hmm	NODE_19798_length_6113_cov_11.1618_2	hRUG875	32.1	37.5	32.6	32.1	35.5	37.5
GT2.hmm	NODE_727_length_40790_cov_8.58687_13	hRUG904	98.2	98.2	41.7	98.2	48.4	98.2
GT2.hmm	NODE_5341_length_15080_cov_6.97304_7	hRUG904	98.7	73.4	46.5	98.7	62	98.7
GT2.hmm	NODE_1036_length_35123_cov_14.582_22	hRUG905	65.4	65.4	51.8	65.5	64.1	65.5
GT2.hmm	NODE_10211_length_9916_cov_12.2684_11	hRUG879	83.5	83.5	76.3	83.5	79.8	83.5
GT2.hmm	NODE_1080_length_34591_cov_36.0837_24	hRUG888	52.2	52.2	52.5	52.2	58.2	58.2
GT2.hmm	NODE_23_length_114241_cov_26.0224_9	hRUG903	56.2	56.2	45.8	56.2	48.4	56.2
GT2.hmm	NODE_104_length_78773_cov_28.9367_52	hRUG874	55	55	40	55	43.4	55
GT2.hmm	NODE_4538_length_16666_cov_46.9999_1	hRUG870	60.8	64.3	36.2	51.1	40.3	64.3
GT2.hmm	NODE_354_length_52135_cov_12.0512_35	hRUG893	39	39.6	36.4	33.8	41	41
GT2.hmm	NODE_3656_length_18769_cov_14.4398_2	hRUG893	86.6	86.6	76	83.4	78.5	86.6
GT2.hmm	NODE_1705_length_27721_cov_49.496_3	hRUG886	47.3	47.8	46.7	47.3	32.9	47.8
GT2.hmm	NODE_4071_length_17664_cov_20.5202_11	hRUG887	48.8	48.8	43.6	48.8	41.7	48.8
GT2.hmm	NODE_32428_length_4139_cov_7.58937_3	hRUG871	51.2	51.2	46.9	51.2	32.7	51.2
GT2.hmm	NODE_44932_length_3156_cov_46.6233_2	hRUG861	54.4	54.7	33.1	54.4	49.4	54.7
GT2.hmm	NODE_7262_length_12431_cov_6.05389_5	hRUG879	37.7	37.7	32.2	37.7	39.4	39.4
GT2.hmm	NODE_267_length_57884_cov_12.8051_25	hRUG896	67.3	67.6	61.3	67.3	50.4	67.6
GT2.hmm	NODE_47951_length_2993_cov_43.9006_3	hRUG861	40.6	40.6	35.4	39.9	37.9	40.6
GT2.hmm	NODE_10939_length_9445_cov_23.8526_9	hRUG880	44.5	44.2	34	47.4	42.6	47.4
GT2.hmm	NODE_10710_length_9583_cov_9.73321_3	hRUG859	62.8	62.8	38.1	47.2	41.1	62.8
GT2.hmm	NODE_10502_length_9714_cov_43.7327_9	hRUG869	71.5	71.5	48.8	68	38.7	71.5
GT2.hmm	NODE_186_length_66516_cov_15.8419_15	hRUG905	61.7	61.7	54.3	61.7	56.7	61.7
GT2.hmm	NODE_36844_length_3725_cov_49.3477_2	hRUG875	40.3	40.3	52	72.9	35.2	72.9
GT2.hmm	NODE_354_length_52135_cov_12.0512_36	hRUG893	64.5	64.5	25.3	64.5	50	64.5
GT2.hmm	NODE_3618_length_18852_cov_50.2348_9	hRUG870	51.2	61.8	46.6	51.2	41.2	61.8
GT2.hmm	NODE_10796_length_9530_cov_16.5888_4	hRUG853	47.9	52.7	38.3	47.9	39.1	52.7
GT2.hmm	NODE_10416_length_9772_cov_8.63754_4	hRUG901	0	0	53.5	0	70.2	70.2
GT2.hmm	NODE_17359_length_6794_cov_20.4308_2	hRUG907	61.8	61.8	51.7	61.8	83.9	83.9
GT2.hmm	NODE_7461_length_12239_cov_39.7779_7	hRUG883	55.9	55.9	44.8	55.9	53.1	55.9
GT2.hmm	NODE_20219_length_6020_cov_61.9289_6	hRUG885	88.3	88.3	37.5	88.3	41.8	88.3
GT2.hmm	NODE_1369_length_30802_cov_8.57908_12	hRUG904	98.8	98.8	36.7	98.8	39.2	98.8
GT2.hmm	NODE_1036_length_35123_cov_14.582_7	hRUG905	77	78.9	42.4	77	47.2	78.9
GT2.hmm	NODE_3406_length_19447_cov_11.8129_16	hRUG892	40.5	40.5	31.8	40.5	40.5	40.5
GT2.hmm	NODE_4270_length_17180_cov_24.6639_9	hRUG852	44	42.5	37.8	44	36.1	44
GT2.hmm	NODE_267_length_57884_cov_12.8051_3	hRUG896	52.1	52.1	41.3	49.9	50.7	52.1
GT2.hmm	NODE_2111_length_25167_cov_43.8579_4	hRUG880	42.9	42.9	39.6	43.4	37	43.4
GT2.hmm	NODE_17415_length_6779_cov_6.59518_8	hRUG858	0	0	49	0	55.6	55.6
GT2.hmm	NODE_4404_length_16891_cov_56.4276_8	hRUG886	75.4	77	37.1	75.4	64.4	77
GT2.hmm	NODE_14342_length_7806_cov_5.75822_4	hRUG904	61.8	73	43.4	61.8	68.7	73
GT2.hmm	NODE_862_length_37987_cov_18.7973_25	hRUG906	63.2	63.2	39.8	63.2	49.1	63.2
GT2.hmm	NODE_24957_length_5114_cov_49.2301_4	hRUG883	58.7	58.7	54.8	58.1	52.9	58.7
GT2.hmm	NODE_1396_length_30457_cov_18.548_12	hRUG858	82.2	82.2	73.1	82.2	74.8	82.2
GT2.hmm	NODE_2930_length_21120_cov_11.2017_18	hRUG892	39.7	39.7	34.7	38.4	44.6	44.6
GT2.hmm	NODE_1522_length_29297_cov_44.8986_12	hRUG870	72.8	72.8	54.1	72.8	67.8	72.8
GT2.hmm	NODE_2819_length_21564_cov_9.97973_18	hRUG912	59	53.7	45.8	53.7	47.3	59
GT2.hmm	NODE_4538_length_16666_cov_46.9999_6	hRUG870	35.8	47.4	31.6	47.4	34.6	47.4
GT2.hmm	NODE_1334_length_31089_cov_12.1124_13	hRUG860	58.4	58.4	41.3	58.4	40.8	58.4
GT2.hmm	NODE_1518_length_29313_cov_41.6495_4	hRUG876	33.9	36.3	30.2	33.3	30.4	36.3
GT2.hmm	NODE_4983_length_15743_cov_14.7272_9	hRUG876	47.1	47	40	47.1	46.7	47.1
GT2.hmm	NODE_24908_length_5123_cov_10.5349_5	hRUG901	50.3	50.3	32.7	50.3	34.5	50.3
GT2.hmm	NODE_4920_length_15862_cov_7.91333_7	hRUG913	55.5	55.5	31.7	55.5	63.2	63.2
GT2.hmm	NODE_7463_length_12237_cov_18.0595_2	hRUG907	73.2	73.2	71.4	72	92.5	92.5
GT2.hmm	NODE_10201_length_9922_cov_52.4292_1	hRUG875	0	0	43.6	0	0	43.6
GT2.hmm	NODE_4483_length_16761_cov_8.07494_13	hRUG901	79.1	79.1	37.3	79.1	67.3	79.1
GT2.hmm	NODE_3423_length_19401_cov_48.5521_12	hRUG869	32.9	30.6	44	30.6	32.5	44
GT2.hmm	NODE_11054_length_9378_cov_10.3489_8	hRUG892	60.8	60.4	47.2	60.8	54.6	60.8
GT2.hmm	NODE_1212_length_32809_cov_47.9964_11	hRUG868	84.3	84.3	42.7	84.3	66.2	84.3
GT2.hmm	NODE_9226_length_10642_cov_9.41712_11	hRUG893	0	0	57.7	0	41.6	57.7
GT2.hmm	NODE_584_length_44211_cov_50.6116_24	hRUG875	49.1	49.1	38.1	48.8	37.6	49.1
GT2.hmm	NODE_781_length_39409_cov_12.2113_2	hRUG909	72.3	74.2	70.5	72.3	70.4	74.2
GT2.hmm	NODE_1724_length_27581_cov_15.9347_8	hRUG884	72.8	72.8	43.4	69.4	66.1	72.8
GT2.hmm	NODE_488_length_46976_cov_42.6131_32	hRUG856	55.6	55.6	39.7	48.7	48.6	55.6
GT2.hmm	NODE_414_length_49241_cov_45.971_31	hRUG853	56.8	57.2	41.2	57.2	50.5	57.2
GT2.hmm	NODE_170_length_68383_cov_16.5802_54	hRUG903	68.8	68.8	41.7	68.8	66.2	68.8
GT2.hmm	NODE_47355_length_3023_cov_47.8147_3	hRUG875	63.3	66.8	63.6	63.3	56.7	66.8
GT2.hmm	NODE_27879_length_4680_cov_7.2947_4	hRUG859	35.1	35.1	31.9	32.3	35.7	35.7
GT2.hmm	NODE_18825_length_6368_cov_49.9284_7	hRUG861	0	0	42.3	0	52.7	52.7
GT2.hmm	NODE_16191_length_7145_cov_13.7188_3	hRUG897	57.9	57.9	27.9	57.9	29	57.9
GT2.hmm	NODE_7643_length_12048_cov_9.06762_1	hRUG901	0	0	34.1	31.7	29	34.1
GT2.hmm	NODE_17921_length_6633_cov_42.9231_4	hRUG869	45.7	45.7	34.7	45.7	34	45.7
GT2.hmm	NODE_4983_length_15743_cov_14.7272_5	hRUG876	41.6	42.1	40.6	41.6	49.4	49.4
[truncated: 70,813 more rows]
