# Supplementary material for: Assembly of 913 microbial genomes from metagenomic sequencing of the cow rumen
Source: Nat Commun. 2018 Feb 28;9:870. doi: 10.1038/s41467-018-03317-6 (PMC5830445; doi:10.1038/s41467-018-03317-6)
Supplement: Supplementary file 13 — Supplementary Data 11 [file 41467_2018_3317_MOESM13_ESM.xlsx]

## Sheet: Sheet1
RUG	Predicted Taxonomy	Contig	PUL	Start	End	Pattern
RUG030	f__Prevotellaceae	scaffold_913	PUL1	15	22	GH51-GH43-unc-susC-susD-unc-GH43-GH43
RUG373	f__Prevotellaceae	scaffold_7210	PUL1279	2	3	susC-susD
RUG541	g__Prevotella	scaffold_331	PUL2	28	29	susC-susD
RUG059	g__Prevotella	scaffold_553	PUL3	14	15	susC-susD
RUG101	g__Prevotella	scaffold_101	PUL5	58	60	susC-susD-GH32
RUG209	f__Prevotellaceae	scaffold_334	PUL6	1	2	susC-susD
RUG759	g__Prevotella	scaffold_4266	PUL7	4	7	susC-susD-GH65-GH37
hRUG908	g__Prevotella	NODE_10945_length_9439_cov_14.9762	PUL1281	1	4	GH29-unc-susC-susD
RUG397	f__Prevotellaceae	scaffold_5877	PUL1282	1	5	GH43-unc-unc-susC-susD
RUG559	f__Prevotellaceae	scaffold_8995	PUL8	3	4	susC-susD
RUG577	f__Prevotellaceae	scaffold_699	PUL9	13	18	GH28-susC-susD-GH92-unc-GH92
RUG233	g__Prevotella	scaffold_814	PUL1283	14	22	GH13-unc-unc-GH97-unc-susC-susD-unc-GH13
RUG101	g__Prevotella	scaffold_626	PUL10	10	16	susC-susD-unc-PL1-unc-CE8-CE12
RUG058	f__Prevotellaceae	scaffold_146	PUL1284	54	59	GH28-susC-susD-unc-GH16-GH3
RUG423	g__Prevotella	scaffold_6432	PUL1285	1	2	susC-susD
RUG354	f__Prevotellaceae	scaffold_582	PUL11	9	11	susC-susC-susD
RUG577	f__Prevotellaceae	scaffold_73	PUL1286	68	80	GH29-PL10-GH3-GH25-unc-unc-susC-susD-unc-GH32-GH32-unc-GH32
hRUG878	g__Prevotella	NODE_51_length_93892_cov_40.8868	PUL12	66	68	GH5-susC-susD
RUG397	f__Prevotellaceae	scaffold_180	PUL1288	36	40	susC-susD-unc-GH32-GH32
hRUG857	f__Prevotellaceae	NODE_2948_length_21027_cov_47.3656	PUL1287	3	4	susC-susD
RUG143	g__Prevotella	scaffold_3951	PUL13	4	5	susC-susD
RUG168	g__Prevotella	scaffold_162	PUL1289	55	61	susC-susD-unc-GH16-unc-GH5-GH3
RUG465	f__Prevotellaceae	scaffold_10	PUL1290	27	32	GH127-CBM32-GH97-GH127-susC-susD
RUG465	f__Prevotellaceae	scaffold_10	PUL1291	74	80	susC-susD-GH31-GH29-unc-unc-GH2
RUG160	g__Prevotella	scaffold_51	PUL16	11	20	GH97-susC-susD-unc-GH13-GH13-unc-unc-susC-susD
RUG216	f__Prevotellaceae	scaffold_252	PUL1292	13	19	GH2-unc-susC-susD-unc-GH5-GH27
RUG412	f__Prevotellaceae	scaffold_65	PUL1293	19	28	GT51-unc-unc-unc-unc-GT4-unc-unc-susC-susD
RUG232	g__Prevotella	scaffold_69	PUL18	128	136	susC-susD-CE1-GH3-unc-unc-unc-GH3-CE1
RUG003	f__Prevotellaceae	scaffold_0	PUL19	182	183	susC-susD
RUG003	f__Prevotellaceae	scaffold_0	PUL20	202	212	GH9-unc-GH9-unc-unc-GH28-susC-susD-unc-GH16-GH3
RUG451	f__Prevotellaceae	scaffold_568	PUL1294	37	38	susC-susD
RUG451	f__Prevotellaceae	scaffold_568	PUL1295	17	22	susC-susD-unc-GH66-GH13-GH97
RUG488	f__Prevotellaceae	scaffold_2198	PUL22	1	8	susC-susD-unc-GH32-unc-unc-GH2-GH32
RUG497	f__Prevotellaceae	scaffold_298	PUL1297	19	22	GT2-unc-susC-susD
RUG497	f__Prevotellaceae	scaffold_298	PUL1296	34	37	susC-susD-unc-GT51
RUG541	g__Prevotella	scaffold_19	PUL24	77	89	susC-susD-unc-unc-susC-unc-GH30-unc-unc-GH51-GH115-GH98-GH10
RUG541	g__Prevotella	scaffold_19	PUL23	28	29	susC-susD
RUG693	f__Prevotellaceae	scaffold_9885	PUL1298	2	3	susC-susD
RUG507	f__Prevotellaceae	scaffold_2238	PUL25	2	3	susC-susD
RUG430	g__Prevotella	k87_11536355	PUL1299	3	8	GH30-unc-unc-susC-susD-GH30
RUG219	f__Prevotellaceae	scaffold_10	PUL26	121	122	susC-susD
RUG435	f__Prevotellaceae	scaffold_2610	PUL27	21	23	susC-susD-GH115
RUG828	f__Prevotellaceae	k87_13438980	PUL1300	1	2	susC-susD
RUG339	g__Prevotella	scaffold_2038	PUL1301	14	15	susC-susD
RUG339	g__Prevotella	scaffold_1323	PUL28	10	13	GH43-GH43-susC-susD
RUG431	f__Prevotellaceae	scaffold_232	PUL1302	16	35	GH43-GH43-GH97-GH43-CE1-GH95-GH31-CE1-unc-unc-GH43-GH3-unc-unc-susC-susD-unc-susD-unc-GH10
hRUG908	g__Prevotella	NODE_5269_length_15206_cov_8.57046	PUL1303	3	7	GH30-unc-unc-susC-susD
RUG209	f__Prevotellaceae	scaffold_1170	PUL1304	44	49	susC-susD-unc-GH43-GH43-GH43
RUG209	f__Prevotellaceae	scaffold_1170	PUL1305	28	33	susD-susC-unc-unc-susC-susD
RUG485	f__Prevotellaceae	scaffold_32	PUL1307	81	82	susC-susD
RUG301	g__Prevotella	k87_18325519	PUL30	2	4	GH28-susC-susD
RUG144	g__Prevotella	scaffold_689	PUL1308	29	35	GH76-susC-susD-unc-unc-unc-GH92
RUG071	f__Prevotellaceae	scaffold_15	PUL1310	34	35	susC-susD
RUG126	g__Prevotella	scaffold_2633	PUL1309	6	11	susC-susD-unc-GH43-GH43-GH43
RUG107	f__Prevotellaceae	scaffold_266	PUL1311	46	54	susC-susD-unc-GH5-unc-unc-unc-unc-GH31
RUG036	f__Prevotellaceae	scaffold_29	PUL1312	2	8	CE10-unc-susC-susD-unc-GH16-GH3
RUG302	g__Prevotella	scaffold_28	PUL1313	26	31	GH26-unc-susC-susD-unc-GH26
RUG059	g__Prevotella	scaffold_192	PUL1314	56	66	GH28-PL1-susC-susD-unc-susC-susD-unc-GH57-GT4-GH133
RUG144	g__Prevotella	scaffold_2887	PUL1316	6	8	susC-susD-GH16
RUG047	g__Prevotella	scaffold_454	PUL1317	19	27	susC-susD-unc-unc-unc-unc-GH9-unc-GH3
RUG307	f__Prevotellaceae	scaffold_1312	PUL34	3	11	GH130-GH26-CE7-unc-susC-susD-unc-unc-GH5
RUG419	g__Prevotella	scaffold_12934	PUL35	1	5	susD-susC-unc-susC-susD
hRUG906	g__Prevotella	NODE_10389_length_9791_cov_17.2653	PUL38	3	4	susC-susD
RUG571	f__Prevotellaceae	k87_27541086	PUL40	2	8	GH43-unc-susC-susD-unc-GH16-GH5
RUG168	g__Prevotella	scaffold_25	PUL1319	46	52	CE1-unc-susC-susD-unc-GH32-GH32
RUG168	g__Prevotella	scaffold_25	PUL1320	9	10	susC-susD
RUG430	g__Prevotella	k87_59797720	PUL1318	2	3	susC-susD
hRUG905	g__Prevotella	NODE_91_length_81654_cov_14.7116	PUL41	12	13	susC-susD
RUG315	f__Prevotellaceae	scaffold_846	PUL42	11	16	GH43-GH67-unc-unc-susC-susD
RUG786	f__Prevotellaceae	scaffold_1304	PUL1321	12	13	susC-susD
RUG178	f__Prevotellaceae	scaffold_99	PUL1322	13	20	susC-susD-unc-unc-unc-susC-unc-GH43
hRUG908	g__Prevotella	NODE_11588_length_9080_cov_16.4421	PUL1323	2	4	susC-susD-GH3
RUG744	f__Prevotellaceae	scaffold_5084	PUL1324	3	4	susC-susD
RUG367	f__Prevotellaceae	scaffold_476	PUL44	11	23	CE11-unc-unc-unc-unc-GT51-unc-unc-GH43-unc-unc-susC-susD
hRUG883	f__Prevotellaceae	NODE_9816_length_10206_cov_49.9754	PUL45	1	4	susC-susD-unc-GH28
RUG782	g__Prevotella	scaffold_914	PUL46	5	30	GH5-unc-unc-unc-unc-GH26-unc-susC-susD-unc-unc-unc-unc-susC-susD-unc-unc-unc-GH5-PL8-GH88-unc-unc-GH5-unc-CE2
RUG838	g__Prevotella	scaffold_399	PUL1328	6	15	GH24-unc-unc-unc-susC-susD-CE1-unc-unc-susD
RUG812	f__Prevotellaceae	scaffold_256	PUL48	28	31	GH115-unc-susC-susD
RUG474	g__Prevotella	scaffold_5327	PUL49	2	5	susC-susD-unc-GH32
RUG785	f__Prevotellaceae	scaffold_28184	PUL50	2	3	susC-susD
RUG176	g__Prevotella	scaffold_28	PUL1329	98	99	susC-susD
RUG136	g__Prevotella	scaffold_2642	PUL1330	6	7	susC-susD
RUG582	g__Prevotella	scaffold_5564	PUL51	2	3	susC-susD
hRUG879	g__Prevotella	NODE_4720_length_16239_cov_10.0858	PUL52	3	8	susD-unc-unc-susC-susD-GH89
RUG461	f__Prevotellaceae	scaffold_608	PUL1331	10	17	susC-susD-GH2-unc-GH106-GH2-GH67-GH3
RUG030	f__Prevotellaceae	scaffold_292	PUL53	37	46	GH31-GH2-unc-CE10-GH31-unc-susC-susD-susC-susD
RUG073	g__Prevotella	scaffold_427	PUL56	8	9	susC-susD
RUG461	f__Prevotellaceae	scaffold_2797	PUL1332	3	8	GH97-GH77-unc-unc-susC-susD
RUG753	g__Prevotella	scaffold_179	PUL1334	22	27	susC-susD-GH32-unc-unc-GT2
RUG423	g__Prevotella	scaffold_1138	PUL1335	1	2	susC-susD
RUG431	f__Prevotellaceae	scaffold_358	PUL1336	21	26	GH97-GH77-unc-unc-susC-susD
RUG295	g__Prevotella	scaffold_57	PUL1341	51	73	GH43-unc-unc-unc-unc-susC-susD-unc-GH43-GH43-GH43-susC-susD-unc-unc-GH13-GT2-GT4-unc-unc-unc-unc-GH9
RUG295	g__Prevotella	scaffold_57	PUL1339	25	44	GH3-CE1-unc-susD-susC-unc-GH13-unc-unc-unc-GH43-GH43-susC-susD-unc-unc-unc-susD-unc-susD
RUG414	f__Prevotellaceae	scaffold_1	PUL60	199	208	susC-susD-unc-unc-susC-unc-unc-unc-GH43-GH97
RUG056	g__Prevotella	scaffold_1759	PUL61	1	16	GH2-unc-unc-unc-susC-susD-unc-unc-unc-unc-GH95-unc-GH78-unc-CBM57-GH2
RUG292	f__Prevotellaceae	scaffold_233	PUL62	29	30	susC-susD
RUG126	g__Prevotella	scaffold_1211	PUL63	16	17	susC-susD
RUG465	f__Prevotellaceae	scaffold_188	PUL66	9	13	GH13-PL1-unc-susC-susD
RUG465	f__Prevotellaceae	scaffold_188	PUL65	21	24	susC-susD-unc-GH32
RUG753	g__Prevotella	scaffold_1279	PUL1343	31	35	susC-susD-unc-GH66-GH97
RUG759	g__Prevotella	scaffold_6836	PUL67	2	4	susC-susD-GH32
RUG430	g__Prevotella	k87_47643396	PUL1345	7	8	susC-susD
RUG058	f__Prevotellaceae	scaffold_11328	PUL68	1	5	susC-susD-unc-unc-GH43
RUG550	g__Prevotella	scaffold_4558	PUL69	3	7	susC-susD-GH30-unc-GH28
RUG423	g__Prevotella	scaffold_24275	PUL70	1	3	susC-susD-GH36
RUG195	f__Prevotellaceae	scaffold_567	PUL1346	19	25	CBM6-unc-unc-unc-unc-susC-susD
RUG318	g__Prevotella	scaffold_366	PUL71	21	22	susC-susD
RUG178	f__Prevotellaceae	scaffold_374	PUL72	20	21	susC-susD
RUG056	g__Prevotella	scaffold_595	PUL1347	4	6	susC-susD-GH32
RUG144	g__Prevotella	scaffold_3224	PUL1348	6	7	susC-susD
RUG030	f__Prevotellaceae	scaffold_449	PUL73	8	20	GH5-GT19-unc-unc-unc-unc-GH23-unc-CE8-susC-susD-GH28-GH43
RUG030	f__Prevotellaceae	scaffold_35	PUL74	122	126	susC-susD-unc-GH16-GH3
RUG415	f__Prevotellaceae	scaffold_1076	PUL75	9	15	GH3-unc-GH115-unc-unc-susC-susD
hRUG893	f__Prevotellaceae	NODE_310_length_54492_cov_14.3973	PUL1349	4	15	GT19-unc-unc-unc-unc-GH23-unc-CE8-unc-unc-susC-susD
RUG315	f__Prevotellaceae	scaffold_881	PUL77	1	12	susC-susD-unc-GH32-CE10-CE10-GH2-unc-GH53-unc-unc-GH38
RUG838	g__Prevotella	scaffold_211	PUL1350	14	24	GH9-unc-unc-unc-unc-susC-susD-susC-susD-unc-GH18
RUG036	f__Prevotellaceae	scaffold_117	PUL1353	14	21	susC-susD-unc-susD-unc-unc-unc-susD
RUG744	f__Prevotellaceae	scaffold_3911	PUL1354	1	5	susC-susD-unc-unc-GH5
RUG431	f__Prevotellaceae	scaffold_1738	PUL1356	19	20	susC-susD
RUG232	g__Prevotella	scaffold_6510	PUL1355	3	5	susC-susD-CE7
hRUG879	g__Prevotella	NODE_588_length_44144_cov_13.0882	PUL78	3	7	PL8-susC-susD-GH5-GH3
RUG536	g__Prevotella	k87_6480665	PUL1358	2	3	susC-susD
hRUG858	g__prevotella	NODE_5315_length_15122_cov_25.7755	PUL1357	3	8	susC-susD-unc-PL1-unc-CE8
RUG415	f__Prevotellaceae	scaffold_4149	PUL1359	10	13	susC-susD-unc-GH89
RUG550	g__Prevotella	scaffold_4638	PUL79	4	5	susC-susD
RUG355	f__Prevotellaceae	scaffold_480	PUL80	21	29	susC-susD-unc-unc-unc-unc-GH127-unc-GH78
RUG423	g__Prevotella	scaffold_3703	PUL1361	3	13	GH16-unc-susD-unc-susC-susD-unc-unc-susC-susD-GH43
RUG178	f__Prevotellaceae	scaffold_164	PUL81	37	48	susC-susD-unc-GH16-unc-GH5-GH3-unc-unc-unc-unc-GH2
RUG178	f__Prevotellaceae	scaffold_164	PUL82	22	26	susC-susD-unc-GH88-GH2
RUG647	g__Prevotella	scaffold_291	PUL1362	16	23	susC-susD-unc-GH43-GH43-GH43-unc-GH2
RUG606	f__Prevotellaceae	scaffold_1620	PUL1363	18	19	susC-susD
RUG373	f__Prevotellaceae	scaffold_285	PUL84	17	18	susC-susD
RUG373	f__Prevotellaceae	scaffold_285	PUL83	43	47	susC-susD-unc-GH32-GH32
RUG204	f__Prevotellaceae	scaffold_1384	PUL85	19	20	susC-susD
RUG535	f__Prevotellaceae	scaffold_1021	PUL1364	9	14	GT4-PL10-unc-GH97-susC-susD
RUG071	f__Prevotellaceae	scaffold_38	PUL86	118	130	CE7-unc-unc-unc-unc-susC-susD-unc-GH5-GH5-CE7-GH26-GH130
RUG413	g__Prevotella	scaffold_279	PUL87	24	25	susC-susD
RUG292	f__Prevotellaceae	scaffold_59	PUL88	79	85	GH2-unc-susC-susD-unc-GH5-GH27
RUG827	g__Prevotella	scaffold_36	PUL1365	75	85	GH115-unc-unc-unc-susC-susD-GH115-unc-unc-unc-GH20
hRUG878	g__Prevotella	NODE_4362_length_16989_cov_42.8968	PUL1367	1	2	susC-susD
RUG431	f__Prevotellaceae	scaffold_21	PUL92	109	113	CE8-susC-unc-susC-susD
RUG431	f__Prevotellaceae	scaffold_21	PUL93	77	81	susC-susD-unc-unc-GH5
RUG126	g__Prevotella	scaffold_2216	PUL1369	4	9	GH94-susC-susD-unc-susC-susD
RUG301	g__Prevotella	k87_45016139	PUL94	2	5	GH105-unc-susC-susD
RUG589	g__Prevotella	scaffold_556	PUL95	8	9	susC-susD
RUG558	f__Prevotellaceae	scaffold_33	PUL1371	33	40	GT51-unc-unc-GT4-unc-unc-susC-susD
RUG494	f__Prevotellaceae	scaffold_264	PUL1372	25	27	susC-susC-susD
RUG403	f__Prevotellaceae	k87_3926799	PUL1373	14	15	susC-susD
RUG434	f__Prevotellaceae	scaffold_50	PUL1374	82	84	susC-susC-susD
RUG548	f__Prevotellaceae	scaffold_29	PUL1376	104	105	susC-susD
RUG036	f__Prevotellaceae	scaffold_486	PUL101	14	36	susC-susD-unc-GH32-unc-CBM35-GH43-unc-unc-susC-susD-unc-GH43-unc-GH31-unc-unc-GH31-GH31-unc-unc-unc-GH38
RUG249	f__Prevotellaceae	scaffold_420	PUL104	12	21	susC-susD-unc-unc-unc-unc-susC-unc-unc-CE1
RUG446	f__Prevotellaceae	scaffold_1362	PUL105	6	12	susC-susD-GH35-GH105-unc-unc-GH33
RUG373	f__Prevotellaceae	scaffold_3625	PUL106	2	5	GH97-unc-susC-susD
RUG144	g__Prevotella	scaffold_851	PUL107	65	70	susC-susD-unc-GH43-GH43-GH51
RUG339	g__Prevotella	scaffold_4715	PUL108	2	9	susC-susD-GH105-unc-unc-unc-unc-susD
RUG423	g__Prevotella	scaffold_3192	PUL1382	7	8	susC-susD
RUG785	f__Prevotellaceae	scaffold_1280	PUL1383	6	15	GH36-unc-unc-unc-unc-susC-susD-unc-GH16-GH3
RUG280	f__Prevotellaceae	scaffold_61	PUL109	50	61	GH28-susC-susD-unc-GH16-GH3-unc-unc-unc-GH2-GH27-GH2
RUG839	g__Prevotella	k87_51631450	PUL1385	2	4	susC-susD-GH99
RUG582	g__Prevotella	scaffold_34274	PUL110	1	2	susC-susD
hRUG878	g__Prevotella	NODE_1130_length_33845_cov_42.3266	PUL111	3	12	susC-susD-unc-unc-unc-unc-GH43-unc-GH53-GT14
RUG224	f__Prevotellaceae	scaffold_341	PUL1387	43	57	GH76-unc-GH125-unc-GH38-susC-susD-unc-GH43-unc-GH31-unc-GH31-unc-GH31
RUG488	f__Prevotellaceae	scaffold_1050	PUL1389	14	15	susC-susD
hRUG905	g__Prevotella	NODE_21_length_118014_cov_15.0165	PUL1388	5	12	GH3-unc-susC-susD-unc-GH16-GH5-GH3
RUG143	g__Prevotella	scaffold_4669	PUL113	2	4	susC-susD-GH29
RUG379	f__Prevotellaceae	scaffold_104	PUL1392	32	42	susC-susD-CBM32-unc-GH3-unc-susC-susD-unc-GH16-GH5
RUG693	f__Prevotellaceae	scaffold_1784	PUL115	4	9	susC-susD-unc-GH32-unc-GH32
RUG259	f__Prevotellaceae	scaffold_592	PUL114	1	11	GH2-GH115-GH29-unc-susC-susD-unc-GH43-GH43-GH43-GH51
RUG063	g__Prevotella	scaffold_507	PUL1394	10	20	susD-unc-GH43-GH43-GH43-susC-susD-unc-unc-unc-GH26
RUG143	g__Prevotella	scaffold_866	PUL119	11	16	GH20-GH20-unc-susC-susD-susC
RUG143	g__Prevotella	scaffold_866	PUL117	1	5	GH123-unc-susC-susD-GH2
RUG292	f__Prevotellaceae	scaffold_225	PUL1395	5	18	GH13-GH13-unc-unc-GH97-GH77-unc-unc-unc-susC-susD-unc-unc-GH13
RUG785	f__Prevotellaceae	scaffold_9306	PUL1396	5	6	susC-susD
RUG668	f__Prevotellaceae	scaffold_10667	PUL1397	8	10	susC-susD-susD
RUG143	g__Prevotella	scaffold_2335	PUL1398	3	7	PL8-susC-susD-GH5-GH3
RUG430	g__Prevotella	k87_34372755	PUL1399	1	8	CBM6-unc-susD-susC-unc-susD-GH130-GH2
RUG497	f__Prevotellaceae	scaffold_320	PUL124	39	45	GH13-unc-unc-susC-susD-unc-GH97
RUG465	f__Prevotellaceae	scaffold_2	PUL1402	76	88	susC-susD-unc-unc-unc-unc-GH3-unc-PL11-unc-susD-susC-susD
RUG465	f__Prevotellaceae	scaffold_2	PUL1404	3	9	GH3-susC-susD-CE1-CE1-CE1-GH3
RUG144	g__Prevotella	scaffold_605	PUL1400	7	8	susC-susD
RUG355	f__Prevotellaceae	scaffold_46	PUL131	84	90	GH35-susC-susD-susC-susD-unc-GH10
RUG541	g__Prevotella	scaffold_165	PUL1405	33	53	susC-susD-unc-GH28-unc-unc-unc-unc-GH105-GH115-GH28-unc-unc-unc-unc-susC-susD-unc-GH43-PL11-GH2
RUG143	g__Prevotella	scaffold_638	PUL138	33	35	susC-susC-susD
RUG126	g__Prevotella	scaffold_798	PUL137	3	16	GH32-unc-unc-unc-unc-susC-susD-unc-GH32-unc-susC-susD-unc-GH32
RUG504	g__Prevotella	scaffold_47	PUL1407	37	44	CE10-unc-susC-susD-unc-GH32-unc-GH32
RUG415	f__Prevotellaceae	scaffold_892	PUL1408	2	12	susD-susC-susD-unc-PL11-unc-GH3-unc-unc-unc-susD
RUG112	f__Prevotellaceae	scaffold_210	PUL1412	11	16	GH51-unc-unc-unc-susC-susD
RUG445	f__Prevotellaceae	scaffold_1876	PUL1411	1	19	susC-susD-unc-GH43-GH43-GH43-GH51-GH32-unc-unc-unc-unc-GH97-susC-susD-unc-unc-GH13-GH13
RUG143	g__Prevotella	scaffold_260	PUL142	5	36	GH35-unc-GH2-GH2-GH43-GH127-unc-susC-susD-unc-GH105-unc-susC-susD-unc-unc-unc-GH2-GH88-unc-susD-unc-unc-unc-GH2-GH51-GH20-unc-unc-unc-susC-susD
RUG577	f__Prevotellaceae	scaffold_23	PUL145	17	22	susC-susD-unc-unc-susC-susD
RUG144	g__Prevotella	scaffold_2315	PUL143	1	2	susC-susD
RUG310	f__Prevotellaceae	scaffold_215	PUL146	33	34	susC-susD
RUG178	f__Prevotellaceae	scaffold_151	PUL149	3	11	GH16-unc-unc-unc-susC-susD-unc-unc-GH20
RUG178	f__Prevotellaceae	scaffold_151	PUL150	18	35	CE10-CE10-GH2-unc-GH53-unc-unc-unc-GH38-unc-GH43-GH43-unc-susC-susD-unc-unc-CE1
RUG812	f__Prevotellaceae	scaffold_45	PUL148	34	48	GH2-unc-unc-unc-unc-susC-susD-unc-GH43-GH51-GH43-GT83-unc-CE4-GH3
hRUG888	f__Prevotellaceae	NODE_1633_length_28236_cov_34.0167	PUL1414	12	13	susC-susD
RUG744	f__Prevotellaceae	scaffold_5252	PUL151	1	2	susC-susD
RUG506	f__Prevotellaceae	scaffold_1224	PUL1415	16	20	GT2-unc-unc-susC-susD
RUG506	f__Prevotellaceae	scaffold_1224	PUL1416	30	33	susC-susD-unc-GT51
RUG462	f__Prevotellaceae	scaffold_1043	PUL1417	10	15	GT4-unc-susC-unc-susC-susD
RUG172	f__Prevotellaceae	scaffold_10723	PUL1418	5	6	susC-susD
RUG602	f__Prevotellaceae	scaffold_412	PUL153	4	5	susC-susD
RUG058	f__Prevotellaceae	scaffold_64	PUL154	4	11	CE12-CE12-unc-GH28-susC-susD-unc-GH105
RUG136	g__Prevotella	scaffold_1017	PUL1421	20	23	susC-susD-GH36-GH97
RUG309	f__Prevotellaceae	scaffold_523	PUL1422	5	10	susC-susD-unc-GH43-GH43-GH43
RUG838	g__Prevotella	scaffold_120	PUL1423	140	147	GH130-susC-susD-unc-unc-GH26-GH2-GH26
hRUG893	f__Prevotellaceae	NODE_3101_length_20379_cov_17.3948	PUL155	2	10	susC-susD-unc-unc-unc-CBM67-unc-unc-GH127
RUG541	g__Prevotella	scaffold_241	PUL1425	24	37	GH43-unc-unc-unc-GH105-unc-unc-unc-susC-susD-unc-unc-GH5-GH31
RUG765	g__Prevotella	scaffold_2911	PUL157	4	11	susC-susD-unc-GH32-unc-unc-unc-GH32
RUG473	g__Prevotella	scaffold_5073	PUL1427	13	16	susC-susD-unc-GT9
RUG108	g__Prevotella	scaffold_32	PUL159	45	48	susC-susD-susC-susD
RUG424	f__Prevotellaceae	scaffold_10	PUL1430	65	85	susC-susD-unc-GH32-unc-unc-susC-susD-unc-GH32-unc-unc-susC-susD-unc-GH32-GH32-unc-unc-unc-CE10
RUG550	g__Prevotella	scaffold_5017	PUL1429	3	5	GH94-susC-susD
RUG367	f__Prevotellaceae	scaffold_221	PUL162	37	39	susC-susC-susD
RUG839	g__Prevotella	k87_11446321	PUL1433	6	7	susC-susD
RUG647	g__Prevotella	scaffold_27	PUL163	1	20	GH13-unc-unc-unc-susC-unc-unc-GH77-GH97-unc-GH3-GH5-unc-GH16-unc-susD-susC-unc-GH13-GH13
RUG465	f__Prevotellaceae	scaffold_3	PUL1434	26	39	GH2-unc-unc-unc-unc-susC-susD-unc-GH16-GH3-unc-unc-unc-GH5
RUG461	f__Prevotellaceae	scaffold_1940	PUL165	57	60	susC-unc-susC-susD
RUG461	f__Prevotellaceae	scaffold_1940	PUL164	25	30	susC-susD-unc-unc-unc-GH5
RUG451	f__Prevotellaceae	scaffold_1116	PUL166	1	2	susC-susD
RUG339	g__Prevotella	scaffold_1316	PUL167	5	10	susC-susD-unc-GH16-GH5-GH3
RUG036	f__Prevotellaceae	scaffold_88	PUL1435	39	45	susC-unc-unc-susD-susC-unc-GH2
RUG462	f__Prevotellaceae	scaffold_699	PUL169	1	5	susC-susD-unc-GH32-GH32
RUG143	g__Prevotella	scaffold_38	PUL171	34	40	susC-susD-GH92-unc-GH20-unc-GH13
RUG541	g__Prevotella	scaffold_1218	PUL172	19	21	susC-susD-GH32
RUG723	f__Prevotellaceae	scaffold_108	PUL1437	51	55	susC-susD-unc-GH18-GH9
RUG160	g__Prevotella	scaffold_131	PUL173	12	21	GH97-CE2-unc-unc-unc-unc-susC-susD-unc-GH127
RUG383	g__Prevotella	scaffold_200	PUL1438	9	14	susC-susD-unc-GH16-GH5-GH3
RUG549	f__Prevotellaceae	scaffold_294	PUL175	17	40	susC-susD-unc-unc-GH13-GH53-unc-unc-unc-GH13-unc-GT2-unc-unc-unc-GH13-GH77-unc-unc-GT4-unc-GT4-unc-GT4
RUG693	f__Prevotellaceae	scaffold_1460	PUL1440	6	9	GH95-unc-susC-susD
hRUG878	g__Prevotella	NODE_4601_length_16522_cov_34.7343	PUL1439	1	11	GT19-unc-unc-unc-unc-GH23-unc-CE8-unc-susC-susD
RUG136	g__Prevotella	scaffold_297	PUL177	11	22	susC-susD-unc-unc-unc-GH109-GH31-susC-susD-GH89-CBM32-GH123
RUG559	f__Prevotellaceae	scaffold_1596	PUL1441	4	6	susC-susC-susD
RUG107	f__Prevotellaceae	scaffold_91	PUL178	9	18	susC-susD-CE15-unc-unc-CE1-GH3-unc-GH35-GH67
RUG515	g__Prevotella	scaffold_26911	PUL179	1	2	susC-susD
RUG124	g__Prevotella	scaffold_442	PUL1442	23	27	susC-susD-unc-GH32-GH32
RUG036	f__Prevotellaceae	scaffold_351	PUL1443	3	19	susC-susD-unc-GH32-GH32-unc-unc-unc-unc-GH31-GH95-susC-susD-unc-unc-unc-GH115
RUG144	g__Prevotella	scaffold_861	PUL180	6	20	GH38-unc-susC-susD-GH76-unc-GH92-unc-unc-GH92-unc-GH92-unc-unc-GH125
RUG599	f__Prevotellaceae	scaffold_371	PUL181	24	43	GH10-GH43-unc-GH67-GH115-GH3-GH43-GH43-GH43-unc-GH43-unc-unc-unc-unc-CE8-susC-susD-unc-PL1
RUG168	g__Prevotella	scaffold_31	PUL1445	6	10	susC-susD-unc-GH43-GH43
hRUG879	g__Prevotella	NODE_3151_length_20216_cov_15.3668	PUL1446	5	9	susD-susC-susD-GH16-GH78
RUG418	f__Prevotellaceae	scaffold_450	PUL184	21	24	GH128-unc-susC-susD
RUG136	g__Prevotella	scaffold_132	PUL185	31	33	susC-susD-GH16
RUG136	g__Prevotella	scaffold_132	PUL186	1	2	susC-susD
RUG415	f__Prevotellaceae	scaffold_3906	PUL187	2	4	susC-susD-GH2
RUG112	f__Prevotellaceae	scaffold_112	PUL1448	48	49	susC-susD
RUG278	f__Prevotellaceae	scaffold_173	PUL1449	52	61	susC-susC-unc-susC-unc-unc-unc-susD-susC-GT4
RUG405	f__Prevotellaceae	scaffold_1685	PUL188	1	13	GH2-GH115-unc-GH29-unc-unc-susC-susD-unc-GH43-GH43-GH43-GH51
RUG602	f__Prevotellaceae	scaffold_1967	PUL189	2	6	susC-susD-unc-GH5-GH5
RUG107	f__Prevotellaceae	scaffold_18	PUL1455	80	86	CE6-susC-susD-unc-GH16-GH5-GH3
RUG107	f__Prevotellaceae	scaffold_18	PUL1454	118	121	susC-susD-unc-GH32
RUG800	f__Prevotellaceae	scaffold_17360	PUL1453	4	5	susC-susD
RUG224	f__Prevotellaceae	scaffold_3074	PUL1456	2	6	susC-susD-unc-GH43-GH43
hRUG897	f__Prevotellaceae	NODE_4614_length_16488_cov_42.5089	PUL190	6	9	GH30-unc-susC-susD
RUG827	g__Prevotella	scaffold_100	PUL191	36	40	susC-susD-unc-GH66-GH97
RUG415	f__Prevotellaceae	scaffold_4381	PUL1457	1	13	susC-susD-GH27-GH27-unc-unc-PL1-unc-unc-GH105-unc-susC-susD
RUG586	f__Prevotellaceae	scaffold_177	PUL1459	43	47	susC-susD-unc-GH32-GH32
hRUG905	g__Prevotella	NODE_186_length_66516_cov_15.8419	PUL1461	2	3	susC-susD
hRUG905	g__Prevotella	NODE_186_length_66516_cov_15.8419	PUL1462	40	48	GH105-unc-unc-susC-susD-unc-unc-unc-GH5
RUG172	f__Prevotellaceae	scaffold_3243	PUL1463	3	5	susC-susD-GH76
RUG759	g__Prevotella	scaffold_4423	PUL1464	9	10	susC-susD
RUG415	f__Prevotellaceae	scaffold_16286	PUL1467	1	6	susC-susD-unc-unc-GH13-GH13
hRUG883	f__Prevotellaceae	NODE_1557_length_28986_cov_49.5619	PUL1468	7	10	GH67-unc-susC-susD
hRUG879	g__Prevotella	NODE_1269_length_31962_cov_10.1389	PUL1469	7	11	susC-susD-unc-GH20-GH20
RUG589	g__Prevotella	scaffold_630	PUL1470	3	8	susC-susD-unc-unc-unc-CE1
RUG137	g__Prevotella	scaffold_486	PUL1474	10	12	susC-susD-GH16
RUG355	f__Prevotellaceae	scaffold_10075	PUL1472	1	8	susD-susC-unc-unc-unc-unc-susC-susD
RUG445	f__Prevotellaceae	scaffold_937	PUL197	30	44	CBM6-CE1-GH95-GH31-CE1-unc-GH43-GH3-unc-susC-susD-unc-susD-unc-GH10
RUG532	f__Prevotellaceae	scaffold_26	PUL198	27	37	susC-susD-CBM32-unc-GH3-unc-susC-susD-unc-GH16-GH5
RUG315	f__Prevotellaceae	scaffold_1831	PUL200	2	9	GH43-GH43-unc-susC-susD-unc-unc-GH10
RUG785	f__Prevotellaceae	scaffold_6079	PUL1475	2	3	susC-susD
RUG788	g__Prevotella	scaffold_81	PUL1477	31	37	susC-susD-unc-GH16-unc-GH5-GH3
RUG485	f__Prevotellaceae	scaffold_395	PUL1479	3	13	susC-unc-susC-unc-unc-unc-susC-susD-unc-GH32-GH32
RUG771	f__Prevotellaceae	scaffold_90	PUL1478	2	9	susC-susD-unc-GH16-unc-GH5-GH3-GH2
RUG137	g__Prevotella	scaffold_814	PUL202	16	24	GH30-unc-susC-susD-GH30-unc-unc-unc-GH36
RUG136	g__Prevotella	scaffold_903	PUL203	37	40	susC-susD-unc-GH30
RUG136	g__Prevotella	scaffold_903	PUL204	11	25	GH77-GH97-unc-unc-GH13-unc-unc-GT2-GH13-unc-unc-unc-unc-susC-susD
RUG465	f__Prevotellaceae	scaffold_212	PUL1485	20	23	susC-susD-unc-GH105
RUG838	g__Prevotella	scaffold_669	PUL1484	6	7	susC-susD
RUG086	f__Prevotellaceae	scaffold_189	PUL1488	31	37	GH35-susC-susD-susC-susD-unc-GH10
RUG301	g__Prevotella	k87_11064097	PUL205	3	9	susC-unc-unc-unc-unc-susD-susC
RUG451	f__Prevotellaceae	scaffold_300	PUL206	42	51	susC-susD-unc-GH5-unc-GH5-CE7-GH26-GH26-GH130
hRUG879	g__Prevotella	NODE_852_length_38133_cov_11.9754	PUL209	21	22	susC-susD
RUG424	f__Prevotellaceae	scaffold_6	PUL1490	130	137	GH51-GH2-CE10-GH53-unc-unc-susC-susD
RUG424	f__Prevotellaceae	scaffold_6	PUL1491	37	38	susC-susD
RUG204	f__Prevotellaceae	scaffold_107	PUL1489	28	29	susC-susD
hRUG879	g__Prevotella	NODE_392_length_50594_cov_11.1095	PUL212	22	30	GH28-unc-unc-susC-susD-unc-GH57-GT4-GH133
RUG507	f__Prevotellaceae	scaffold_1023	PUL215	12	15	susC-unc-susC-susD
RUG765	g__Prevotella	scaffold_552	PUL1493	2	7	GH5-GH3-unc-susC-susD-GH30
RUG315	f__Prevotellaceae	scaffold_95	PUL1494	10	20	susC-susD-unc-unc-unc-GH106-unc-GH2-unc-unc-GH5
RUG224	f__Prevotellaceae	scaffold_240	PUL216	38	42	CE8-susC-susD-unc-PL1
RUG713	f__Prevotellaceae	k87_20193232	PUL1495	2	5	susC-susD-unc-GH10
RUG550	g__Prevotella	scaffold_1119	PUL217	44	45	susC-susD
RUG550	g__Prevotella	scaffold_1119	PUL218	1	7	GH97-susC-susD-unc-GH13-GH13-GH2
RUG108	g__Prevotella	scaffold_3	PUL1499	95	106	susC-GH127-GH97-GH43-GH127-unc-GH28-susD-susC-GH28-unc-GH43
RUG108	g__Prevotella	scaffold_3	PUL1497	11	42	GH43-GH3-unc-CE7-CE8-susD-susC-unc-unc-GT4-GT2-GH13-GH53-unc-unc-unc-unc-susC-unc-unc-unc-unc-susD-susC-susD-unc-GH43-unc-unc-unc-GH43-GH43
RUG849	f__Prevotellaceae	scaffold_6427	PUL1500	3	4	susC-susD
hRUG873	f__Prevotellaceae	NODE_2782_length_21716_cov_42.2029	PUL219	3	12	CE10-susC-susD-unc-CE1-CE1-CE1-unc-GH3-CE10
RUG200	f__Prevotellaceae	scaffold_94	PUL220	53	72	GT2-unc-unc-unc-unc-susC-unc-unc-GH77-GH97-GH13-unc-GH13-unc-unc-susC-susD-unc-unc-susC
RUG423	g__Prevotella	scaffold_3522	PUL221	1	7	susC-susD-unc-unc-GH97-unc-GH66
RUG849	f__Prevotellaceae	scaffold_1974	PUL224	2	5	susC-susD-susC-susD
RUG562	g__Prevotella	scaffold_1558	PUL225	2	5	CE4-unc-susC-susD
RUG405	f__Prevotellaceae	scaffold_317	PUL227	9	13	GH10-CE8-GH43-susC-susD
RUG465	f__Prevotellaceae	scaffold_43	PUL228	48	51	GH43-GH51-susC-susD
hRUG888	f__Prevotellaceae	NODE_118_length_75306_cov_36.7438	PUL229	32	33	susC-susD
RUG413	g__Prevotella	scaffold_820	PUL1501	21	27	GH13-GH13-unc-unc-unc-susC-susD
RUG269	f__Prevotellaceae	scaffold_102	PUL1502	12	15	susC-susD-unc-GT51
RUG176	g__Prevotella	scaffold_97	PUL1505	38	39	susC-susD
RUG546	f__Prevotellaceae	scaffold_174	PUL1504	3	4	susC-susD
RUG546	f__Prevotellaceae	scaffold_174	PUL1503	20	35	susC-susD-unc-PL6-PL17-unc-unc-unc-unc-CE10-PL6-unc-unc-unc-unc-PL7
RUG753	g__Prevotella	scaffold_148	PUL231	17	18	susC-susD
RUG207	f__Prevotellaceae	scaffold_9	PUL1506	147	150	susC-susD-unc-GH32
RUG507	f__Prevotellaceae	scaffold_335	PUL1507	28	31	susC-susD-unc-GT51
RUG843	f__Prevotellaceae	scaffold_6776	PUL232	11	12	susC-susD
RUG273	g__Prevotella	scaffold_2226	PUL1508	1	16	susC-susD-unc-unc-unc-GH5-unc-GH31-GH2-GH31-unc-unc-unc-GH133-GT4-GH57
RUG549	f__Prevotellaceae	scaffold_194	PUL1511	60	67	GT51-unc-unc-GT4-unc-unc-susC-susD
RUG668	f__Prevotellaceae	scaffold_9696	PUL1512	1	4	susC-susD-unc-GH16
RUG461	f__Prevotellaceae	scaffold_8778	PUL234	2	3	susC-susD
RUG446	f__Prevotellaceae	scaffold_1564	PUL1513	1	4	susC-susD-unc-GH43
RUG071	f__Prevotellaceae	scaffold_394	PUL235	5	10	susC-susD-unc-unc-unc-CE15
RUG112	f__Prevotellaceae	scaffold_2219	PUL1515	5	6	susC-susD
RUG249	f__Prevotellaceae	scaffold_474	PUL1514	19	29	CE10-unc-unc-susC-susD-unc-GH92-GH92-GH28-unc-GH89
RUG295	g__Prevotella	scaffold_94	PUL236	54	56	GH94-susC-susD
RUG232	g__Prevotella	scaffold_513	PUL237	10	15	GH2-unc-susC-susD-CE7-GH28
RUG176	g__Prevotella	scaffold_2921	PUL238	4	5	susC-susD
RUG751	g__Prevotella	scaffold_2912	PUL240	3	9	susC-susD-unc-GH43-unc-unc-GH31
RUG144	g__Prevotella	scaffold_2583	PUL241	5	8	GH36-unc-susC-susD
RUG685	g__Prevotella	scaffold_243	PUL242	12	13	susC-susD
hRUG878	g__Prevotella	NODE_667_length_42252_cov_37.5922	PUL1520	4	5	susC-susD
RUG711	f__Prevotellaceae	scaffold_3517	PUL1521	5	6	susC-susD
hRUG879	g__Prevotella	NODE_2846_length_21480_cov_15.4495	PUL243	9	13	susC-susD-unc-unc-GH3
RUG172	f__Prevotellaceae	scaffold_9685	PUL244	1	2	susC-susD
RUG685	g__Prevotella	scaffold_90	PUL248	26	32	susC-susD-unc-susD-unc-susC-susD
RUG462	f__Prevotellaceae	scaffold_3815	PUL249	4	5	susC-susD
RUG315	f__Prevotellaceae	scaffold_1939	PUL1522	10	17	susC-susD-unc-unc-unc-susC-unc-GH43
RUG533	g__Prevotella	scaffold_131	PUL1523	46	47	susC-susD
RUG216	f__Prevotellaceae	scaffold_87	PUL251	28	29	susC-susD
RUG144	g__Prevotella	scaffold_577	PUL1525	18	23	susC-susD-GH5-GH5-unc-GH5
RUG837	f__Prevotellaceae	scaffold_4048	PUL1526	2	3	susC-susD
RUG550	g__Prevotella	scaffold_1013	PUL252	13	20	susC-susD-unc-unc-GH5-GH29-unc-GH2
RUG550	g__Prevotella	scaffold_1013	PUL253	4	7	susC-susD-GH115-GH43
RUG838	g__Prevotella	scaffold_196	PUL1529	10	34	susD-susC-unc-unc-GH13-unc-unc-unc-unc-GH43-GH43-susD-susC-unc-unc-unc-CE1-susC-unc-GH125-GH92-susC-susD-unc-GH76
RUG423	g__Prevotella	scaffold_4232	PUL254	4	7	susC-susD-GH65-GH37
RUG685	g__Prevotella	scaffold_833	PUL1530	3	4	susC-susD
RUG064	f__Prevotellaceae	scaffold_6	PUL1533	92	107	CE10-unc-GH3-GH31-CBM6-unc-unc-unc-unc-GH97-CE10-GH43-unc-unc-susC-susD
RUG064	f__Prevotellaceae	scaffold_6	PUL1532	17	24	GH43-GH10-unc-unc-GH67-GH35-susC-susD
RUG228	f__Prevotellaceae	scaffold_13	PUL1535	182	183	susC-susD
hRUG893	f__Prevotellaceae	NODE_3462_length_19294_cov_13.3896	PUL1536	3	7	susC-susD-unc-unc-GH3
RUG788	g__Prevotella	scaffold_19	PUL1537	102	107	GH43-unc-unc-unc-susC-susD
RUG465	f__Prevotellaceae	scaffold_249	PUL260	4	8	susC-susD-unc-unc-GH67
hRUG878	g__Prevotella	NODE_5443_length_14927_cov_41.0416	PUL1538	5	6	susC-susD
RUG362	f__Prevotellaceae	scaffold_56	PUL1540	268	269	susC-susD
RUG362	f__Prevotellaceae	scaffold_56	PUL1539	279	287	GT4-unc-unc-susC-unc-unc-susC-susC-susD
RUG339	g__Prevotella	scaffold_15787	PUL1541	2	6	susC-susD-unc-unc-GH32
RUG766	f__Prevotellaceae	scaffold_13192	PUL262	1	2	susC-susD
RUG379	f__Prevotellaceae	scaffold_278	PUL263	16	23	GT51-unc-unc-GT4-unc-unc-susC-susD
RUG295	g__Prevotella	scaffold_2353	PUL264	3	7	GH97-susC-susD-unc-GH13
RUG379	f__Prevotellaceae	scaffold_445	PUL265	15	20	GH13-unc-susC-susD-unc-GH97
hRUG878	g__Prevotella	NODE_11665_length_9036_cov_34.6052	PUL267	1	5	susC-susD-GH8-unc-GH43
RUG430	g__Prevotella	k87_6054222	PUL1542	6	10	susC-susD-GH16-unc-GH16
hRUG857	f__Prevotellaceae	NODE_3954_length_17929_cov_47.5402	PUL1543	6	7	susC-susD
RUG457	g__Prevotella	scaffold_2339	PUL1544	10	11	susC-susD
hRUG883	f__Prevotellaceae	NODE_3316_length_19704_cov_49.1192	PUL268	4	9	susC-susD-unc-unc-unc-susD
RUG107	f__Prevotellaceae	scaffold_20	PUL1545	138	142	susC-susD-unc-GH32-GH32
RUG562	g__Prevotella	scaffold_1586	PUL269	14	15	susC-susD
RUG723	f__Prevotellaceae	scaffold_7	PUL272	110	119	GH97-susC-susD-unc-unc-unc-unc-GH20-unc-GT2
RUG742	f__Prevotellaceae	scaffold_44	PUL271	10	32	susC-unc-unc-susD-susC-unc-unc-GH13-unc-GH13-GH97-GH77-unc-unc-susC-unc-unc-unc-GT2-unc-GT11-GT2-GT2
RUG269	f__Prevotellaceae	scaffold_57	PUL273	26	47	susC-susD-unc-unc-GH13-GH53-unc-unc-unc-GH13-GT2-unc-unc-GH13-GH77-unc-unc-GT4-unc-GT4-unc-GT4
RUG751	g__Prevotella	scaffold_1218	PUL1546	3	11	susD-susC-GH28-unc-susD-unc-unc-unc-GH43
RUG195	f__Prevotellaceae	scaffold_131	PUL275	18	19	susC-susD
RUG785	f__Prevotellaceae	scaffold_4509	PUL1548	1	2	susC-susD
RUG212	g__Prevotella	scaffold_485	PUL276	2	10	GT2-unc-unc-GH28-susC-susD-unc-unc-GH5
RUG136	g__Prevotella	scaffold_2241	PUL1554	4	7	susC-susD-susC-GH36
RUG355	f__Prevotellaceae	scaffold_398	PUL1552	5	18	GH43-GH78-susC-susD-unc-GH5-GH43-GH97-GH2-unc-GH32-unc-susD-susC
RUG355	f__Prevotellaceae	scaffold_398	PUL1551	35	36	susC-susD
RUG541	g__Prevotella	scaffold_1144	PUL1555	14	18	GH16-susC-susD-unc-GH3
RUG759	g__Prevotella	scaffold_3800	PUL277	1	7	susC-susD-unc-unc-unc-unc-CE10
RUG771	f__Prevotellaceae	scaffold_242	PUL1556	19	24	GH97-GH77-unc-unc-susC-susD
RUG771	f__Prevotellaceae	scaffold_27	PUL1558	73	77	susC-susD-unc-unc-GH5
RUG309	f__Prevotellaceae	scaffold_573	PUL279	5	8	susC-susD-unc-GH32
RUG599	f__Prevotellaceae	scaffold_2563	PUL278	7	8	susC-susD
RUG269	f__Prevotellaceae	scaffold_422	PUL280	22	26	GT2-unc-unc-susC-susD
hRUG878	g__Prevotella	NODE_11743_length_8995_cov_46.286	PUL281	1	2	susC-susD
RUG373	f__Prevotellaceae	scaffold_360	PUL1561	29	32	susC-susD-unc-GT51
RUG582	g__Prevotella	scaffold_14988	PUL282	2	3	susC-susD
RUG209	f__Prevotellaceae	scaffold_413	PUL1563	35	46	susC-susD-unc-unc-susC-susD-unc-GH32-unc-unc-GH2-GH32
hRUG913	f__Prevotellaceae	NODE_10824_length_9512_cov_7.42043	PUL1564	4	5	susC-susD
RUG003	f__Prevotellaceae	scaffold_224	PUL1568	44	52	susC-susD-unc-GH5-GH5-CE7-GH26-GH26-GH130
RUG030	f__Prevotellaceae	scaffold_141	PUL1565	52	58	susC-susD-susC-susD-unc-PL11-PL11
RUG070	f__Prevotellaceae	scaffold_654	PUL1569	20	24	CE12-unc-unc-susC-susD
RUG073	g__Prevotella	scaffold_1285	PUL283	4	9	susC-unc-unc-unc-susC-susD
RUG143	g__Prevotella	scaffold_719	PUL1571	16	20	susC-susD-GH32-unc-GH3
RUG143	g__Prevotella	scaffold_719	PUL1570	8	9	susC-susD
RUG507	f__Prevotellaceae	scaffold_288	PUL284	19	28	susC-susD-unc-GH16-GH5-susC-susD-CBM32-unc-GH3
RUG414	f__Prevotellaceae	scaffold_136	PUL1573	21	30	GH106-unc-unc-PL11-unc-unc-unc-GH97-susC-susD
RUG461	f__Prevotellaceae	scaffold_1694	PUL286	26	27	susC-susD
hRUG897	f__Prevotellaceae	NODE_1993_length_25831_cov_39.2825	PUL1574	8	9	susC-susD
RUG232	g__Prevotella	scaffold_251	PUL1575	49	57	GH105-PL1-susC-susD-unc-susC-susD-CE12-CE8
RUG465	f__Prevotellaceae	scaffold_148	PUL289	4	29	PL1-unc-unc-GH105-susC-susD-susC-unc-unc-unc-GH31-unc-unc-PL10-unc-unc-GH43-unc-unc-CE1-unc-unc-CE10-unc-unc-GH5
RUG112	f__Prevotellaceae	scaffold_1437	PUL287	2	5	GT30-unc-susC-susD
RUG301	g__Prevotella	k87_21208369	PUL290	2	19	susC-susD-GH28-GH88-GH3-GH43-GH2-unc-GH92-GH95-GH2-GH92-unc-GH43-unc-unc-unc-CBM32
RUG069	g__Prevotella	scaffold_371	PUL291	2	5	GH28-PL1-susC-susD
hRUG907	f__Prevotellaceae	NODE_6674_length_13087_cov_15.4208	PUL1577	8	10	susC-susD-PL1
RUG423	g__Prevotella	scaffold_2038	PUL293	22	23	susC-susD
RUG063	g__Prevotella	scaffold_531	PUL292	60	61	susC-susD
RUG419	g__Prevotella	scaffold_69	PUL1579	78	79	susC-susD
RUG419	g__Prevotella	scaffold_69	PUL1578	15	17	CE8-susC-susD
RUG550	g__Prevotella	scaffold_1131	PUL1581	9	14	GH35-unc-susC-unc-susC-susD
RUG112	f__Prevotellaceae	scaffold_3775	PUL297	1	2	susC-susD
RUG379	f__Prevotellaceae	scaffold_139	PUL1582	18	41	susC-susD-unc-unc-GH13-GH53-unc-unc-unc-GH13-GT2-unc-unc-unc-GH13-GH77-GH77-unc-unc-GT4-unc-GT4-unc-GT4
RUG465	f__Prevotellaceae	scaffold_1	PUL1584	136	138	susC-susD-GH29
RUG465	f__Prevotellaceae	scaffold_1	PUL1586	144	149	susC-susD-unc-unc-unc-GH43
RUG465	f__Prevotellaceae	scaffold_1	PUL1583	106	111	GH97-susC-susD-unc-GH13-GH13
RUG465	f__Prevotellaceae	scaffold_1	PUL1585	76	80	susC-susD-unc-GH88-GH2
RUG403	f__Prevotellaceae	k87_28796505	PUL299	3	6	susC-susD-unc-CE10
RUG423	g__Prevotella	scaffold_3262	PUL1587	4	10	susC-susD-unc-unc-GH2-unc-GT51
RUG059	g__Prevotella	scaffold_444	PUL302	18	30	susD-susC-unc-unc-unc-unc-GH5-unc-GH97-susC-susD-unc-GH13
RUG280	f__Prevotellaceae	scaffold_31	PUL301	23	34	susC-susD-unc-GH88-GH2-unc-GH2-unc-unc-unc-unc-GH29
RUG116	g__Prevotella	scaffold_5013	PUL304	1	4	susC-susD-unc-GH16
RUG317	f__Prevotellaceae	scaffold_89	PUL1588	23	24	susC-susD
RUG562	g__Prevotella	scaffold_1514	PUL306	20	21	susC-susD
RUG532	f__Prevotellaceae	scaffold_7	PUL1589	61	68	GT51-unc-unc-GT4-unc-unc-susC-susD
RUG301	g__Prevotella	k87_45976063	PUL308	2	3	susC-susD
RUG101	g__Prevotella	scaffold_43	PUL1592	7	11	susC-susD-unc-GH43-GH28
RUG200	f__Prevotellaceae	scaffold_117	PUL1591	23	43	GH105-PL1-CE8-susC-susD-unc-unc-susC-susD-unc-PL1-unc-unc-GH3-unc-unc-unc-unc-GH57-GT4-GH133
RUG195	f__Prevotellaceae	scaffold_722	PUL1594	12	16	GH28-PL1-CE8-susC-susD
RUG126	g__Prevotella	scaffold_874	PUL1593	12	19	GH51-GH127-unc-GH28-susC-susD-unc-GH28
RUG301	g__Prevotella	k87_7264483	PUL310	10	28	susC-susD-unc-unc-unc-unc-susC-susD-unc-unc-unc-unc-susD-susC-unc-unc-unc-unc-susD
RUG056	g__Prevotella	scaffold_1020	PUL1597	10	12	susD-susC-susD
RUG693	f__Prevotellaceae	scaffold_829	PUL1598	8	13	susC-susD-unc-GH53-unc-GH2
RUG459	g__Prevotella	scaffold_715	PUL1599	23	24	susC-susD
RUG228	f__Prevotellaceae	scaffold_1999	PUL1601	23	24	susC-susD
RUG112	f__Prevotellaceae	scaffold_381	PUL314	3	19	GH25-unc-unc-unc-unc-susC-susD-unc-GH5-unc-unc-PL11-unc-GH5-CE7-GH26-GH130
RUG751	g__Prevotella	scaffold_1152	PUL1604	9	17	GH31-unc-GH95-susC-susD-unc-unc-unc-GH115
RUG443	f__Prevotellaceae	scaffold_375	PUL1606	1	8	susC-susD-unc-unc-GH5-unc-GH29-GH2
RUG430	g__Prevotella	k87_1989463	PUL317	13	14	susC-susD
RUG446	f__Prevotellaceae	scaffold_331	PUL319	67	68	susC-susD
RUG062	f__Prevotellaceae	scaffold_957	PUL1608	17	18	susC-susD
RUG419	g__Prevotella	scaffold_223	PUL1610	6	17	susC-susD-unc-unc-GH29-unc-GH98-GH10-unc-susD-unc-susD
RUG178	f__Prevotellaceae	scaffold_84	PUL320	14	21	GH3-unc-unc-susC-susD-unc-GH43-GH43
RUG178	f__Prevotellaceae	scaffold_84	PUL321	138	150	GH95-unc-GH43-unc-susC-unc-unc-susD-susC-unc-unc-unc-GH51
RUG071	f__Prevotellaceae	scaffold_77	PUL322	1	14	GH43-GH43-unc-unc-unc-GH43-unc-unc-unc-unc-susC-susD-unc-GH2
RUG232	g__Prevotella	scaffold_282	PUL323	17	32	susC-susD-CE10-GH43-GH43-unc-unc-GH3-GH95-CE1-unc-GH77-GH97-unc-GH13-GH13
RUG424	f__Prevotellaceae	scaffold_18789	PUL1614	3	4	susC-susD
RUG838	g__Prevotella	scaffold_676	PUL1616	16	20	GH127-GH43-GH127-susC-susD
hRUG873	f__Prevotellaceae	NODE_18864_length_6356_cov_40.5452	PUL324	2	3	susC-susD
RUG058	f__Prevotellaceae	scaffold_137	PUL1617	40	46	GH43-susC-susD-GH35-GH105-unc-GH3
RUG515	g__Prevotella	scaffold_904	PUL1618	11	15	susC-susD-unc-GH32-GH32
RUG136	g__Prevotella	scaffold_2045	PUL325	19	25	GH78-unc-susC-susD-unc-unc-GH35
RUG219	f__Prevotellaceae	scaffold_121	PUL1619	1	11	GH43-unc-unc-unc-susC-susD-unc-GH16-GH5-GH3-GH3
RUG219	f__Prevotellaceae	scaffold_121	PUL1620	99	104	susC-susD-unc-unc-unc-CE15
RUG602	f__Prevotellaceae	scaffold_1533	PUL1621	1	6	CE8-unc-susC-susD-unc-PL1
RUG414	f__Prevotellaceae	scaffold_89	PUL327	62	64	susC-susD-PL11
RUG602	f__Prevotellaceae	scaffold_348	PUL1622	9	22	CBM13-unc-unc-unc-susC-susD-unc-unc-susC-unc-GH2-GH33-unc-GH95
RUG515	g__Prevotella	scaffold_1759	PUL330	3	7	GH105-PL1-CE8-susC-susD
RUG168	g__Prevotella	scaffold_5	PUL1625	214	215	susC-susD
RUG224	f__Prevotellaceae	scaffold_7911	PUL1624	2	3	susC-susD
RUG200	f__Prevotellaceae	scaffold_5531	PUL331	2	5	susC-susD-unc-GH32
hRUG873	f__Prevotellaceae	NODE_5189_length_15346_cov_51.7555	PUL1627	5	7	GH76-susC-susD
RUG435	f__Prevotellaceae	scaffold_10769	PUL1628	2	3	susC-susD
RUG224	f__Prevotellaceae	scaffold_1280	PUL1629	3	10	susC-susD-unc-GH43-unc-GH43-GH43-GH51
RUG059	g__Prevotella	scaffold_233	PUL333	15	25	GH43-unc-susC-susD-unc-GH32-susC-susD-susD-unc-GH32
RUG086	f__Prevotellaceae	scaffold_27	PUL1630	67	78	susC-susD-unc-GH5-unc-unc-unc-unc-GH5-CE7-GH26-GH130
RUG169	g__Prevotella	scaffold_780	PUL335	2	6	CE10-unc-unc-susC-susD
RUG450	f__Prevotellaceae	scaffold_174	PUL336	56	57	susC-susD
RUG639	f__Prevotellaceae	scaffold_18269	PUL1632	1	2	susC-susD
RUG176	g__Prevotella	scaffold_1292	PUL1634	3	6	susC-susD-unc-GH32
hRUG873	f__Prevotellaceae	NODE_12470_length_8616_cov_51.315	PUL1635	1	2	susC-susD
RUG535	f__Prevotellaceae	scaffold_2214	PUL1637	25	27	susC-susD-GH115
RUG137	g__Prevotella	scaffold_3722	PUL1638	1	2	susC-susD
RUG373	f__Prevotellaceae	scaffold_506	PUL1639	11	25	GT51-unc-unc-unc-unc-GT4-unc-unc-susC-susD-unc-unc-unc-unc-GH2
RUG450	f__Prevotellaceae	scaffold_10	PUL339	2	9	GH43-GH51-unc-unc-susC-susD-GH43-GH51
RUG037	f__Prevotellaceae	scaffold_1420	PUL1640	23	24	susC-susD
RUG414	f__Prevotellaceae	scaffold_24	PUL340	63	67	susC-susD-unc-unc-susC
RUG451	f__Prevotellaceae	scaffold_10	PUL341	24	27	CE1-unc-susC-susD
RUG302	g__Prevotella	scaffold_224	PUL1641	15	24	PL9-unc-unc-unc-unc-susC-susD-unc-GH32-GH32
RUG216	f__Prevotellaceae	scaffold_52	PUL342	61	73	GH105-PL1-unc-unc-unc-unc-susC-susD-unc-PL1-GH57-GT4-GH133
RUG137	g__Prevotella	scaffold_4307	PUL343	1	2	susC-susD
RUG112	f__Prevotellaceae	scaffold_532	PUL345	6	16	GH43-CE1-unc-susC-unc-unc-susD-susC-unc-unc-susD
RUG137	g__Prevotella	scaffold_210	PUL1643	34	43	GH92-unc-susC-susD-unc-GH76-unc-unc-unc-GH2
RUG280	f__Prevotellaceae	scaffold_273	PUL1645	31	40	susC-susD-GH28-susC-susD-GH92-GH92-GH89-unc-GH2
RUG071	f__Prevotellaceae	scaffold_12	PUL347	88	93	GH29-unc-susC-susD-unc-GH2
RUG577	f__Prevotellaceae	scaffold_260	PUL348	37	44	susC-susD-unc-unc-unc-susC-unc-GH43
RUG137	g__Prevotella	scaffold_1358	PUL1646	4	8	susC-susD-unc-PL8-GH88
RUG273	g__Prevotella	scaffold_1929	PUL349	2	12	GH97-unc-GH13-GH13-unc-susC-susD-unc-unc-GH43-GH43
RUG838	g__Prevotella	scaffold_19	PUL1647	53	54	susC-susD
RUG838	g__Prevotella	scaffold_19	PUL1648	2	9	susC-unc-unc-susC-unc-susC-susD-GH31
RUG657	f__Prevotellaceae	scaffold_70	PUL350	53	54	susC-susD
RUG116	g__Prevotella	scaffold_463	PUL351	1	17	GH13-GH53-unc-unc-unc-susC-unc-unc-unc-susC-susD-unc-GH43-GH43-GH43-GH51-GH43
RUG330	f__Prevotellaceae	scaffold_477	PUL1650	25	30	susC-susD-unc-GH16-GH5-GH3
RUG058	f__Prevotellaceae	scaffold_246	PUL1651	6	27	CE10-unc-unc-GH31-unc-unc-GH31-unc-GH31-unc-unc-unc-GH38-GH28-GH76-GH43-unc-susC-susD-unc-GH43-GH97
RUG589	g__Prevotella	scaffold_383	PUL353	16	25	GH94-unc-unc-unc-susC-susD-unc-unc-unc-GH29
RUG292	f__Prevotellaceae	scaffold_377	PUL354	4	7	susC-susD-unc-GH32
RUG169	g__Prevotella	scaffold_98	PUL355	27	31	susC-susD-unc-GH32-GH32
RUG838	g__Prevotella	scaffold_13	PUL362	48	94	GH28-GH2-unc-CE12-unc-GH115-unc-GH2-unc-unc-susD-susC-susD-unc-susC-susD-GH115-unc-unc-unc-GH35-unc-unc-unc-unc-susD-susC-PL11-unc-susD-susC-CE12-GH2-GH105-GH106-unc-susD-unc-GH28-GH33-unc-CE7-unc-GH3-GH43-unc-CE10
RUG838	g__Prevotella	scaffold_13	PUL357	100	102	GH105-susC-susD
RUG602	f__Prevotellaceae	scaffold_599	PUL364	2	9	GH127-unc-unc-GH43-unc-unc-susC-susD
RUG599	f__Prevotellaceae	scaffold_89	PUL365	81	85	susC-unc-unc-susD-susC
RUG599	f__Prevotellaceae	scaffold_89	PUL366	69	73	susC-susD-unc-unc-susC
RUG423	g__Prevotella	scaffold_8879	PUL367	1	2	susC-susD
RUG232	g__Prevotella	scaffold_7931	PUL1653	6	8	susC-susD-GH28
RUG112	f__Prevotellaceae	scaffold_184	PUL368	6	7	susC-susD
RUG549	f__Prevotellaceae	scaffold_477	PUL1654	12	17	GH13-unc-susC-susD-unc-GH97
RUG207	f__Prevotellaceae	scaffold_3	PUL371	92	98	GH95-unc-GH97-unc-unc-susC-susD
RUG207	f__Prevotellaceae	scaffold_3	PUL370	161	169	GH53-GH2-unc-susC-susD-unc-unc-CE1-CE1
RUG207	f__Prevotellaceae	scaffold_3	PUL369	145	154	susC-susD-unc-CE1-CE1-unc-unc-GH3-GH2-GH30
RUG212	g__Prevotella	scaffold_391	PUL372	23	24	susC-susD
RUG136	g__Prevotella	scaffold_1459	PUL1655	13	17	susC-susD-unc-susD-susC
RUG136	g__Prevotella	scaffold_1459	PUL1657	1	7	susC-susD-unc-unc-GH97-unc-GH66
RUG059	g__Prevotella	scaffold_195	PUL1658	30	34	susC-susD-unc-GH2-GH2
RUG504	g__Prevotella	scaffold_2165	PUL1659	14	15	susC-susD
RUG318	g__Prevotella	scaffold_88	PUL373	21	29	GT2-unc-unc-CE10-unc-GH51-unc-susC-susD
RUG412	f__Prevotellaceae	scaffold_259	PUL375	61	76	susC-susD-unc-GH32-unc-susC-susD-unc-GH32-GH32-unc-unc-unc-unc-GT9-GT9
RUG062	f__Prevotellaceae	scaffold_112	PUL376	57	61	CE8-susC-susD-unc-PL1
RUG086	f__Prevotellaceae	scaffold_162	PUL377	31	38	GH28-PL1-PL1-unc-unc-CE8-susC-susD
RUG485	f__Prevotellaceae	scaffold_24	PUL381	64	68	GT4-unc-susC-susC-susD
RUG073	g__Prevotella	scaffold_2692	PUL383	1	2	susC-susD
RUG112	f__Prevotellaceae	scaffold_417	PUL1665	8	19	GH127-unc-unc-GH43-unc-unc-susC-susD-unc-GH92-GH2-GH125
RUG571	f__Prevotellaceae	k87_60465779	PUL1666	12	15	susC-susD-unc-GH5
RUG413	g__Prevotella	scaffold_369	PUL1667	21	22	susC-susD
RUG415	f__Prevotellaceae	scaffold_337	PUL1668	9	20	GH127-unc-GH97-GH88-unc-unc-susC-susD-unc-unc-GH39-GH28
RUG541	g__Prevotella	scaffold_320	PUL385	6	7	susC-susD
RUG101	g__Prevotella	scaffold_112	PUL387	1	6	susC-susD-unc-GH16-GH5-GH3
RUG101	g__Prevotella	scaffold_112	PUL386	68	75	GT2-unc-unc-susC-susD-unc-unc-CE7
RUG101	g__Prevotella	scaffold_112	PUL388	50	57	CE8-susC-susD-unc-unc-unc-GH28-GH28
RUG788	g__Prevotella	scaffold_23	PUL389	19	20	susC-susD
RUG112	f__Prevotellaceae	scaffold_652	PUL1669	1	7	GH105-PL11-susC-susD-unc-GH5-GH2
RUG037	f__Prevotellaceae	scaffold_27	PUL391	129	133	susD-susC-unc-susC-susD
RUG037	f__Prevotellaceae	scaffold_27	PUL393	106	112	susC-susD-unc-GH32-unc-GH2-GH32
RUG765	g__Prevotella	scaffold_1297	PUL1670	4	9	susC-susD-unc-unc-GH5-GH29
RUG318	g__Prevotella	scaffold_211	PUL1673	6	20	susC-unc-unc-unc-susC-susD-unc-unc-susC-susD-GH43-unc-GH31-susD-susC
RUG755	f__Prevotellaceae	scaffold_2703	PUL394	4	16	susC-susD-unc-GH32-unc-GH32-unc-unc-GH2-unc-unc-unc-GH26
RUG059	g__Prevotella	scaffold_110	PUL1677	18	21	susC-susD-susC-susD
RUG639	f__Prevotellaceae	scaffold_2446	PUL1680	4	5	susC-susD
RUG403	f__Prevotellaceae	k87_20330484	PUL1681	48	49	susC-susD
RUG373	f__Prevotellaceae	scaffold_730	PUL395	14	17	GH13-unc-susC-susD
RUG541	g__Prevotella	scaffold_147	PUL397	62	71	susC-unc-unc-unc-susC-susD-unc-unc-susC-susD
RUG415	f__Prevotellaceae	scaffold_4512	PUL1683	1	6	susC-susD-unc-unc-unc-GH26
RUG558	f__Prevotellaceae	scaffold_979	PUL1684	16	17	susC-susD
RUG137	g__Prevotella	scaffold_699	PUL1687	12	13	susC-susD
RUG192	f__Prevotellaceae	scaffold_13	PUL1686	54	72	CE11-unc-unc-unc-GH43-unc-susC-susD-unc-unc-unc-unc-GH2-unc-unc-unc-unc-GH105-GH29
RUG144	g__Prevotella	scaffold_5080	PUL401	3	4	susC-susD
RUG812	f__Prevotellaceae	scaffold_22	PUL1688	116	119	susC-susD-unc-GH5
RUG782	g__Prevotella	scaffold_1952	PUL402	7	8	susC-susD
RUG047	g__Prevotella	scaffold_185	PUL403	29	42	susC-unc-unc-unc-susD-susC-unc-unc-susD-susC-unc-unc-unc-GH43
RUG143	g__Prevotella	scaffold_1359	PUL405	2	3	susC-susD
RUG624	f__Prevotellaceae	scaffold_183	PUL1689	19	20	susC-susD
RUG071	f__Prevotellaceae	scaffold_92	PUL409	26	29	susC-susD-unc-GH43
RUG116	g__Prevotella	scaffold_511	PUL1690	19	20	susC-susD
RUG301	g__Prevotella	k87_9497324	PUL1692	32	46	GH88-GH2-unc-GH36-GH31-GH97-GH28-unc-unc-unc-unc-susD-susC-susC-susD
RUG232	g__Prevotella	scaffold_10920	PUL1694	5	6	susC-susD
RUG383	g__Prevotella	scaffold_49	PUL410	1	15	GH51-unc-unc-unc-unc-GH43-unc-unc-GH28-susC-susD-GH28-unc-GH92-GH92
RUG233	g__Prevotella	scaffold_913	PUL1695	23	27	susD-susC-unc-susC-susD
RUG200	f__Prevotellaceae	scaffold_1163	PUL411	15	16	susC-susD
RUG541	g__Prevotella	scaffold_34	PUL1697	13	16	CE12-unc-susC-susD
RUG062	f__Prevotellaceae	scaffold_844	PUL412	8	25	GH76-unc-GH125-unc-GH38-susC-susD-unc-GH43-unc-GH31-unc-GH31-unc-GH31-unc-unc-GH51
RUG430	g__Prevotella	k87_1172772	PUL1698	3	7	GH109-unc-unc-susC-susD
RUG307	f__Prevotellaceae	scaffold_979	PUL415	1	9	susC-susD-unc-GH32-unc-unc-unc-GH2-GH32
RUG515	g__Prevotella	scaffold_775	PUL1700	2	8	GH2-unc-unc-unc-unc-susC-susD
RUG126	g__Prevotella	scaffold_2227	PUL1701	3	4	susC-susD
RUG558	f__Prevotellaceae	scaffold_7	PUL1703	131	142	CE1-unc-unc-unc-GT2-GT51-unc-unc-unc-unc-susC-susD
RUG056	g__Prevotella	scaffold_774	PUL1702	3	4	susC-susD
RUG101	g__Prevotella	scaffold_47	PUL418	66	67	susC-susD
RUG101	g__Prevotella	scaffold_47	PUL416	80	98	GH43-GH10-unc-unc-unc-GH67-GH35-susC-susD-unc-GH10-unc-susC-susD-unc-GH26-CE7-GH26-GH130
RUG418	f__Prevotellaceae	scaffold_1811	PUL419	5	6	susC-susD
RUG515	g__Prevotella	scaffold_4021	PUL1705	5	8	susC-susD-unc-GH32
RUG423	g__Prevotella	scaffold_3087	PUL423	4	5	susC-susD
RUG112	f__Prevotellaceae	scaffold_208	PUL1709	28	35	susC-susD-unc-GH32-GH32-unc-unc-GH36
RUG430	g__Prevotella	k87_4404765	PUL425	3	6	susD-unc-susC-susD
RUG367	f__Prevotellaceae	scaffold_276	PUL426	11	30	GH2-unc-unc-GT2-unc-unc-unc-unc-susC-unc-susC-unc-unc-unc-unc-susC-susD-unc-GH32-GH32
RUG144	g__Prevotella	scaffold_4786	PUL1710	2	3	susC-susD
RUG782	g__Prevotella	scaffold_512	PUL1711	6	28	susC-unc-unc-unc-unc-GH31-GH105-susD-susC-unc-unc-unc-unc-GH30-GH64-GH16-susC-susD-unc-GH16-unc-GH3-GH3
hRUG873	f__Prevotellaceae	NODE_17087_length_6877_cov_34.4248	PUL428	2	3	susC-susD
RUG843	f__Prevotellaceae	scaffold_3093	PUL429	5	6	susC-susD
RUG577	f__Prevotellaceae	scaffold_80	PUL430	64	71	GH3-unc-unc-susC-susD-unc-GH43-GH43
RUG488	f__Prevotellaceae	scaffold_4009	PUL1715	6	7	susC-susD
RUG037	f__Prevotellaceae	scaffold_166	PUL1719	5	21	susC-susD-susC-susD-unc-unc-unc-GH127-unc-unc-unc-susC-susD-unc-GH43-GH43-GH43
RUG037	f__Prevotellaceae	scaffold_166	PUL1718	27	28	susC-susD
RUG786	f__Prevotellaceae	scaffold_3430	PUL432	11	16	susC-susD-unc-unc-GH32-GH32
RUG435	f__Prevotellaceae	scaffold_4336	PUL434	3	5	GH97-susC-susD
RUG751	g__Prevotella	scaffold_1083	PUL435	3	9	GH2-unc-susC-susD-unc-unc-susC
RUG030	f__Prevotellaceae	scaffold_381	PUL437	16	31	susC-susD-unc-unc-unc-GH43-GH10-unc-unc-unc-GH115-unc-GH67-GH35-susC-susD
RUG330	f__Prevotellaceae	scaffold_429	PUL1721	16	20	GT4-unc-unc-susC-susD
RUG112	f__Prevotellaceae	scaffold_25	PUL439	1	5	PL11-unc-susD-susC-susD
RUG488	f__Prevotellaceae	scaffold_2376	PUL1722	2	7	susC-susD-unc-susD-unc-GH10
RUG301	g__Prevotella	k87_35880950	PUL1724	2	3	susC-susD
hRUG888	f__Prevotellaceae	NODE_7054_length_12670_cov_38.6569	PUL1725	5	8	susC-susD-GH99-GH97
RUG143	g__Prevotella	scaffold_375	PUL1726	36	37	susC-susD
RUG765	g__Prevotella	scaffold_111	PUL441	3	7	PL1-CE8-unc-susC-susD
RUG423	g__Prevotella	scaffold_1866	PUL443	8	10	susC-susD-GH16
RUG059	g__Prevotella	scaffold_387	PUL444	5	11	GH130-susC-susD-unc-unc-GH26-GH26
RUG136	g__Prevotella	scaffold_3147	PUL1727	6	7	susC-susD
RUG143	g__Prevotella	scaffold_109	PUL1730	88	98	susD-unc-susD-PL9-GH28-unc-susC-susD-unc-unc-GH27
RUG143	g__Prevotella	scaffold_109	PUL1732	63	72	GH105-unc-unc-unc-susC-susD-unc-GH57-GT4-GH133
RUG143	g__Prevotella	scaffold_109	PUL1731	5	9	GH5-unc-unc-susC-susD
RUG046	g__Prevotella	scaffold_124	PUL1733	45	46	susC-susD
hRUG879	g__Prevotella	NODE_6699_length_13065_cov_11.3819	PUL445	2	4	GH95-susC-susD
RUG465	f__Prevotellaceae	scaffold_163	PUL448	15	16	susC-susD
RUG036	f__Prevotellaceae	scaffold_56	PUL449	51	56	susC-susD-unc-unc-unc-susD
RUG070	f__Prevotellaceae	scaffold_164	PUL450	39	50	susC-susD-unc-unc-susC-susD-unc-susC-susD-unc-unc-PL1
RUG496	f__Prevotellaceae	scaffold_1316	PUL1735	5	7	susC-susC-susD
RUG660	g__Prevotella	scaffold_4059	PUL453	1	2	susC-susD
RUG144	g__Prevotella	scaffold_77	PUL454	51	53	GH25-susC-susD
hRUG909	f__Prevotellaceae	NODE_521_length_45990_cov_13.4874	PUL455	20	33	GH92-unc-unc-unc-GH77-unc-unc-unc-susC-susD-unc-GH13-GH13-GH13
RUG838	g__Prevotella	scaffold_2914	PUL456	6	9	GH43-susC-susD-GH105
RUG742	f__Prevotellaceae	scaffold_240	PUL1739	4	7	susC-unc-susC-susD
hRUG873	f__Prevotellaceae	NODE_6797_length_12956_cov_49.2515	PUL457	7	8	susC-susD
RUG812	f__Prevotellaceae	scaffold_3	PUL458	80	81	susC-susD
RUG403	f__Prevotellaceae	k87_53201871	PUL463	3	11	GH98-unc-susC-unc-unc-susD-susC-unc-GH97
RUG259	f__Prevotellaceae	scaffold_162	PUL1742	12	17	susC-susD-unc-unc-unc-CBM67
RUG036	f__Prevotellaceae	scaffold_61	PUL1744	22	33	GH43-unc-unc-GH43-unc-unc-susC-susD-unc-GH28-susC-susD
RUG765	g__Prevotella	scaffold_268	PUL1746	12	22	GH97-unc-unc-unc-unc-GH97-susC-susD-unc-unc-GH13
RUG766	f__Prevotellaceae	scaffold_16977	PUL1750	1	2	susC-susD
RUG204	f__Prevotellaceae	scaffold_206	PUL464	50	53	GH43-unc-susC-susD
RUG143	g__Prevotella	scaffold_389	PUL1754	8	11	GH16-unc-susC-susD
RUG143	g__Prevotella	scaffold_389	PUL1753	17	29	GH43-unc-unc-unc-unc-GH97-unc-GH88-unc-unc-susC-susD-GH28
RUG550	g__Prevotella	scaffold_1961	PUL1755	3	7	susC-susD-unc-GH53-GH43
RUG504	g__Prevotella	scaffold_113	PUL465	20	21	susC-susD
RUG446	f__Prevotellaceae	scaffold_2062	PUL1756	23	32	GH3-unc-unc-susC-susD-unc-GH16-GH5-unc-GH3
RUG424	f__Prevotellaceae	scaffold_255	PUL1757	8	34	susC-unc-unc-unc-susD-susC-unc-unc-unc-unc-GH43-unc-unc-unc-GH35-unc-unc-unc-unc-GH29-unc-unc-GT4-unc-unc-unc-GT4
RUG036	f__Prevotellaceae	scaffold_95	PUL466	10	15	GH43-CE1-unc-unc-susC-susD
RUG301	g__Prevotella	k87_28469503	PUL1758	1	2	susC-susD
RUG192	f__Prevotellaceae	scaffold_2	PUL1759	28	32	GH89-unc-unc-susC-susD
RUG174	f__Prevotellaceae	scaffold_556	PUL1761	5	6	susC-susD
RUG178	f__Prevotellaceae	scaffold_22	PUL1760	264	275	GH29-PL10-GH3-GH25-unc-susC-susD-unc-GH32-GH32-unc-GH32
RUG315	f__Prevotellaceae	scaffold_2327	PUL1762	6	7	susC-susD
RUG160	g__Prevotella	scaffold_6617	PUL467	2	3	susC-susD
RUG550	g__Prevotella	scaffold_16952	PUL469	3	4	susC-susD
RUG137	g__Prevotella	scaffold_728	PUL1763	7	16	susC-susD-unc-unc-GH97-unc-unc-unc-unc-GH31
RUG541	g__Prevotella	scaffold_699	PUL1766	10	21	susC-susD-unc-unc-unc-unc-GH3-GH2-unc-unc-unc-GH29
hRUG873	f__Prevotellaceae	NODE_24686_length_5160_cov_51.0343	PUL1767	2	3	susC-susD
RUG101	g__Prevotella	scaffold_94	PUL470	22	34	GH28-unc-CBM67-unc-GH2-unc-GH106-GH2-unc-unc-unc-susC-susD
RUG070	f__Prevotellaceae	scaffold_1623	PUL1768	29	30	susC-susD
hRUG909	f__Prevotellaceae	NODE_554_length_44864_cov_31.088	PUL471	2	3	susC-susD
RUG058	f__Prevotellaceae	scaffold_156	PUL1769	3	8	susC-susD-unc-GH66-GH13-GH97
RUG172	f__Prevotellaceae	scaffold_8996	PUL472	2	3	susC-susD
hRUG873	f__Prevotellaceae	NODE_12628_length_8536_cov_56.4097	PUL473	4	5	susC-susD
RUG771	f__Prevotellaceae	scaffold_51	PUL1772	3	18	GH43-CE1-GH95-GH31-CE1-unc-unc-GH43-GH3-unc-susC-susD-unc-susD-unc-GH10
RUG022	f__Prevotellaceae	scaffold_138	PUL474	20	47	susC-susD-unc-unc-unc-unc-GH127-unc-GH78-unc-GH2-GH2-unc-unc-GH2-GH106-unc-CBM67-unc-unc-unc-unc-GH31-unc-GH2-CBM67-unc-GH95
RUG107	f__Prevotellaceae	scaffold_348	PUL1773	38	39	susC-susD
hRUG873	f__Prevotellaceae	NODE_2967_length_20956_cov_51.1544	PUL1774	2	9	GH105-unc-unc-susC-susD-GH16-unc-GH99
RUG571	f__Prevotellaceae	k87_45757901	PUL476	5	6	susC-susD
RUG073	g__Prevotella	scaffold_32	PUL1775	15	18	CE12-unc-susC-susD
RUG465	f__Prevotellaceae	scaffold_147	PUL477	2	19	GH2-unc-susD-susC-unc-PL11-unc-GH28-GH2-unc-unc-unc-unc-susC-susD-GH30-GH2-GH2
RUG003	f__Prevotellaceae	scaffold_370	PUL479	1	17	CE1-GH3-unc-unc-GH9-GH18-GH18-unc-unc-susC-susD-unc-unc-unc-GH30-unc-GH127
RUG126	g__Prevotella	scaffold_1316	PUL1776	39	40	susC-susD
RUG242	f__Prevotellaceae	scaffold_1014	PUL1777	5	8	GH43-unc-susC-susD
RUG765	g__Prevotella	scaffold_1462	PUL480	1	4	susC-susD-unc-GH16
RUG216	f__Prevotellaceae	scaffold_17	PUL1778	39	42	GH115-unc-susC-susD
RUG178	f__Prevotellaceae	scaffold_617	PUL1780	19	22	GH2-unc-susC-susD
RUG827	g__Prevotella	scaffold_481	PUL481	3	13	GH3-unc-GH76-GH43-unc-susC-susD-unc-GH43-unc-CE1
RUG144	g__Prevotella	scaffold_1487	PUL1781	4	7	susC-susD-unc-GH30
hRUG906	g__Prevotella	NODE_6001_length_14066_cov_18.1842	PUL482	4	6	susD-susC-susD
RUG073	g__Prevotella	scaffold_286	PUL1784	18	38	susC-susD-unc-GH28-unc-unc-unc-unc-GH28-GH115-unc-GH28-unc-unc-unc-susC-susD-unc-GH43-PL11-GH2
RUG063	g__Prevotella	scaffold_992	PUL1782	28	36	GH53-unc-GH2-unc-unc-unc-unc-susC-susD
RUG378	f__Prevotellaceae	scaffold_25	PUL485	13	14	susC-susD
RUG292	f__Prevotellaceae	scaffold_68	PUL1786	84	87	GH115-unc-susC-susD
RUG457	g__Prevotella	scaffold_1729	PUL1787	19	20	susC-susD
RUG457	g__Prevotella	scaffold_1729	PUL1788	4	7	susC-susD-unc-GH28
RUG168	g__Prevotella	scaffold_49	PUL488	11	16	susC-susD-unc-unc-susC-susD
RUG168	g__Prevotella	scaffold_49	PUL489	33	38	susD-unc-susD-susC-susC-susD
RUG378	f__Prevotellaceae	scaffold_2811	PUL1789	10	11	susC-susD
RUG144	g__Prevotella	scaffold_1775	PUL492	3	5	susC-susD-GH36
hRUG906	g__Prevotella	NODE_19842_length_6103_cov_21.9712	PUL493	1	2	susC-susD
RUG462	f__Prevotellaceae	scaffold_871	PUL1790	9	10	susC-susD
RUG647	g__Prevotella	scaffold_390	PUL1791	12	18	susC-unc-unc-unc-unc-susC-susD
RUG759	g__Prevotella	scaffold_1117	PUL1792	20	26	susC-susD-unc-GH66-GH97-unc-GH3
RUG200	f__Prevotellaceae	scaffold_343	PUL1794	70	76	susC-unc-unc-unc-unc-susC-susD
RUG059	g__Prevotella	scaffold_257	PUL1796	28	32	susC-susD-unc-GH16-GH5
RUG355	f__Prevotellaceae	scaffold_1051	PUL496	22	23	susC-susD
RUG207	f__Prevotellaceae	scaffold_6	PUL1798	263	272	GH3-GH78-unc-CE7-unc-unc-GH130-GH26-susC-susD
RUG744	f__Prevotellaceae	scaffold_951	PUL1797	2	14	GH43-unc-GH31-unc-GH43-CBM6-GH97-unc-GH43-GH43-CE1-susC-susD
RUG086	f__Prevotellaceae	scaffold_23	PUL501	10	30	susD-susC-unc-unc-unc-susC-susD-susC-susD-unc-unc-unc-GH127-unc-unc-susC-susD-unc-GH43-GH43-GH43
RUG419	g__Prevotella	scaffold_285	PUL1800	17	18	susC-susD
RUG788	g__Prevotella	scaffold_50	PUL1803	11	16	susC-susD-unc-unc-susC-susD
RUG788	g__Prevotella	scaffold_50	PUL1804	33	39	susD-unc-susD-susC-unc-susC-susD
RUG742	f__Prevotellaceae	scaffold_4031	PUL502	2	5	susC-susD-unc-GH32
RUG071	f__Prevotellaceae	scaffold_32	PUL504	68	86	GH89-GH92-GH92-susD-susC-GH28-GH26-PL1-unc-unc-unc-susD-unc-PL1-GH97-unc-GH57-GT4-GH133
RUG419	g__Prevotella	scaffold_1109	PUL1806	2	5	susC-susD-unc-GH5
RUG022	f__Prevotellaceae	scaffold_312	PUL1805	11	20	GH20-unc-unc-unc-unc-susC-susD-unc-GH16-GH3
RUG419	g__Prevotella	scaffold_87	PUL505	57	65	GH2-GH35-GH2-unc-unc-susC-susD-GH30-GH30
RUG430	g__Prevotella	k87_61352783	PUL1807	1	7	susC-susD-unc-GH93-unc-GH43-GH43
RUG423	g__Prevotella	scaffold_8983	PUL1808	1	2	susC-susD
RUG849	f__Prevotellaceae	scaffold_2738	PUL507	2	3	susC-susD
RUG058	f__Prevotellaceae	scaffold_33	PUL506	24	35	susC-susD-unc-GH88-GH2-unc-GH2-unc-unc-unc-unc-GH29
RUG602	f__Prevotellaceae	scaffold_1214	PUL508	12	22	GH28-susC-susD-unc-GH16-GH3-unc-unc-unc-GH2-GH2
RUG047	g__Prevotella	scaffold_190	PUL1809	29	30	susC-susD
RUG232	g__Prevotella	scaffold_321	PUL510	27	41	GH35-unc-unc-unc-unc-susC-susD-unc-GH43-GH43-GH43-unc-unc-GH28-GH2
RUG419	g__Prevotella	scaffold_4426	PUL514	3	7	susC-susD-GH43-GH43-CE12
RUG602	f__Prevotellaceae	scaffold_391	PUL515	2	19	susC-susD-unc-GH43-GH97-unc-unc-unc-GH28-unc-unc-GH43-unc-unc-GH98-unc-unc-CE8
hRUG873	f__Prevotellaceae	NODE_520_length_46084_cov_26.422	PUL516	25	28	susC-susD-unc-GH123
RUG172	f__Prevotellaceae	scaffold_129	PUL521	36	44	GT2-unc-GH97-unc-susC-susD-unc-GH16-GH3
RUG571	f__Prevotellaceae	k87_35394519	PUL1815	2	8	GH97-susC-susD-unc-GH13-GH13-GT4
RUG383	g__Prevotella	scaffold_320	PUL523	5	8	GH43-GH43-susC-susD
hRUG888	f__Prevotellaceae	NODE_3689_length_18670_cov_38.1743	PUL1822	7	8	susC-susD
RUG144	g__Prevotella	scaffold_4807	PUL526	8	9	susC-susD
RUG548	f__Prevotellaceae	scaffold_237	PUL527	17	21	susC-susD-unc-GH16-GH3
hRUG906	g__Prevotella	NODE_2088_length_25324_cov_16.7907	PUL528	10	16	CE8-susC-susD-unc-unc-PL1-CE8
RUG639	f__Prevotellaceae	scaffold_14200	PUL1827	2	3	susC-susD
RUG431	f__Prevotellaceae	scaffold_327	PUL1828	58	59	susC-susD
RUG362	f__Prevotellaceae	scaffold_370	PUL530	9	20	susC-susD-unc-GH32-unc-unc-susC-susD-unc-GH32-unc-GH32
RUG620	f__Prevotellaceae	scaffold_88	PUL1829	18	24	susC-unc-unc-susD-susC-unc-GH43
RUG434	f__Prevotellaceae	scaffold_7	PUL531	128	134	GT4-unc-unc-unc-unc-susC-susD
RUG473	g__Prevotella	scaffold_5484	PUL532	24	25	susC-susD
RUG063	g__Prevotella	scaffold_697	PUL533	25	26	susC-susD
RUG330	f__Prevotellaceae	scaffold_326	PUL534	23	27	susC-susD-unc-GH32-GH32
RUG765	g__Prevotella	scaffold_210	PUL1831	12	23	susC-susD-unc-GH43-GH43-susC-susD-unc-unc-GH13-GT2-GT4
RUG451	f__Prevotellaceae	scaffold_1612	PUL1833	3	13	CE1-GH77-GH97-GH13-GH13-unc-susC-susD-unc-GH43-GH43
RUG379	f__Prevotellaceae	scaffold_25	PUL536	149	152	susC-susD-unc-GT51
RUG379	f__Prevotellaceae	scaffold_25	PUL537	181	183	GT2-susC-susD
RUG771	f__Prevotellaceae	scaffold_315	PUL538	1	19	susC-susD-unc-GH43-GH43-GH43-GH51-GH32-unc-unc-unc-unc-GH97-susC-susD-unc-unc-GH13-GH13
RUG219	f__Prevotellaceae	scaffold_21	PUL1835	65	67	CE8-susC-susD
RUG415	f__Prevotellaceae	scaffold_896	PUL540	3	13	GH97-GH51-unc-unc-unc-susC-susD-unc-unc-unc-GH67
RUG112	f__Prevotellaceae	scaffold_14	PUL1837	91	105	GT19-unc-unc-unc-unc-GH23-unc-CE8-susC-susD-unc-unc-unc-GH127-GH127
RUG459	g__Prevotella	scaffold_1107	PUL1836	16	17	susC-susD
RUG143	g__Prevotella	scaffold_282	PUL1838	22	26	susD-susC-susD-GH16-GH78
RUG515	g__Prevotella	scaffold_2422	PUL1841	5	6	susC-susD
RUG212	g__Prevotella	scaffold_3843	PUL1842	1	2	susC-susD
RUG788	g__Prevotella	scaffold_91	PUL542	23	39	susC-susD-unc-unc-unc-unc-GH9-unc-GH3-unc-unc-unc-unc-GH13-GH13-GH13-GH53
RUG571	f__Prevotellaceae	k87_18463672	PUL541	1	2	susC-susD
RUG047	g__Prevotella	scaffold_260	PUL1843	6	10	susC-susD-unc-GH43-GH43
RUG689	f__Prevotellaceae	scaffold_2556	PUL543	27	31	CE10-unc-unc-susC-susD
RUG837	f__Prevotellaceae	scaffold_1071	PUL1844	27	35	susC-susD-unc-unc-unc-CBM62-unc-unc-GH29
RUG195	f__Prevotellaceae	scaffold_3464	PUL1845	8	12	susC-susD-unc-CE1-GH3
RUG744	f__Prevotellaceae	scaffold_5243	PUL1847	2	5	susC-susD-unc-GH32
RUG030	f__Prevotellaceae	scaffold_134	PUL545	42	48	GH105-GT2-unc-unc-unc-susC-susD
RUG030	f__Prevotellaceae	scaffold_134	PUL544	57	58	susC-susD
RUG419	g__Prevotella	scaffold_157	PUL1848	28	36	GT2-unc-unc-CE10-unc-GH51-unc-susC-susD
RUG459	g__Prevotella	scaffold_1526	PUL547	2	8	susC-susD-GH28-GH43-GH57-GT4-GH133
RUG269	f__Prevotellaceae	scaffold_16	PUL546	43	50	GT51-unc-unc-GT4-unc-unc-susC-susD
RUG069	g__Prevotella	scaffold_696	PUL548	2	19	CE15-unc-GH51-GH127-GH51-unc-unc-unc-GH43-unc-GH28-susC-susD-unc-GH97-unc-GH127-GH43
RUG451	f__Prevotellaceae	scaffold_309	PUL1851	37	43	susC-susD-GH28-unc-unc-susD-GH92
RUG278	f__Prevotellaceae	scaffold_150	PUL1852	78	86	GT51-unc-unc-unc-GT4-unc-unc-susC-susD
RUG473	g__Prevotella	scaffold_497	PUL1853	5	6	susC-susD
RUG414	f__Prevotellaceae	scaffold_347	PUL550	16	17	susC-susD
RUG765	g__Prevotella	scaffold_10	PUL1855	111	121	GH3-CE1-CE1-susD-susC-unc-GH13-GH43-GH43-susC-susD
RUG168	g__Prevotella	scaffold_4356	PUL1856	1	2	susC-susD
RUG144	g__Prevotella	scaffold_325	PUL551	63	70	susC-unc-unc-susC-susD-GH31-GH127-GH89
RUG003	f__Prevotellaceae	scaffold_142	PUL553	75	76	susC-susD
RUG003	f__Prevotellaceae	scaffold_142	PUL552	2	13	CE6-unc-GH77-GH97-GH13-GH13-unc-susC-susD-unc-GH43-GH43
RUG423	g__Prevotella	scaffold_2742	PUL1857	1	6	GH31-susC-susD-GH89-GH2-GH123
RUG144	g__Prevotella	scaffold_8681	PUL1858	2	3	susC-susD
RUG106	g__Prevotella	scaffold_442	PUL1859	51	52	susC-susD
RUG549	f__Prevotellaceae	scaffold_314	PUL555	47	59	susC-susD-GH43-unc-GH3-unc-unc-unc-unc-susD-unc-GH16-GH3
RUG160	g__Prevotella	scaffold_139	PUL556	38	39	susC-susD
RUG160	g__Prevotella	scaffold_139	PUL557	6	12	susC-susD-unc-unc-GH2-unc-GH20
RUG473	g__Prevotella	scaffold_5810	PUL560	3	6	susC-susD-unc-GH16
RUG785	f__Prevotellaceae	scaffold_543	PUL559	2	9	GH43-GH2-unc-susC-susD-unc-GH93-GH43
RUG443	f__Prevotellaceae	scaffold_755	PUL558	10	16	susC-susD-unc-unc-unc-unc-CBM67
RUG744	f__Prevotellaceae	scaffold_1684	PUL1860	1	4	susC-unc-susC-susD
RUG136	g__Prevotella	scaffold_7052	PUL1861	1	2	susC-susD
RUG532	f__Prevotellaceae	scaffold_42	PUL564	14	19	GH13-unc-susC-susD-unc-GH97
RUG036	f__Prevotellaceae	scaffold_55	PUL563	147	158	PL10-GH43-unc-unc-unc-unc-GH43-unc-GH98-unc-susC-susD
RUG445	f__Prevotellaceae	scaffold_3481	PUL1863	8	9	susC-susD
RUG482	f__Prevotellaceae	scaffold_1647	PUL565	3	4	susC-susD
RUG355	f__Prevotellaceae	scaffold_457	PUL1864	29	38	GH20-unc-unc-unc-unc-susC-susD-unc-GH16-GH3
RUG107	f__Prevotellaceae	scaffold_106	PUL1865	70	81	CE8-unc-GH23-unc-unc-unc-unc-GT19-GH28-susC-susD-GH92
RUG457	g__Prevotella	scaffold_2909	PUL567	10	14	susC-susD-unc-PL6-PL17
RUG465	f__Prevotellaceae	scaffold_7	PUL568	35	38	susC-susD-GH2-GH30
RUG465	f__Prevotellaceae	scaffold_7	PUL569	18	19	susC-susD
RUG137	g__Prevotella	scaffold_538	PUL1866	1	2	susC-susD
RUG280	f__Prevotellaceae	scaffold_1144	PUL570	4	7	susC-susD-unc-GH32
RUG639	f__Prevotellaceae	scaffold_1314	PUL1867	9	11	GT2-susC-susD
RUG144	g__Prevotella	scaffold_1806	PUL1868	4	7	susC-susD-unc-GH13
RUG144	g__Prevotella	scaffold_1806	PUL1869	14	15	susC-susD
RUG062	f__Prevotellaceae	scaffold_119	PUL573	61	62	susC-susD
RUG639	f__Prevotellaceae	scaffold_194	PUL572	8	18	susC-susD-CBM32-unc-GH3-unc-susC-susD-unc-GH16-GH5
RUG782	g__Prevotella	scaffold_8298	PUL574	1	2	susC-susD
RUG362	f__Prevotellaceae	scaffold_140	PUL575	42	48	GT2-unc-unc-unc-unc-susC-susD
RUG362	f__Prevotellaceae	scaffold_140	PUL576	27	30	susC-susD-unc-GT51
RUG160	g__Prevotella	scaffold_372	PUL1875	19	20	susC-susD
RUG069	g__Prevotella	scaffold_214	PUL1879	4	13	GH2-GH97-unc-susC-susD-unc-susC-susD-susC-susD
RUG212	g__Prevotella	scaffold_2831	PUL580	11	15	GH16-susC-susD-unc-GH3
RUG136	g__Prevotella	scaffold_4961	PUL579	3	4	susC-susD
RUG295	g__Prevotella	scaffold_59	PUL581	37	41	PL9-susC-susD-unc-GH3
hRUG879	g__Prevotella	NODE_2633_length_22352_cov_14.2867	PUL1880	2	6	GH123-unc-susC-susD-GH2
RUG485	f__Prevotellaceae	scaffold_352	PUL582	5	9	susC-susD-unc-GH16-GH3
RUG295	g__Prevotella	scaffold_413	PUL1881	19	20	susC-susD
RUG414	f__Prevotellaceae	scaffold_30	PUL583	3	10	GH105-unc-unc-susC-susD-unc-unc-susC
RUG749	f__Prevotellaceae	scaffold_84	PUL1882	58	62	GH43-unc-unc-susC-susD
RUG209	f__Prevotellaceae	scaffold_521	PUL584	50	51	susC-susD
hRUG858	g__prevotella	NODE_2037_length_25641_cov_18.288	PUL585	4	5	susC-susD
RUG413	g__Prevotella	scaffold_2136	PUL586	5	9	susC-susD-unc-GH66-GH97
RUG742	f__Prevotellaceae	scaffold_18	PUL587	6	12	GH2-susC-susD-unc-unc-unc-PL1
RUG446	f__Prevotellaceae	scaffold_541	PUL588	32	41	susD-susC-susD-unc-PL11-PL11-unc-unc-unc-GH28
hRUG879	g__Prevotella	NODE_2707_length_21986_cov_14.9749	PUL590	5	6	susC-susD
RUG108	g__Prevotella	scaffold_168	PUL1883	8	12	susC-susD-PL11-GH28-CE12
RUG301	g__Prevotella	k87_33113225	PUL591	7	8	susC-susD
RUG445	f__Prevotellaceae	scaffold_720	PUL592	15	19	susC-susD-unc-unc-GH5
RUG192	f__Prevotellaceae	scaffold_12	PUL593	94	99	susC-susD-unc-GH32-unc-GH32
RUG515	g__Prevotella	scaffold_3191	PUL1884	6	7	susC-susD
RUG396	f__Prevotellaceae	scaffold_117	PUL594	38	40	susC-susC-susD
RUG582	g__Prevotella	scaffold_10252	PUL595	2	3	susC-susD
RUG339	g__Prevotella	scaffold_1914	PUL1885	30	31	susC-susD
RUG575	f__Prevotellaceae	scaffold_63	PUL597	12	16	GT4-unc-susC-susC-susD
RUG069	g__Prevotella	scaffold_736	PUL598	5	11	susC-susD-GH115-unc-unc-susD-susC
RUG192	f__Prevotellaceae	scaffold_40	PUL1886	3	4	susC-susD
RUG751	g__Prevotella	scaffold_11285	PUL1887	1	2	susC-susD
hRUG873	f__Prevotellaceae	NODE_3925_length_17993_cov_58.5896	PUL602	3	4	susC-susD
RUG379	f__Prevotellaceae	scaffold_85	PUL1888	14	18	GT2-unc-unc-susC-susD
RUG751	g__Prevotella	scaffold_1455	PUL1889	1	5	susC-susD-unc-GH16-GH3
RUG249	f__Prevotellaceae	scaffold_22	PUL604	26	39	GH2-unc-unc-susC-susD-unc-GH5-unc-unc-GH31-GH2-unc-CE10-GH31
RUG446	f__Prevotellaceae	scaffold_597	PUL1893	9	17	GH115-unc-susC-susD-GH115-unc-unc-unc-GH20
RUG403	f__Prevotellaceae	k87_29167788	PUL1894	18	19	susC-susD
RUG355	f__Prevotellaceae	scaffold_867	PUL605	1	15	susC-susD-unc-unc-unc-GH127-unc-unc-unc-susC-susD-unc-GH43-GH43-GH43
RUG415	f__Prevotellaceae	scaffold_925	PUL1895	20	26	susC-susD-GH31-GH29-unc-unc-GH2
RUG003	f__Prevotellaceae	scaffold_5	PUL1897	6	24	susC-susD-unc-GH32-GH32-unc-unc-unc-GH51-unc-unc-unc-unc-CBM72-unc-unc-unc-unc-GH2
RUG224	f__Prevotellaceae	scaffold_11352	PUL1896	1	2	susC-susD
RUG160	g__Prevotella	scaffold_2233	PUL1900	3	6	GH3-GH88-susC-susD
RUG415	f__Prevotellaceae	scaffold_720	PUL607	29	30	susC-susD
RUG064	f__Prevotellaceae	scaffold_188	PUL1904	34	40	susC-susD-unc-unc-unc-unc-CE15
RUG742	f__Prevotellaceae	scaffold_234	PUL1902	28	38	GH105-PL1-CE8-susC-susD-unc-unc-susC-susD-unc-PL1
RUG414	f__Prevotellaceae	scaffold_639	PUL1901	9	15	GH97-unc-unc-unc-susC-susD-GH115
RUG446	f__Prevotellaceae	scaffold_6145	PUL608	1	15	GH130-GH125-GH92-unc-unc-GH97-unc-unc-susC-susD-unc-GH92-GH29-unc-GH3
hRUG879	g__Prevotella	NODE_1527_length_29257_cov_13.6718	PUL609	9	10	susC-susD
RUG744	f__Prevotellaceae	scaffold_3877	PUL610	1	6	susC-susD-unc-GH43-GH43-GH43
RUG144	g__Prevotella	scaffold_3551	PUL611	4	5	susC-susD
RUG465	f__Prevotellaceae	scaffold_20	PUL1910	24	34	susC-susD-unc-unc-GH26-GH94-GH26-GH130-unc-unc-GH36
RUG465	f__Prevotellaceae	scaffold_20	PUL1907	83	90	GH32-unc-unc-unc-unc-susC-susD-GH2
RUG465	f__Prevotellaceae	scaffold_20	PUL1908	68	73	CE12-CE12-unc-GH28-susC-susD
RUG465	f__Prevotellaceae	scaffold_20	PUL1909	42	46	GH5-CE7-unc-susC-susD
RUG430	g__Prevotella	k87_17208973	PUL1911	2	3	susC-susD
RUG765	g__Prevotella	scaffold_640	PUL613	12	18	susD-susC-susD-unc-GH59-GH27-GH26
RUG445	f__Prevotellaceae	scaffold_576	PUL1912	15	38	GH106-PL4-unc-GH105-PL4-GH43-unc-unc-unc-unc-GH2-unc-GH43-unc-unc-unc-unc-PL9-unc-susC-susD-unc-unc-GH28
RUG446	f__Prevotellaceae	scaffold_1681	PUL614	3	5	GT4-susC-susD
RUG419	g__Prevotella	scaffold_25	PUL1916	59	68	susC-susD-unc-GH32-GH32-unc-unc-unc-susD-susC
RUG419	g__Prevotella	scaffold_25	PUL1917	95	106	GT2-unc-unc-GH28-susC-susD-GH92-unc-unc-unc-unc-GH92
RUG541	g__Prevotella	scaffold_123	PUL1914	42	50	GH3-unc-unc-GH28-susC-susD-unc-unc-GH2
RUG232	g__Prevotella	scaffold_3682	PUL1913	2	6	susC-susD-unc-GH16-GH5
RUG457	g__Prevotella	scaffold_3250	PUL1918	2	3	susC-susD
hRUG879	g__Prevotella	NODE_1187_length_33068_cov_12.6006	PUL1919	15	19	GH16-unc-unc-susC-susD
RUG064	f__Prevotellaceae	scaffold_5	PUL1921	35	44	GH43-unc-unc-susC-susD-unc-GH16-GH5-GH3-GH3
RUG064	f__Prevotellaceae	scaffold_5	PUL1920	88	90	CE8-susC-susD
RUG532	f__Prevotellaceae	scaffold_385	PUL1922	5	9	GT2-unc-unc-susC-susD
RUG838	g__Prevotella	scaffold_2161	PUL1923	23	24	susC-susD
RUG273	g__Prevotella	scaffold_2338	PUL615	2	3	susC-susD
RUG137	g__Prevotella	scaffold_509	PUL1927	68	69	susC-susD
RUG249	f__Prevotellaceae	scaffold_266	PUL1925	22	31	CE8-susC-susD-unc-PL1-GH3-GH57-GT4-unc-GH133
RUG249	f__Prevotellaceae	scaffold_266	PUL1926	8	9	susC-susD
RUG178	f__Prevotellaceae	scaffold_421	PUL1924	29	40	GH3-unc-unc-susC-unc-unc-susC-susD-unc-unc-unc-GH20
RUG413	g__Prevotella	scaffold_59	PUL616	3	10	GH13-unc-unc-GH97-susC-susD-unc-GH13
RUG788	g__Prevotella	scaffold_34	PUL618	73	82	susC-susD-unc-GH43-GH43-unc-unc-susC-susD-CE10
RUG249	f__Prevotellaceae	scaffold_349	PUL1928	2	17	susC-susD-unc-unc-unc-GH43-GH10-unc-unc-unc-GH115-unc-GH67-GH35-susC-susD
RUG413	g__Prevotella	scaffold_155	PUL620	51	55	CE4-unc-susC-susD-susD
RUG443	f__Prevotellaceae	scaffold_61	PUL1931	44	52	susD-susC-unc-CE1-unc-unc-susD-unc-susD
RUG443	f__Prevotellaceae	scaffold_61	PUL1930	24	25	susC-susD
RUG168	g__Prevotella	scaffold_92	PUL1933	25	30	susC-susD-unc-CE1-GH67-GH2
RUG431	f__Prevotellaceae	scaffold_2311	PUL1932	5	13	susC-susD-unc-GH43-GH43-GH43-GH43-GH51-GH32
RUG483	f__Prevotellaceae	scaffold_4573	PUL621	4	5	susC-susD
RUG126	g__Prevotella	scaffold_1337	PUL623	1	4	susC-susD-GH30-GH30
RUG403	f__Prevotellaceae	k87_7438885	PUL624	1	8	GT2-unc-unc-GT4-susC-susD-unc-GH16
RUG639	f__Prevotellaceae	scaffold_769	PUL1934	18	22	GT2-unc-unc-susC-susD
RUG550	g__Prevotella	scaffold_2268	PUL626	1	2	susC-susD
RUG292	f__Prevotellaceae	scaffold_29	PUL1935	88	97	susC-susD-unc-GH43-GH51-GH43-GT83-GT2-unc-GH3
RUG292	f__Prevotellaceae	scaffold_29	PUL1936	2	3	susC-susD
RUG582	g__Prevotella	scaffold_12512	PUL627	2	4	GH97-susC-susD
RUG423	g__Prevotella	scaffold_5036	PUL628	5	6	susC-susD
RUG108	g__Prevotella	scaffold_3191	PUL1939	8	9	susC-susD
RUG112	f__Prevotellaceae	scaffold_429	PUL629	4	17	GH13-GH13-GH97-GH77-unc-unc-unc-susC-susD-unc-unc-unc-GH13-GH53
RUG301	g__Prevotella	k87_24171171	PUL1940	13	14	susC-susD
RUG137	g__Prevotella	scaffold_251	PUL1941	46	47	susC-susD
RUG445	f__Prevotellaceae	scaffold_13762	PUL633	2	3	susC-susD
RUG144	g__Prevotella	scaffold_1185	PUL634	13	24	CBM67-unc-susC-susD-unc-unc-GH35-unc-CE1-GH3-unc-CE13
RUG465	f__Prevotellaceae	scaffold_56	PUL1943	8	9	susC-susD
RUG465	f__Prevotellaceae	scaffold_56	PUL1942	50	60	GH92-GH28-unc-unc-unc-susC-susD-unc-unc-unc-PL1
hRUG873	f__Prevotellaceae	NODE_11499_length_9143_cov_36.6726	PUL635	4	5	susC-susD
RUG504	g__Prevotella	scaffold_363	PUL636	16	28	GH43-unc-unc-unc-unc-susC-susD-unc-GH43-GH43-GH43-susC-susD
RUG107	f__Prevotellaceae	scaffold_54	PUL638	76	83	GH43-GH43-unc-susC-susD-unc-unc-GH115
RUG101	g__Prevotella	scaffold_692	PUL1945	1	9	susC-susD-unc-unc-susC-susD-unc-GT2-GT4
RUG465	f__Prevotellaceae	scaffold_54	PUL640	40	47	susC-susD-GH30-unc-GH125-unc-unc-CE1
RUG465	f__Prevotellaceae	scaffold_54	PUL639	16	34	GH105-unc-GH35-unc-unc-unc-GH97-unc-unc-GH95-unc-unc-unc-unc-PL1-unc-unc-susC-susD
RUG116	g__Prevotella	scaffold_986	PUL641	11	14	susC-susD-unc-GT9
RUG219	f__Prevotellaceae	scaffold_24	PUL642	27	31	susC-susD-unc-GH32-GH32
RUG795	f__Prevotellaceae	scaffold_5171	PUL1946	6	12	GH32-unc-unc-susC-susD-unc-GH32
RUG415	f__Prevotellaceae	scaffold_1433	PUL643	2	8	susC-susD-unc-GH66-GH78-GH31-GH97
RUG838	g__Prevotella	scaffold_5932	PUL1947	4	5	susC-susD
RUG136	g__Prevotella	scaffold_3435	PUL1949	5	6	susC-susD
RUG136	g__Prevotella	scaffold_336	PUL1948	12	17	susC-susD-unc-GH43-GH43-GH51
RUG259	f__Prevotellaceae	scaffold_22	PUL644	8	12	GH10-CE8-GH43-susC-susD
RUG685	g__Prevotella	scaffold_169	PUL646	29	30	susC-susD
RUG685	g__Prevotella	scaffold_169	PUL645	46	57	GH28-PL1-CE8-susC-susD-unc-GH33-GH3-unc-GH57-GT4-GH133
RUG058	f__Prevotellaceae	scaffold_11	PUL648	177	178	susC-susD
RUG599	f__Prevotellaceae	scaffold_914	PUL649	5	6	susC-susD
RUG749	f__Prevotellaceae	scaffold_36	PUL1952	75	76	susC-susD
RUG307	f__Prevotellaceae	scaffold_2062	PUL1953	3	9	susC-susD-unc-GH43-unc-GH43-GH43
RUG292	f__Prevotellaceae	scaffold_376	PUL650	35	36	susC-susD
RUG461	f__Prevotellaceae	scaffold_2983	PUL651	8	11	susC-susD-unc-GH32
RUG462	f__Prevotellaceae	scaffold_596	PUL652	14	22	GT51-unc-unc-unc-GT4-unc-unc-susC-susD
RUG160	g__Prevotella	scaffold_54	PUL653	81	91	GH26-unc-unc-unc-susD-susC-GH43-GH43-GH43-unc-susD
RUG003	f__Prevotellaceae	scaffold_436	PUL654	15	22	CE12-unc-susC-susD-unc-GH105-unc-CE12
RUG602	f__Prevotellaceae	scaffold_161	PUL1958	8	21	CE1-GH77-GH77-GH97-GH13-GH13-unc-unc-susC-susD-unc-unc-GH43-GH43
RUG136	g__Prevotella	scaffold_2437	PUL1960	7	13	GH76-susC-susD-unc-unc-unc-GH92
RUG136	g__Prevotella	scaffold_2653	PUL658	12	13	susC-susD
RUG602	f__Prevotellaceae	scaffold_339	PUL659	4	13	GH9-GH18-GH16-unc-susC-susD-unc-unc-unc-GH30
RUG315	f__Prevotellaceae	scaffold_869	PUL661	2	21	GH76-unc-susD-susC-unc-unc-GH43-unc-GH127-unc-unc-unc-unc-GH76-unc-unc-susC-susD-unc-GH43
RUG546	f__Prevotellaceae	scaffold_131	PUL662	16	17	susC-susD
RUG405	f__Prevotellaceae	scaffold_243	PUL663	12	19	susD-unc-susD-unc-unc-CE6-susC-susD
RUG558	f__Prevotellaceae	scaffold_142	PUL1961	65	69	GT2-unc-unc-susC-susD
RUG423	g__Prevotella	scaffold_2790	PUL1962	4	7	susC-susD-unc-GH30
hRUG857	f__Prevotellaceae	NODE_1719_length_27652_cov_50.0324	PUL1963	4	13	GH97-susC-susD-unc-unc-unc-unc-GH20-unc-GT2
RUG280	f__Prevotellaceae	scaffold_162	PUL1967	7	28	CE10-unc-unc-GH31-unc-unc-GH31-unc-GH31-unc-unc-unc-GH38-GH28-GH76-GH43-unc-susC-susD-unc-GH43-GH97
RUG459	g__Prevotella	scaffold_1993	PUL1968	17	18	susC-susD
RUG577	f__Prevotellaceae	scaffold_669	PUL1969	53	64	GH125-GH38-unc-susC-susD-GH76-GH92-unc-GH92-unc-unc-GH92
RUG459	g__Prevotella	scaffold_258	PUL666	3	36	CE6-unc-susC-susD-GH43-unc-GH43-unc-GH31-unc-GH3-unc-unc-unc-unc-CBM6-GH5-unc-susC-susD-unc-susD-unc-GH10-GH98-unc-CE1-unc-GH97-GH31-GH127-GH43-unc-GH115
RUG318	g__Prevotella	scaffold_364	PUL1971	27	29	GH127-susC-susD
RUG126	g__Prevotella	scaffold_2710	PUL667	3	6	GH43-GH43-susC-susD
RUG030	f__Prevotellaceae	scaffold_366	PUL1973	31	32	susC-susD
RUG030	f__Prevotellaceae	scaffold_366	PUL1975	12	21	susC-susD-unc-GH32-unc-unc-GH32-unc-susD-susC
RUG577	f__Prevotellaceae	scaffold_66	PUL668	3	4	susC-susD
RUG301	g__Prevotella	k87_29932994	PUL669	3	4	susC-susD
RUG030	f__Prevotellaceae	scaffold_99	PUL670	35	39	susC-susD-unc-unc-CE1
RUG839	g__Prevotella	k87_48543704	PUL671	4	5	susC-susD
RUG059	g__Prevotella	scaffold_691	PUL672	2	8	susC-susD-GH105-unc-unc-unc-susD
RUG073	g__Prevotella	scaffold_4486	PUL1976	9	11	susC-susD-GH106
RUG086	f__Prevotellaceae	scaffold_565	PUL674	10	11	susC-susD
RUG423	g__Prevotella	scaffold_3626	PUL1977	7	13	GH76-susC-susD-unc-unc-unc-GH92
hRUG879	g__Prevotella	NODE_3542_length_19051_cov_14.1445	PUL1978	4	5	susC-susD
RUG383	g__Prevotella	scaffold_170	PUL1979	4	13	GH29-GH2-GH115-unc-GH35-GH3-GH28-susC-susD-GH9
RUG549	f__Prevotellaceae	scaffold_2009	PUL1980	4	6	GT2-susC-susD
hRUG857	f__Prevotellaceae	NODE_14691_length_7673_cov_23.6176	PUL675	1	4	susC-susD-unc-GH18
RUG415	f__Prevotellaceae	scaffold_1137	PUL676	1	9	susC-unc-GH2-unc-unc-susC-susD-unc-GH32
hRUG909	f__Prevotellaceae	NODE_4644_length_16416_cov_12.276	PUL681	3	4	susC-susD
RUG058	f__Prevotellaceae	scaffold_753	PUL682	10	11	susC-susD
RUG602	f__Prevotellaceae	scaffold_3971	PUL683	2	5	CE1-unc-susC-susD
RUG759	g__Prevotella	scaffold_794	PUL684	13	20	GH51-unc-unc-susC-susD-unc-GH43-GH43
RUG318	g__Prevotella	scaffold_185	PUL1987	35	38	susC-susD-unc-GH43
RUG549	f__Prevotellaceae	scaffold_233	PUL687	15	19	GT2-unc-unc-susC-susD
RUG423	g__Prevotella	scaffold_13196	PUL1988	1	2	susC-susD
RUG071	f__Prevotellaceae	scaffold_430	PUL1989	20	29	GH43-unc-unc-GH51-unc-unc-unc-unc-susC-susD
RUG046	g__Prevotella	scaffold_158	PUL688	77	78	susC-susD
hRUG893	f__Prevotellaceae	NODE_664_length_42390_cov_14.8123	PUL689	13	24	GH36-susC-susD-GH8-GH3-unc-GH43-unc-unc-GH127-CBM6-GH97
RUG022	f__Prevotellaceae	scaffold_547	PUL694	5	21	susC-susD-susC-susD-unc-unc-unc-GH127-unc-unc-unc-susC-susD-unc-GH43-GH43-GH43
RUG022	f__Prevotellaceae	scaffold_547	PUL690	28	29	susC-susD
RUG403	f__Prevotellaceae	k87_59701385	PUL1990	23	27	susC-susD-unc-unc-PL1
RUG212	g__Prevotella	scaffold_618	PUL696	17	28	GH130-GH26-CE7-susC-susD-unc-unc-unc-GH5-unc-unc-GH5
RUG143	g__Prevotella	scaffold_24	PUL697	167	168	susC-susD
RUG143	g__Prevotella	scaffold_24	PUL699	29	30	susC-susD
RUG143	g__Prevotella	scaffold_24	PUL698	122	129	susC-susD-GH43-GH43-GH115-GH30-GH42-GH28
RUG620	f__Prevotellaceae	scaffold_1425	PUL1992	5	6	susC-susD
RUG838	g__Prevotella	scaffold_346	PUL701	12	18	CE10-unc-GH43-unc-susC-susD-GH43
RUG838	g__Prevotella	scaffold_346	PUL700	24	33	GH97-susC-susD-unc-GH13-GH13-unc-unc-unc-GH43
RUG412	f__Prevotellaceae	scaffold_245	PUL1993	9	14	susC-GH13-unc-GH97-susC-susD
RUG532	f__Prevotellaceae	scaffold_41	PUL702	58	61	susC-susD-unc-GT51
RUG532	f__Prevotellaceae	scaffold_41	PUL703	25	27	GT2-susC-susD
RUG765	g__Prevotella	scaffold_432	PUL1994	5	11	GH51-GH127-unc-GH28-susC-susD-GH28
RUG062	f__Prevotellaceae	scaffold_236	PUL704	1	9	susC-susD-unc-GH16-GH3-unc-CE1-GH3-CE1
RUG280	f__Prevotellaceae	scaffold_341	PUL705	24	25	susC-susD
RUG462	f__Prevotellaceae	scaffold_1709	PUL1995	5	9	susC-susD-unc-GH16-GH5
hRUG858	g__prevotella	NODE_2161_length_24811_cov_21.4449	PUL707	2	11	GH10-unc-unc-unc-GH67-GH35-susC-susD-unc-GH10
RUG827	g__Prevotella	scaffold_114	PUL712	62	63	susC-susD
RUG430	g__Prevotella	k87_1307281	PUL715	2	6	susC-susD-unc-GH76-GH92
RUG753	g__Prevotella	scaffold_3338	PUL1999	7	8	susC-susD
hRUG878	g__Prevotella	NODE_740_length_40503_cov_36.2154	PUL716	25	31	susC-susD-unc-unc-susD-unc-GH43
RUG219	f__Prevotellaceae	scaffold_321	PUL717	1	2	susC-susD
RUG232	g__Prevotella	scaffold_2319	PUL718	3	7	susC-susD-unc-GH88-GH2
RUG047	g__Prevotella	scaffold_29	PUL2001	72	73	susC-susD
RUG071	f__Prevotellaceae	scaffold_8	PUL720	174	182	GH27-unc-CE10-unc-susC-susD-unc-GH32-GH32
RUG071	f__Prevotellaceae	scaffold_8	PUL719	123	125	susC-susD-GH105
RUG753	g__Prevotella	scaffold_712	PUL722	26	27	susC-susD
RUG415	f__Prevotellaceae	scaffold_678	PUL723	48	51	susC-susD-unc-GH32
RUG301	g__Prevotella	k87_15221670	PUL2002	14	15	susC-susD
RUG174	f__Prevotellaceae	scaffold_51	PUL725	24	26	GH43-susC-susD
RUG423	g__Prevotella	scaffold_18146	PUL726	1	2	susC-susD
RUG753	g__Prevotella	scaffold_1283	PUL2005	22	30	susC-susD-unc-unc-unc-susC-susD-GH65-GH37
RUG136	g__Prevotella	scaffold_761	PUL730	4	9	susC-susD-GH5-GH5-unc-GH5
RUG403	f__Prevotellaceae	k87_9585728	PUL731	5	6	susC-susD
RUG504	g__Prevotella	scaffold_42	PUL2006	82	98	GH51-GH127-unc-GH28-susC-susD-GH28-unc-unc-unc-unc-GH92-GH92-unc-unc-unc-GH3
RUG124	g__Prevotella	scaffold_390	PUL2007	50	53	GT2-unc-susC-susD
RUG504	g__Prevotella	scaffold_471	PUL2008	2	5	GH94-unc-susC-susD
RUG465	f__Prevotellaceae	scaffold_23	PUL733	56	67	GH32-unc-susD-susC-unc-unc-GH2-unc-susC-susD-GH31-GH127
RUG465	f__Prevotellaceae	scaffold_23	PUL737	11	35	GH97-GH31-GH78-GH66-unc-susD-susC-unc-unc-unc-susD-susC-GH13-unc-GH43-unc-unc-unc-unc-GH106-GH3-susC-susD-unc-GH78
hRUG873	f__Prevotellaceae	NODE_3141_length_20265_cov_24.5275	PUL738	9	10	susC-susD
RUG759	g__Prevotella	scaffold_2180	PUL739	3	4	susC-susD
RUG586	f__Prevotellaceae	scaffold_294	PUL2012	13	14	susC-susD
RUG558	f__Prevotellaceae	scaffold_299	PUL741	25	34	susC-susD-unc-GH16-GH5-susC-susD-CBM32-unc-GH3
RUG062	f__Prevotellaceae	scaffold_894	PUL2013	22	30	GH130-GH26-CE7-unc-susC-susD-unc-unc-GH5
RUG126	g__Prevotella	scaffold_2902	PUL742	3	5	susC-susD-GH30
RUG301	g__Prevotella	k87_20522447	PUL2014	6	10	GH33-unc-unc-susC-susD
hRUG879	g__Prevotella	NODE_1296_length_31498_cov_11.9278	PUL743	6	17	GH35-unc-GH2-GH2-GH43-GH127-GH127-unc-susC-susD-unc-GH105
RUG108	g__Prevotella	scaffold_21	PUL2016	30	34	susC-susD-unc-GH2-GH2
RUG108	g__Prevotella	scaffold_21	PUL2017	81	90	GH43-unc-susC-susD-unc-GH32-susC-susD-unc-GH32
RUG136	g__Prevotella	scaffold_683	PUL744	37	39	GH25-susC-susD
RUG301	g__Prevotella	k87_45635943	PUL2018	1	2	susC-susD
RUG273	g__Prevotella	scaffold_1051	PUL746	3	20	CE10-unc-GH3-GH31-unc-CBM6-unc-unc-unc-unc-GH97-CE10-GH43-unc-unc-unc-susC-susD
RUG086	f__Prevotellaceae	scaffold_64	PUL2020	19	29	susC-susD-unc-unc-susC-susD-unc-GH32-unc-GH2-GH32
RUG086	f__Prevotellaceae	scaffold_64	PUL2021	1	2	susC-susD
RUG459	g__Prevotella	scaffold_1467	PUL2022	1	8	susC-unc-unc-unc-susC-susD-unc-GH32
RUG451	f__Prevotellaceae	scaffold_432	PUL747	17	24	CE12-CE12-unc-GH28-susC-susD-unc-GH105
RUG733	f__Prevotellaceae	scaffold_2391	PUL2023	4	8	susC-unc-unc-susD-susC
hRUG873	f__Prevotellaceae	NODE_8093_length_11603_cov_52.4871	PUL748	8	9	susC-susD
hRUG873	f__Prevotellaceae	NODE_1367_length_30815_cov_50.7439	PUL2026	18	19	susC-susD
RUG827	g__Prevotella	scaffold_37	PUL749	42	43	susC-susD
hRUG879	g__Prevotella	NODE_11191_length_9307_cov_12.7469	PUL2027	2	3	susC-susD
hRUG906	g__Prevotella	NODE_796_length_39054_cov_20.9393	PUL2028	22	26	susC-susD-unc-GH43-GH43
RUG116	g__Prevotella	scaffold_1778	PUL2029	1	3	GH36-susC-susD
RUG569	f__Prevotellaceae	scaffold_191	PUL754	84	85	susC-susD
RUG759	g__Prevotella	scaffold_2148	PUL755	41	43	CE1-susC-susD
RUG307	f__Prevotellaceae	scaffold_609	PUL2030	10	11	susC-susD
RUG755	f__Prevotellaceae	scaffold_10282	PUL2032	5	6	susC-susD
RUG315	f__Prevotellaceae	scaffold_832	PUL756	12	22	GH29-PL10-GH3-GH25-unc-susC-susD-unc-GH32-unc-GH32
RUG423	g__Prevotella	scaffold_2819	PUL2033	3	7	GH16-susC-susD-unc-GH3
hRUG857	f__Prevotellaceae	NODE_505_length_46489_cov_40.2505	PUL757	10	12	susC-susD-GH32
RUG136	g__Prevotella	scaffold_551	PUL759	26	30	GH18-susC-susD-susC-susD
RUG136	g__Prevotella	scaffold_551	PUL758	17	18	susC-susD
RUG318	g__Prevotella	scaffold_91	PUL2034	19	22	susC-susD-unc-GH97
RUG022	f__Prevotellaceae	scaffold_530	PUL2035	2	14	GH43-GH43-GH43-CE6-unc-susC-susD-unc-susD-unc-GH10-GT2-GT4
RUG397	f__Prevotellaceae	scaffold_821	PUL2036	6	7	susC-susD
RUG759	g__Prevotella	scaffold_3925	PUL2037	5	6	susC-susD
RUG445	f__Prevotellaceae	scaffold_1372	PUL2038	21	26	GH97-GH77-unc-unc-susC-susD
RUG459	g__Prevotella	scaffold_337	PUL765	6	24	susD-susC-unc-unc-unc-GH77-GH97-GH13-GH13-unc-unc-unc-unc-susC-susD-susC-susD-GH43-GH43
RUG459	g__Prevotella	scaffold_337	PUL763	34	39	GH13-unc-unc-unc-susC-susD
RUG144	g__Prevotella	scaffold_1736	PUL2039	3	4	susC-susD
RUG058	f__Prevotellaceae	scaffold_173	PUL2040	33	37	susC-susD-unc-GH32-GH32
RUG301	g__Prevotella	k87_3437240	PUL769	18	19	susC-susD
RUG280	f__Prevotellaceae	scaffold_12	PUL770	124	129	susC-susD-unc-GH66-GH13-GH97
RUG280	f__Prevotellaceae	scaffold_12	PUL771	108	109	susC-susD
RUG849	f__Prevotellaceae	scaffold_9302	PUL2041	2	3	susC-susD
RUG788	g__Prevotella	scaffold_4	PUL772	1	7	susC-susD-unc-unc-CE1-GH67-GH2
hRUG878	g__Prevotella	NODE_1773_length_27279_cov_43.1033	PUL2042	3	11	GH13-GH13-GH13-GH97-GH77-unc-unc-susC-susD
RUG457	g__Prevotella	scaffold_2057	PUL2043	4	12	GH5-unc-unc-unc-unc-GH26-unc-susC-susD
RUG434	f__Prevotellaceae	scaffold_88	PUL773	76	86	GH18-unc-unc-unc-susC-susD-unc-unc-GH18-GH18-CE4
hRUG907	f__Prevotellaceae	NODE_224_length_62475_cov_18.0094	PUL2044	49	50	susC-susD
RUG507	f__Prevotellaceae	scaffold_1792	PUL774	17	21	susC-susD-unc-GH32-GH32
RUG232	g__Prevotella	scaffold_1041	PUL775	4	8	susC-unc-unc-susC-susD
RUG546	f__Prevotellaceae	scaffold_361	PUL776	9	13	susC-susD-unc-unc-GH28
RUG546	f__Prevotellaceae	scaffold_339	PUL2045	34	43	CE1-unc-CE8-susC-susD-unc-susC-susD-unc-PL1
RUG318	g__Prevotella	scaffold_771	PUL777	19	24	GT2-unc-unc-GH28-susC-susD
RUG815	f__Prevotellaceae	scaffold_776	PUL2047	12	24	GH33-GH13-unc-unc-unc-unc-susC-GH97-unc-unc-unc-susC-susD
RUG216	f__Prevotellaceae	scaffold_14	PUL2050	62	66	susC-susD-unc-GH16-GH3
RUG423	g__Prevotella	scaffold_1059	PUL2051	3	8	susC-susD-GH5-GH5-unc-GH5
hRUG893	f__Prevotellaceae	NODE_14_length_136492_cov_15.0727	PUL779	100	101	susC-susD
RUG362	f__Prevotellaceae	scaffold_414	PUL2052	5	11	susC-GH13-unc-GH97-unc-susC-susD
RUG139	g__Prevotella	scaffold_425	PUL780	33	37	CE10-unc-unc-susC-susD
RUG586	f__Prevotellaceae	scaffold_14	PUL2053	50	51	susC-susD
RUG302	g__Prevotella	scaffold_268	PUL781	14	17	GT2-unc-susC-susD
RUG355	f__Prevotellaceae	scaffold_4657	PUL782	10	11	susC-susD
RUG144	g__Prevotella	scaffold_1724	PUL783	8	9	susC-susD
RUG216	f__Prevotellaceae	scaffold_16	PUL786	114	123	susC-susD-unc-GH43-GH51-GH43-GT83-GT2-unc-GH3
RUG216	f__Prevotellaceae	scaffold_16	PUL784	20	23	susD-susC-susC-susD
RUG144	g__Prevotella	scaffold_937	PUL2056	8	19	susC-susD-unc-unc-unc-GH109-GH31-susC-susD-GH89-GH2-GH123
RUG506	f__Prevotellaceae	scaffold_1378	PUL2057	24	34	GT2-GT51-unc-unc-unc-unc-susC-susD-unc-GH32-GH32
RUG301	g__Prevotella	k87_7498260	PUL787	13	14	susC-susD
RUG415	f__Prevotellaceae	scaffold_441	PUL788	3	6	GH43-GH51-susC-susD
RUG137	g__Prevotella	scaffold_278	PUL790	53	54	susC-susD
RUG137	g__Prevotella	scaffold_278	PUL789	24	25	susC-susD
RUG317	f__Prevotellaceae	scaffold_90	PUL792	51	57	GH43-unc-susC-susD-unc-unc-susC
RUG765	g__Prevotella	scaffold_197	PUL795	7	13	susC-unc-unc-susD-susC-unc-GH51
RUG280	f__Prevotellaceae	scaffold_560	PUL2058	8	19	CE1-GH77-GH97-GH13-GH13-unc-unc-susC-susD-unc-GH43-GH43
RUG419	g__Prevotella	scaffold_143	PUL796	39	42	susC-susD-unc-GH43
RUG423	g__Prevotella	scaffold_4280	PUL798	3	4	susC-susD
RUG200	f__Prevotellaceae	scaffold_147	PUL800	17	18	susC-susD
RUG143	g__Prevotella	scaffold_493	PUL802	28	34	susC-susD-unc-unc-susC-susD-GH89
RUG301	g__Prevotella	k87_13336254	PUL2059	14	20	susC-susD-unc-unc-unc-unc-GH2
RUG172	f__Prevotellaceae	scaffold_3611	PUL803	5	9	GH43-unc-GH97-susC-susD
RUG047	g__Prevotella	scaffold_232	PUL805	32	38	CE6-unc-susC-susD-unc-GH32-GH32
hRUG909	f__Prevotellaceae	NODE_5646_length_14608_cov_11.7986	PUL2060	8	9	susC-susD
RUG036	f__Prevotellaceae	scaffold_803	PUL2061	5	6	susC-susD
RUG424	f__Prevotellaceae	scaffold_552	PUL2062	28	32	susC-susD-unc-unc-GH5
RUG668	f__Prevotellaceae	scaffold_7374	PUL806	1	6	GH31-susC-susD-unc-CE1-GH43
RUG069	g__Prevotella	scaffold_3174	PUL2063	7	10	susC-susD-GH43-GH31
hRUG858	g__prevotella	NODE_3751_length_18477_cov_20.484	PUL2064	1	9	GH2-unc-unc-unc-GH2-PL11-unc-susC-susD
RUG126	g__Prevotella	scaffold_528	PUL2065	14	15	susC-susD
RUG367	f__Prevotellaceae	scaffold_253	PUL808	30	43	susC-unc-unc-susD-susC-unc-unc-GH5-unc-unc-GT2-GH128-unc-GT2
RUG047	g__Prevotella	scaffold_50	PUL2066	33	34	susC-susD
RUG423	g__Prevotella	scaffold_1358	PUL2068	12	14	GH25-susC-susD
RUG589	g__Prevotella	scaffold_131	PUL809	45	48	susC-susD-unc-GH32
RUG589	g__Prevotella	scaffold_131	PUL810	9	26	GH43-unc-unc-unc-unc-susC-susD-unc-PL6-PL17-unc-unc-unc-CE10-unc-unc-PL7-PL6
RUG589	g__Prevotella	scaffold_294	PUL2069	22	23	susC-susD
RUG575	f__Prevotellaceae	scaffold_2178	PUL811	1	2	susC-susD
RUG639	f__Prevotellaceae	scaffold_453	PUL812	3	8	GH13-unc-susC-susD-unc-GH97
RUG295	g__Prevotella	scaffold_97	PUL2070	1	6	GH51-GH127-unc-GH28-susC-susD
RUG112	f__Prevotellaceae	scaffold_990	PUL815	8	12	susC-susD-unc-GH16-GH3
RUG160	g__Prevotella	scaffold_214	PUL817	40	44	susD-susC-unc-susC-susD
RUG415	f__Prevotellaceae	scaffold_3486	PUL2071	1	5	PL1-unc-unc-susC-susD
RUG064	f__Prevotellaceae	scaffold_0	PUL819	206	210	susD-susC-unc-susC-susD
RUG589	g__Prevotella	scaffold_460	PUL2072	5	14	GH130-GH26-CE7-susC-susD-unc-unc-GH5-GH26-GH26
RUG278	f__Prevotellaceae	scaffold_13	PUL820	59	62	susC-susD-unc-GT51
RUG278	f__Prevotellaceae	scaffold_13	PUL821	38	42	GT2-unc-unc-susC-susD
RUG278	f__Prevotellaceae	scaffold_13	PUL822	99	104	GH13-unc-GH97-unc-susC-susD
hRUG879	g__Prevotella	NODE_1615_length_28380_cov_14.5732	PUL2073	8	12	susC-susD-susC-GH20-GH20
RUG249	f__Prevotellaceae	scaffold_704	PUL824	5	13	GH2-GH115-unc-susC-susD-unc-unc-unc-GH5
RUG136	g__Prevotella	scaffold_1587	PUL825	4	6	susC-susD-GH32
hRUG905	g__Prevotella	NODE_10446_length_9748_cov_12.6331	PUL2075	4	5	susC-susD
RUG137	g__Prevotella	scaffold_269	PUL2076	22	39	GH32-CBM32-unc-GH2-unc-unc-GH32-unc-unc-GH43-unc-unc-susC-susD-unc-unc-GH76-GH127
RUG457	g__Prevotella	scaffold_3013	PUL826	7	8	susC-susD
RUG759	g__Prevotella	scaffold_1054	PUL827	17	21	susC-susD-GH32-unc-GT4
RUG362	f__Prevotellaceae	scaffold_197	PUL828	26	30	susC-susD-unc-GH16-GH3
RUG812	f__Prevotellaceae	scaffold_0	PUL2077	19	32	susC-susD-unc-GH16-GH3-unc-unc-CE1-GT26-unc-unc-unc-unc-GH109
RUG839	g__Prevotella	k87_1173127	PUL829	7	9	susC-susD-GH30
RUG446	f__Prevotellaceae	scaffold_1391	PUL830	1	10	GT19-unc-unc-unc-unc-GH23-unc-CE8-susC-susD
RUG515	g__Prevotella	scaffold_958	PUL2078	5	6	susC-susD
RUG315	f__Prevotellaceae	scaffold_2250	PUL2079	3	7	susC-susD-unc-unc-susC
RUG318	g__Prevotella	scaffold_250	PUL833	20	24	susC-susD-unc-GH53-GH2
hRUG873	f__Prevotellaceae	NODE_1587_length_28649_cov_12.0129	PUL2082	8	15	susC-susD-unc-unc-unc-unc-GH116-GH97
RUG497	f__Prevotellaceae	scaffold_1619	PUL834	30	32	susC-susC-susD
RUG269	f__Prevotellaceae	scaffold_453	PUL835	16	21	GH13-unc-susC-susD-unc-GH97
RUG112	f__Prevotellaceae	scaffold_207	PUL837	31	32	susC-susD
RUG423	g__Prevotella	scaffold_4929	PUL2083	7	8	susC-susD
RUG685	g__Prevotella	scaffold_446	PUL838	34	40	GH2-unc-unc-unc-unc-susC-susD
RUG062	f__Prevotellaceae	scaffold_1443	PUL839	8	16	susC-susD-unc-GH32-unc-unc-unc-unc-GH127
RUG541	g__Prevotella	scaffold_462	PUL2084	55	60	GH128-unc-GH51-unc-susC-susD
RUG562	g__Prevotella	scaffold_2441	PUL840	2	3	susC-susD
RUG711	f__Prevotellaceae	scaffold_1872	PUL2085	3	10	GH43-unc-unc-susC-susD-unc-unc-susC
RUG330	f__Prevotellaceae	scaffold_171	PUL2086	11	12	susC-susD
RUG172	f__Prevotellaceae	scaffold_14041	PUL842	2	3	susC-susD
RUG280	f__Prevotellaceae	scaffold_20	PUL2088	24	33	GH9-GH18-GH16-unc-susC-susD-unc-unc-unc-GH30
RUG723	f__Prevotellaceae	scaffold_628	PUL845	12	13	susC-susD
RUG504	g__Prevotella	scaffold_46	PUL847	27	44	GH3-CE1-CE1-susD-susC-unc-GH13-GH43-GH43-susC-susD-unc-unc-unc-unc-susD-unc-susD
RUG280	f__Prevotellaceae	scaffold_472	PUL848	10	14	susC-susD-unc-GH32-GH32
RUG403	f__Prevotellaceae	k87_37520718	PUL849	19	25	GH51-unc-susC-susD-unc-unc-susC
RUG318	g__Prevotella	scaffold_680	PUL850	14	15	susC-susD
RUG137	g__Prevotella	scaffold_1768	PUL2093	8	24	GH2-unc-unc-GH93-unc-unc-GH43-susD-susC-unc-unc-unc-GH92-susC-susD-unc-GH63
RUG476	f__Prevotellaceae	scaffold_13	PUL851	178	182	susC-susD-unc-unc-susC
RUG143	g__Prevotella	scaffold_235	PUL852	16	17	susC-susD
RUG101	g__Prevotella	scaffold_175	PUL2094	28	38	GH53-GH13-unc-unc-GH106-GH105-unc-unc-susC-susD-GH28
RUG465	f__Prevotellaceae	scaffold_87	PUL856	4	13	GH115-unc-unc-GH10-GH35-unc-GH43-unc-susC-susD
RUG315	f__Prevotellaceae	scaffold_18936	PUL2095	1	2	susC-susD
RUG318	g__Prevotella	scaffold_58	PUL857	59	60	susC-susD
RUG415	f__Prevotellaceae	scaffold_6785	PUL2097	3	6	susC-susD-unc-GH105
RUG451	f__Prevotellaceae	scaffold_123	PUL2099	19	25	susD-susC-susD-unc-unc-PL11-PL11
RUG116	g__Prevotella	scaffold_411	PUL2100	1	4	susC-unc-susC-susD
RUG639	f__Prevotellaceae	scaffold_754	PUL859	9	12	susC-susD-unc-GT51
RUG137	g__Prevotella	scaffold_410	PUL860	9	12	GH3-unc-susC-susD
RUG577	f__Prevotellaceae	scaffold_594	PUL861	9	21	GH95-unc-GH43-unc-susC-unc-unc-susD-susC-unc-unc-unc-GH51
RUG073	g__Prevotella	scaffold_902	PUL863	53	55	susC-susD-GH32
RUG744	f__Prevotellaceae	scaffold_1024	PUL2101	3	9	susC-susD-unc-unc-unc-unc-susD
RUG056	g__Prevotella	scaffold_189	PUL2103	62	70	GH13-GH13-GH97-GH77-unc-unc-unc-susC-susD
RUG056	g__Prevotella	scaffold_189	PUL2102	7	8	susC-susD
hRUG873	f__Prevotellaceae	NODE_3333_length_19655_cov_13.2434	PUL865	8	13	susC-susD-unc-unc-unc-CE3
RUG742	f__Prevotellaceae	scaffold_276	PUL2104	4	5	susC-susD
RUG419	g__Prevotella	scaffold_4991	PUL866	1	3	susC-susD-GH32
RUG459	g__Prevotella	scaffold_837	PUL2105	7	15	GH43-unc-GH5-susC-susD-unc-susD-unc-GH10
RUG697	g__Prevotella	scaffold_6289	PUL2106	4	6	susC-susD-GH30
RUG143	g__Prevotella	scaffold_516	PUL867	30	33	GH5-unc-susC-susD
RUG800	f__Prevotellaceae	scaffold_2268	PUL868	7	10	susC-susD-unc-GT51
RUG424	f__Prevotellaceae	scaffold_45	PUL870	42	44	GH97-susC-susD
RUG424	f__Prevotellaceae	scaffold_45	PUL869	29	33	susC-susD-unc-unc-susC
RUG058	f__Prevotellaceae	scaffold_155	PUL2107	16	24	susC-susD-unc-GH5-GH5-CE7-GH26-GH26-GH130
hRUG909	f__Prevotellaceae	NODE_1595_length_28556_cov_13.9508	PUL2109	13	16	susD-susC-susC-susD
RUG108	g__Prevotella	scaffold_366	PUL2110	50	60	GH28-PL1-susC-susD-unc-susC-susD-GH33-GH57-GT4-GH133
RUG073	g__Prevotella	scaffold_160	PUL2112	31	43	GH43-unc-unc-unc-GH105-unc-unc-susC-susD-unc-unc-GH5-GH31
RUG849	f__Prevotellaceae	scaffold_3612	PUL871	4	7	GH30-unc-susC-susD
RUG396	f__Prevotellaceae	scaffold_17	PUL873	47	48	susC-susD
RUG599	f__Prevotellaceae	scaffold_133	PUL874	1	2	susC-susD
RUG192	f__Prevotellaceae	scaffold_723	PUL875	14	20	GH43-unc-unc-unc-unc-susC-susD
RUG069	g__Prevotella	scaffold_1793	PUL2113	6	10	GH28-unc-GH2-susC-susD
RUG224	f__Prevotellaceae	scaffold_636	PUL877	14	15	susC-susD
RUG036	f__Prevotellaceae	scaffold_643	PUL878	3	11	susC-susD-GH92-GH92-GH28-unc-GH89-unc-GH115
RUG423	g__Prevotella	scaffold_4634	PUL879	1	2	susC-susD
RUG515	g__Prevotella	scaffold_1495	PUL2114	20	28	susC-susD-unc-GH16-unc-GH5-GH3-unc-GH3
RUG056	g__Prevotella	scaffold_419	PUL2115	6	7	susC-susD
RUG063	g__Prevotella	scaffold_910	PUL2117	23	32	susC-unc-susC-susD-unc-unc-GH127-GH127-susC-susD
RUG195	f__Prevotellaceae	scaffold_828	PUL2120	2	10	GH32-unc-unc-unc-susC-susD-unc-unc-GH35
RUG301	g__Prevotella	k87_502033	PUL2121	3	4	susC-susD
RUG788	g__Prevotella	scaffold_14617	PUL2122	1	2	susC-susD
hRUG906	g__Prevotella	NODE_11778_length_8979_cov_15.7381	PUL880	2	3	susC-susD
RUG307	f__Prevotellaceae	scaffold_923	PUL881	15	19	susC-susD-unc-GH16-GH3
RUG403	f__Prevotellaceae	k87_6825306	PUL882	2	3	susC-susD
RUG086	f__Prevotellaceae	scaffold_56	PUL883	58	67	GH20-unc-unc-unc-unc-susC-susD-unc-GH16-GH3
RUG232	g__Prevotella	scaffold_17998	PUL2124	2	3	susC-susD
RUG269	f__Prevotellaceae	scaffold_5176	PUL886	6	7	susC-susD
RUG577	f__Prevotellaceae	scaffold_217	PUL2125	8	26	CE10-CE10-GH2-unc-GH53-unc-unc-unc-unc-GH38-unc-GH43-GH43-unc-susC-susD-unc-unc-GH10
hRUG873	f__Prevotellaceae	NODE_10342_length_9831_cov_28.7065	PUL887	2	3	susC-susD
RUG577	f__Prevotellaceae	scaffold_188	PUL2126	44	53	susC-susD-unc-unc-unc-GH106-unc-GH2-GH2-GH5
RUG602	f__Prevotellaceae	scaffold_4891	PUL888	2	9	susC-susD-unc-unc-GH88-GH2-unc-GH2
RUG318	g__Prevotella	scaffold_49	PUL2128	23	34	susC-susD-unc-unc-GH29-GH115-GH98-GH10-unc-susD-unc-susD
RUG788	g__Prevotella	scaffold_458	PUL889	8	14	CE6-unc-susC-susD-unc-GH32-GH32
RUG562	g__Prevotella	scaffold_14783	PUL2129	1	2	susC-susD
RUG424	f__Prevotellaceae	scaffold_19	PUL891	86	96	GH2-susC-susD-unc-PL1-unc-unc-CBM67-unc-unc-GH25
RUG107	f__Prevotellaceae	scaffold_3	PUL2130	8	15	susC-susD-unc-GH43-unc-GH43-unc-GH43
RUG339	g__Prevotella	scaffold_1776	PUL2131	5	14	susC-susD-unc-unc-GH13-unc-unc-unc-unc-susC
RUG137	g__Prevotella	scaffold_1390	PUL2132	10	15	GH2-unc-susC-susD-unc-GH32
RUG209	f__Prevotellaceae	scaffold_434	PUL894	43	48	susC-susD-unc-unc-unc-GH13
RUG785	f__Prevotellaceae	scaffold_6436	PUL897	2	6	susC-susD-unc-unc-GH32
RUG751	g__Prevotella	scaffold_2963	PUL2140	6	10	susC-susD-unc-GH32-GH32
RUG577	f__Prevotellaceae	scaffold_10016	PUL2141	1	2	susC-susD
RUG249	f__Prevotellaceae	scaffold_392	PUL900	31	32	susC-susD
RUG249	f__Prevotellaceae	scaffold_392	PUL899	62	63	susC-susD
RUG249	f__Prevotellaceae	scaffold_392	PUL898	43	48	GH105-GT2-unc-unc-susC-susD
RUG550	g__Prevotella	scaffold_14778	PUL2143	2	9	GH51-GH127-unc-unc-GH28-unc-susC-susD
RUG445	f__Prevotellaceae	scaffold_248	PUL902	49	50	susC-susD
RUG445	f__Prevotellaceae	scaffold_248	PUL901	64	67	susC-susD-unc-GH32
hRUG858	g__prevotella	NODE_125_length_73989_cov_23.2657	PUL903	11	23	GH28-unc-GH78-unc-GH2-unc-GH106-GH2-unc-unc-unc-susC-susD
RUG116	g__Prevotella	scaffold_3657	PUL904	5	6	susC-susD
RUG037	f__Prevotellaceae	scaffold_564	PUL905	3	12	GH20-unc-unc-unc-unc-susC-susD-unc-GH16-GH3
RUG459	g__Prevotella	scaffold_549	PUL906	26	27	susC-susD
RUG232	g__Prevotella	scaffold_312	PUL2144	40	41	susC-susD
RUG301	g__Prevotella	k87_34929165	PUL908	10	11	susC-susD
RUG419	g__Prevotella	scaffold_743	PUL909	21	25	GH3-susC-susD-CE1-GH3
RUG697	g__Prevotella	scaffold_1977	PUL2146	11	12	susC-susD
RUG415	f__Prevotellaceae	scaffold_5966	PUL910	3	4	susC-susD
RUG022	f__Prevotellaceae	scaffold_31	PUL2147	90	96	GH35-susC-susD-susC-susD-unc-GH10
RUG843	f__Prevotellaceae	scaffold_9605	PUL2150	3	6	CE8-unc-susC-susD
RUG414	f__Prevotellaceae	scaffold_224	PUL912	70	73	GH28-GH2-susC-susD
RUG414	f__Prevotellaceae	scaffold_224	PUL911	19	22	susC-susD-unc-GH43
RUG443	f__Prevotellaceae	scaffold_1544	PUL2151	1	6	susC-susD-unc-unc-unc-PL10
RUG085	f__Prevotellaceae	scaffold_949	PUL2153	41	49	GH26-susC-susD-unc-unc-GH26-CE7-GH26-GH130
hRUG879	g__Prevotella	NODE_2864_length_21376_cov_12.7923	PUL913	13	18	GH13-unc-susC-susD-unc-GH3
RUG586	f__Prevotellaceae	scaffold_1159	PUL914	4	7	GH43-unc-susC-susD
hRUG873	f__Prevotellaceae	NODE_20210_length_6023_cov_48.3296	PUL2154	2	3	susC-susD
RUG003	f__Prevotellaceae	scaffold_2	PUL915	205	212	CE10-GH10-unc-unc-GH43-susC-susD-GH105
RUG849	f__Prevotellaceae	scaffold_5955	PUL2155	1	4	PL1-unc-susC-susD
RUG424	f__Prevotellaceae	scaffold_55	PUL2157	37	42	GH33-susC-susD-unc-GH16-GH5
RUG424	f__Prevotellaceae	scaffold_55	PUL2156	54	61	susC-susD-unc-unc-unc-GH30-unc-GH3
RUG301	g__Prevotella	k87_50689615	PUL2158	15	16	susC-susD
RUG030	f__Prevotellaceae	scaffold_14	PUL2159	13	21	CE8-susC-susD-unc-PL1-GH3-GH57-GT4-GH133
RUG030	f__Prevotellaceae	scaffold_14	PUL2160	1	2	susC-susD
RUG414	f__Prevotellaceae	scaffold_233	PUL917	46	47	susC-susD
RUG418	f__Prevotellaceae	scaffold_50	PUL918	180	182	GH127-susC-susD
RUG838	g__Prevotella	scaffold_980	PUL2164	4	5	susC-susD
RUG412	f__Prevotellaceae	scaffold_95	PUL919	83	87	susC-susD-unc-GH16-GH5
RUG073	g__Prevotella	scaffold_1118	PUL920	5	9	GH16-susC-susD-unc-GH3
RUG430	g__Prevotella	k87_44993595	PUL921	1	4	GH2-susC-susD-GH51
hRUG873	f__Prevotellaceae	NODE_1382_length_30615_cov_58.0294	PUL923	16	17	susC-susD
RUG269	f__Prevotellaceae	scaffold_3310	PUL2165	13	19	GH94-unc-unc-GH130-CE7-susC-susD
RUG116	g__Prevotella	scaffold_1069	PUL925	19	20	susC-susD
RUG504	g__Prevotella	scaffold_295	PUL926	36	38	PL9-susC-susD
RUG577	f__Prevotellaceae	scaffold_193	PUL927	25	36	susC-susD-unc-GH16-unc-GH5-GH3-unc-unc-unc-unc-GH2
RUG577	f__Prevotellaceae	scaffold_193	PUL928	12	16	susC-susD-unc-GH88-GH2
RUG136	g__Prevotella	scaffold_2614	PUL2166	1	5	GH16-susC-susD-unc-GH3
RUG519	f__Prevotellaceae	scaffold_1640	PUL2167	4	6	susC-susC-susD
RUG546	f__Prevotellaceae	scaffold_393	PUL929	22	30	susC-susD-unc-GH32-unc-unc-unc-unc-GH32
RUG301	g__Prevotella	k87_13697485	PUL2168	2	10	GH88-PL12-unc-unc-unc-PL15-PL15-susC-susD
RUG401	f__Prevotellaceae	scaffold_557	PUL2169	45	46	susC-susD
RUG550	g__Prevotella	scaffold_3980	PUL932	3	5	susC-susD-GH30
RUG063	g__Prevotella	scaffold_97	PUL934	17	29	susC-susD-unc-GH3-GH88-susC-susD-unc-GH16-unc-GH3-unc-GH9
RUG249	f__Prevotellaceae	scaffold_766	PUL2170	3	17	GH5-GT19-unc-unc-unc-unc-GH23-unc-CE8-susC-susD-unc-GH28-GH28-GH43
RUG571	f__Prevotellaceae	k87_58246082	PUL2171	8	9	susC-susD
RUG765	g__Prevotella	scaffold_15	PUL2173	32	48	GH106-GH105-GH2-unc-PL11-GH105-PL11-PL11-unc-unc-susD-susC-susD-unc-unc-GH2-GH115
RUG085	f__Prevotellaceae	scaffold_252	PUL2175	2	3	susC-susD
RUG259	f__Prevotellaceae	scaffold_266	PUL2176	44	49	susC-susD-unc-GH32-unc-GH32
RUG168	g__Prevotella	scaffold_238	PUL939	12	20	susC-susD-unc-unc-unc-unc-GH9-unc-GH3
RUG435	f__Prevotellaceae	scaffold_1674	PUL2178	6	7	susC-susD
RUG827	g__Prevotella	scaffold_1167	PUL2179	9	16	GT4-susC-susD-unc-unc-unc-unc-CE2
RUG602	f__Prevotellaceae	scaffold_5789	PUL940	1	4	GH28-susC-susD-GH92
RUG753	g__Prevotella	scaffold_635	PUL941	11	17	CE10-unc-GH16-susC-susD-unc-GH3
RUG301	g__Prevotella	k87_19490493	PUL2180	4	5	susC-susD
RUG383	g__Prevotella	scaffold_75	PUL942	27	33	susC-susD-unc-unc-GH105-susD-susC
RUG457	g__Prevotella	scaffold_3084	PUL944	3	6	susC-susD-GH105-GH31
RUG310	f__Prevotellaceae	scaffold_152	PUL945	1	2	susC-susD
RUG232	g__Prevotella	scaffold_672	PUL2183	1	15	GH127-GH51-unc-unc-unc-susC-susD-GH51-unc-unc-unc-GH43-unc-GH9-GH97
RUG849	f__Prevotellaceae	scaffold_1850	PUL947	1	4	GH2-unc-susC-susD
hRUG878	g__Prevotella	NODE_882_length_37698_cov_33.2193	PUL948	16	23	GH105-susC-susD-unc-GH5-unc-unc-GH106
RUG126	g__Prevotella	scaffold_1236	PUL949	13	24	GH97-susC-susD-unc-GH13-GH13-unc-GH2-unc-GH2-GH29-GH5
RUG315	f__Prevotellaceae	scaffold_3462	PUL950	1	5	GH127-GH97-GH127-susC-susD
RUG419	g__Prevotella	scaffold_338	PUL951	28	29	susC-susD
RUG228	f__Prevotellaceae	scaffold_434	PUL2186	60	61	susC-susD
RUG143	g__Prevotella	scaffold_843	PUL2187	6	21	GH13-GH13-GH97-GH77-unc-unc-susC-unc-unc-unc-GH13-unc-susC-susD-unc-GH3
RUG280	f__Prevotellaceae	scaffold_46	PUL2188	18	21	CE1-unc-susC-susD
RUG219	f__Prevotellaceae	scaffold_28	PUL2189	3	19	CE10-unc-GH3-GH31-unc-CBM6-unc-unc-unc-unc-GH97-CE10-GH43-unc-unc-susC-susD
RUG136	g__Prevotella	scaffold_2105	PUL2193	2	13	GH3-unc-unc-GH115-unc-unc-susC-susD-unc-unc-susC-susD
RUG207	f__Prevotellaceae	scaffold_23	PUL2195	16	23	GH13-unc-susC-susD-GH78-GH31-unc-GH31
RUG207	f__Prevotellaceae	scaffold_23	PUL2194	77	78	susC-susD
RUG548	f__Prevotellaceae	scaffold_223	PUL2196	49	53	GT4-unc-susC-susC-susD
RUG457	g__Prevotella	scaffold_2793	PUL2197	1	7	GH31-susC-susD-unc-unc-GH97-GH66
RUG413	g__Prevotella	scaffold_174	PUL2198	16	17	susC-susD
RUG602	f__Prevotellaceae	scaffold_57	PUL2201	42	45	susC-susD-susC-GH2
RUG602	f__Prevotellaceae	scaffold_57	PUL2200	53	54	susC-susD
RUG474	g__Prevotella	scaffold_9857	PUL2202	4	6	susC-susD-GH30
RUG219	f__Prevotellaceae	scaffold_311	PUL2203	37	38	susC-susD
RUG685	g__Prevotella	scaffold_512	PUL2204	46	47	susC-susD
RUG751	g__Prevotella	scaffold_343	PUL957	15	16	susC-susD
RUG071	f__Prevotellaceae	scaffold_33	PUL2205	3	12	susC-unc-unc-susD-susC-unc-GH51-unc-unc-CBM13
RUG071	f__Prevotellaceae	scaffold_33	PUL2206	29	30	susC-susD
hRUG873	f__Prevotellaceae	NODE_8338_length_11387_cov_39.9171	PUL2207	6	7	susC-susD
RUG457	g__Prevotella	scaffold_1800	PUL2208	48	50	susC-susD-GH30
RUG459	g__Prevotella	scaffold_219	PUL2210	51	55	GH53-GH2-unc-susC-susD
RUG144	g__Prevotella	scaffold_3308	PUL959	6	7	susC-susD
RUG419	g__Prevotella	scaffold_3613	PUL2211	12	20	susC-susD-unc-unc-unc-unc-GH43-unc-GH51
RUG178	f__Prevotellaceae	scaffold_338	PUL961	40	46	GH28-susC-susD-unc-GH92-unc-GH92
RUG431	f__Prevotellaceae	scaffold_4546	PUL963	2	5	susC-susD-unc-GH32
RUG723	f__Prevotellaceae	scaffold_154	PUL2213	22	23	susC-susD
RUG723	f__Prevotellaceae	scaffold_154	PUL2212	6	7	susC-susD
RUG602	f__Prevotellaceae	scaffold_638	PUL2214	8	12	susC-susD-unc-GH32-GH32
RUG506	f__Prevotellaceae	scaffold_579	PUL964	4	13	susC-susD-unc-GH16-GH3-susC-susD-GH43-unc-GH3
RUG685	g__Prevotella	scaffold_293	PUL2215	50	54	susC-susD-unc-GH32-GH32
RUG003	f__Prevotellaceae	scaffold_76	PUL2216	52	59	GH28-susC-susD-GH92-GH92-GH89-unc-GH2
RUG771	f__Prevotellaceae	scaffold_475	PUL967	8	9	susC-susD
RUG373	f__Prevotellaceae	scaffold_204	PUL2218	130	134	susC-susD-unc-GH16-GH5
RUG550	g__Prevotella	scaffold_3603	PUL968	3	6	susC-susD-unc-GH32
RUG233	g__Prevotella	scaffold_246	PUL970	3	17	susC-susD-unc-GH16-GH5-GH3-unc-unc-GH30-unc-GH3-unc-unc-unc-CE1
RUG112	f__Prevotellaceae	scaffold_100	PUL2222	28	32	GH3-GH43-GH43-susC-susD
RUG069	g__Prevotella	scaffold_246	PUL971	4	31	GH97-unc-CE1-unc-unc-unc-unc-GH3-CE1-unc-GH13-unc-GH115-GH9-unc-unc-GH97-susC-susD-unc-GH13-GH13-unc-susC-susD-unc-GH88-GH2
RUG070	f__Prevotellaceae	scaffold_6849	PUL2225	1	2	susC-susD
RUG063	g__Prevotella	scaffold_183	PUL2226	63	66	susC-susD-unc-GH32
hRUG879	g__Prevotella	NODE_1457_length_29835_cov_12.199	PUL974	3	4	susC-susD
RUG216	f__Prevotellaceae	scaffold_443	PUL2227	23	26	susC-susD-unc-GH32
RUG176	g__Prevotella	scaffold_373	PUL2228	4	15	GH94-unc-unc-unc-susC-susD-unc-unc-unc-GH29-unc-GH2
RUG058	f__Prevotellaceae	scaffold_49	PUL976	44	50	PL11-PL11-unc-unc-susD-susC-susD
RUG136	g__Prevotella	scaffold_1404	PUL977	5	6	susC-susD
RUG059	g__Prevotella	scaffold_162	PUL2229	22	32	GH43-unc-GH28-susC-susD-GH28-unc-GH127-CBM32-GH97-GH127
RUG059	g__Prevotella	scaffold_155	PUL2231	13	32	GH115-GH9-unc-CE6-GH43-CE1-GH29-unc-unc-unc-GH97-unc-GH43-GH3-unc-unc-GH43-GH43-susC-susD
RUG059	g__Prevotella	scaffold_155	PUL2232	3	6	susC-susD-GH43-GH31
RUG059	g__Prevotella	scaffold_155	PUL2230	47	62	GH13-unc-unc-susC-susD-CE1-GH3-GH3-CE1-unc-unc-unc-GH13-unc-GH97-GH77
RUG073	g__Prevotella	scaffold_163	PUL2233	9	20	susC-susD-unc-unc-unc-unc-GH3-GH2-unc-unc-unc-GH29
hRUG858	g__prevotella	NODE_2634_length_22351_cov_21.9102	PUL979	2	12	GH53-GH13-unc-unc-GH106-GH105-unc-unc-susC-susD-GH28
RUG144	g__Prevotella	scaffold_655	PUL982	28	32	GH18-susC-susD-susC-susD
RUG144	g__Prevotella	scaffold_655	PUL980	19	20	susC-susD
RUG318	g__Prevotella	scaffold_8	PUL985	2	3	susC-susD
RUG691	f__Prevotellaceae	k87_26929987	PUL984	1	2	susC-susD
hRUG908	g__Prevotella	NODE_15213_length_7482_cov_9.7948	PUL2234	4	5	susC-susD
RUG751	g__Prevotella	scaffold_978	PUL2235	3	8	susC-susD-unc-unc-unc-susD
RUG136	g__Prevotella	scaffold_219	PUL986	9	14	CE10-unc-unc-unc-susC-susD
RUG136	g__Prevotella	scaffold_219	PUL987	36	39	susC-susD-unc-GH13
RUG209	f__Prevotellaceae	scaffold_361	PUL2236	8	10	susC-susD-GH115
RUG137	g__Prevotella	scaffold_160	PUL988	40	50	susC-unc-unc-unc-unc-susC-susD-unc-unc-unc-GH29
RUG575	f__Prevotellaceae	scaffold_1652	PUL2237	10	11	susC-susD
RUG497	f__Prevotellaceae	scaffold_227	PUL2238	36	50	susC-susD-unc-GH32-GH32-unc-unc-unc-unc-susC-unc-susD-unc-GH16-GH3
RUG697	g__Prevotella	scaffold_4065	PUL2239	4	5	susC-susD
RUG647	g__Prevotella	scaffold_106	PUL990	7	11	susC-susD-unc-unc-susC
RUG647	g__Prevotella	scaffold_106	PUL989	27	32	susC-susD-unc-unc-GH26-GH5
RUG849	f__Prevotellaceae	scaffold_12280	PUL991	2	3	susC-susD
RUG116	g__Prevotella	scaffold_373	PUL994	37	38	susC-susD
RUG212	g__Prevotella	scaffold_234	PUL2240	16	26	GH43-GH10-unc-unc-unc-GH67-GH35-susC-susD-unc-CBM4
RUG506	f__Prevotellaceae	scaffold_290	PUL2241	47	54	GT51-unc-unc-GT4-unc-unc-susC-susD
RUG273	g__Prevotella	scaffold_880	PUL2242	9	19	GH43-unc-unc-unc-susC-susD-unc-GH16-GH5-GH3-GH3
RUG423	g__Prevotella	scaffold_3288	PUL996	7	8	susC-susD
RUG355	f__Prevotellaceae	scaffold_268	PUL2243	40	49	susC-susD-unc-GH5-unc-unc-GH5-CE7-GH26-GH130
RUG056	g__Prevotella	scaffold_37	PUL998	65	71	CE8-susC-susD-unc-unc-PL1-CE8
RUG541	g__Prevotella	scaffold_5881	PUL999	2	5	susC-susD-GH99-GH97
RUG451	f__Prevotellaceae	scaffold_273	PUL1001	6	28	CE10-unc-unc-GH31-unc-unc-GH31-unc-GH31-unc-unc-unc-GH38-unc-GH28-CBM35-GH43-unc-susC-susD-unc-GH43-GH97
RUG602	f__Prevotellaceae	scaffold_160	PUL2244	5	12	CE12-CE12-unc-GH28-susC-susD-unc-GH105
RUG693	f__Prevotellaceae	scaffold_1029	PUL1003	16	20	PL1-PL1-susC-susD-GH28
hRUG879	g__Prevotella	NODE_2951_length_21014_cov_16.923	PUL2245	2	5	susC-susD-unc-GH89
hRUG873	f__Prevotellaceae	NODE_3963_length_17916_cov_50.2788	PUL1004	3	4	susC-susD
RUG423	g__Prevotella	scaffold_1988	PUL1006	13	14	susC-susD
RUG711	f__Prevotellaceae	scaffold_1173	PUL1005	13	17	susC-susD-unc-GH32-GH32
RUG697	g__Prevotella	scaffold_4440	PUL1007	6	9	susC-susD-unc-GH32
hRUG893	f__Prevotellaceae	NODE_539_length_45448_cov_12.6376	PUL2246	29	37	GH26-susC-susD-unc-unc-GH26-CE7-GH26-GH130
RUG602	f__Prevotellaceae	scaffold_240	PUL1008	15	20	susC-susD-unc-unc-unc-CBM32
RUG473	g__Prevotella	scaffold_8025	PUL2247	4	5	susC-susD
RUG143	g__Prevotella	scaffold_2134	PUL2248	4	5	susC-susD
RUG073	g__Prevotella	scaffold_183	PUL1010	48	53	GH128-unc-GH51-unc-susC-susD
RUG259	f__Prevotellaceae	scaffold_100	PUL1009	36	37	susC-susD
RUG598	f__Prevotellaceae	scaffold_3160	PUL1011	3	8	susC-susD-unc-GH32-unc-GH32
RUG069	g__Prevotella	scaffold_2598	PUL1012	2	6	susC-susD-unc-PL11-CE12
RUG108	g__Prevotella	scaffold_2491	PUL1013	3	9	GH5-unc-GH97-susC-susD-unc-GH13
RUG085	f__Prevotellaceae	scaffold_102	PUL2251	10	21	GH36-susC-susD-GH8-GH3-unc-GH43-unc-unc-GH127-CBM6-GH97
RUG292	f__Prevotellaceae	scaffold_3	PUL1014	99	103	susC-susD-unc-GH16-GH3
RUG497	f__Prevotellaceae	scaffold_3696	PUL1015	4	5	susC-susD
RUG849	f__Prevotellaceae	scaffold_4976	PUL2253	6	7	susC-susD
RUG423	g__Prevotella	scaffold_2719	PUL1016	3	8	susC-susD-unc-unc-susC-susD
RUG071	f__Prevotellaceae	scaffold_166	PUL2254	4	14	susC-susD-unc-GH16-GH3-unc-CE10-unc-unc-unc-GH43
RUG423	g__Prevotella	scaffold_2602	PUL1018	2	7	susC-susD-unc-unc-unc-GH109
RUG192	f__Prevotellaceae	scaffold_0	PUL2255	18	23	GH95-unc-unc-unc-susC-susD
hRUG858	g__prevotella	NODE_1876_length_26592_cov_20.335	PUL2256	2	10	susC-susD-unc-unc-unc-GH5-unc-unc-susD
hRUG873	f__Prevotellaceae	NODE_307_length_54702_cov_10.8745	PUL2258	30	33	GH27-unc-susC-susD
hRUG857	f__Prevotellaceae	NODE_2902_length_21248_cov_46.2953	PUL2259	5	6	susC-susD
hRUG858	g__prevotella	NODE_300_length_55032_cov_22.7019	PUL1023	13	19	GH3-susC-susD-unc-GH16-GH5-GH3
RUG383	g__Prevotella	scaffold_46	PUL2260	40	41	susC-susD
RUG413	g__Prevotella	scaffold_1440	PUL2262	2	6	susC-susD-unc-GH16-GH5
RUG451	f__Prevotellaceae	scaffold_48	PUL2264	7	18	susC-susD-unc-GH88-GH2-unc-GH2-unc-unc-unc-unc-GH29
RUG451	f__Prevotellaceae	scaffold_48	PUL2263	123	125	GH28-susC-susD
RUG744	f__Prevotellaceae	scaffold_6200	PUL1024	6	7	susC-susD
RUG073	g__Prevotella	scaffold_531	PUL1027	59	74	GH43-unc-susC-susD-unc-unc-GH2-unc-GH3-unc-GH30-unc-unc-susC-susD-GH30
RUG415	f__Prevotellaceae	scaffold_719	PUL1028	4	5	susC-susD
RUG383	g__Prevotella	scaffold_313	PUL1029	12	13	susC-susD
RUG782	g__Prevotella	scaffold_536	PUL1031	29	38	susC-susD-unc-PL6-PL17-unc-unc-unc-unc-CE10
RUG443	f__Prevotellaceae	scaffold_392	PUL2267	10	18	GH130-GH26-CE7-susC-susD-unc-unc-GH5-GH26
RUG232	g__Prevotella	scaffold_64	PUL2268	69	72	GH43-susC-susD-GH105
RUG532	f__Prevotellaceae	scaffold_1736	PUL2269	13	17	susC-susD-unc-GH32-GH32
RUG301	g__Prevotella	k87_33185039	PUL2270	11	15	GH95-susC-susD-CBM67-GH95
hRUG905	g__Prevotella	NODE_495_length_46749_cov_14.736	PUL2271	25	35	CE8-unc-unc-susC-susD-unc-unc-unc-unc-CE8-PL1
RUG424	f__Prevotellaceae	scaffold_892	PUL2272	6	7	susC-susD
RUG176	g__Prevotella	scaffold_70	PUL2273	55	72	GH43-unc-unc-unc-unc-susC-susD-unc-PL6-PL17-unc-unc-unc-CE10-unc-unc-PL7-PL6
RUG249	f__Prevotellaceae	scaffold_434	PUL1034	53	77	GH53-GH53-GH13-unc-unc-unc-susC-unc-unc-unc-GH77-unc-GH97-GH13-GH13-GH43-unc-GH43-GH43-unc-susD-susC-unc-GH43-GH51
RUG249	f__Prevotellaceae	scaffold_434	PUL1033	27	33	GH2-unc-susC-susD-unc-GH32-GH32
RUG446	f__Prevotellaceae	scaffold_1462	PUL1032	14	18	susC-susD-unc-GH66-GH97
RUG434	f__Prevotellaceae	scaffold_316	PUL2275	41	45	susC-susD-unc-GH128-GH3
RUG497	f__Prevotellaceae	scaffold_21	PUL1035	97	105	GT51-unc-unc-unc-GT4-unc-unc-susC-susD
RUG497	f__Prevotellaceae	scaffold_21	PUL1036	131	153	GH2-unc-unc-unc-unc-GH26-GH36-GH94-unc-unc-GH130-CE7-susC-susD-unc-unc-unc-GH26-GH5-unc-unc-GH3-GH31
hRUG879	g__Prevotella	NODE_739_length_40557_cov_14.54	PUL2276	7	14	susC-susD-GH43-GH43-GH115-GH30-GH42-GH28
RUG212	g__Prevotella	scaffold_92	PUL2277	19	21	susC-susD-GH32
RUG030	f__Prevotellaceae	scaffold_41	PUL2279	58	73	GH2-unc-unc-unc-unc-GH2-GH105-GH28-unc-PL11-unc-susC-susD-unc-GH2-GH28
RUG030	f__Prevotellaceae	scaffold_41	PUL2278	14	26	GH35-unc-GH105-unc-unc-unc-susC-susD-GH3-GH2-GH78-unc-GH95
RUG423	g__Prevotella	scaffold_3686	PUL2280	5	8	GH36-unc-susC-susD
RUG318	g__Prevotella	scaffold_827	PUL2283	2	6	susC-susD-unc-unc-GH2
hRUG908	g__Prevotella	NODE_7192_length_12521_cov_13.7497	PUL2284	9	10	susC-susD
RUG815	f__Prevotellaceae	scaffold_5518	PUL1038	4	9	CE10-unc-unc-unc-susC-susD
RUG301	g__Prevotella	k87_62461946	PUL2285	1	2	susC-susD
RUG419	g__Prevotella	scaffold_139	PUL2286	16	17	susC-susD
RUG755	f__Prevotellaceae	scaffold_1021	PUL2288	19	24	GT4-unc-unc-unc-susC-susD
RUG047	g__Prevotella	scaffold_41	PUL2289	38	44	susD-unc-susD-susC-unc-susC-susD
RUG047	g__Prevotella	scaffold_41	PUL2291	16	20	susC-susD-unc-unc-susC
RUG126	g__Prevotella	scaffold_480	PUL2292	30	36	susC-susD-unc-GH16-unc-GH5-GH3
RUG354	f__Prevotellaceae	scaffold_2674	PUL2293	15	16	susC-susD
RUG063	g__Prevotella	scaffold_102	PUL1043	43	48	susC-susD-unc-unc-unc-GH3
RUG063	g__Prevotella	scaffold_102	PUL1045	75	81	susC-susD-unc-unc-GH2-unc-GH20
RUG063	g__Prevotella	scaffold_102	PUL1044	24	34	GH97-CE2-unc-unc-unc-unc-susC-susD-GH27-unc-GH127
RUG550	g__Prevotella	scaffold_2635	PUL2294	40	45	GH43-unc-susC-susD-GH43-GH31
RUG504	g__Prevotella	scaffold_2379	PUL2295	11	16	susC-susD-unc-GH16-GH5-GH3
RUG771	f__Prevotellaceae	scaffold_156	PUL1046	21	22	susC-susD
RUG771	f__Prevotellaceae	scaffold_156	PUL1047	4	7	susC-susD-unc-GH32
RUG423	g__Prevotella	scaffold_1777	PUL2299	2	3	susC-susD
RUG535	f__Prevotellaceae	scaffold_3196	PUL1051	9	17	GH13-unc-unc-unc-susD-susC-unc-susC-susD
RUG424	f__Prevotellaceae	scaffold_249	PUL2301	22	25	GH92-unc-susC-susD
RUG647	g__Prevotella	scaffold_7039	PUL2303	2	5	susC-susD-unc-GH66
RUG812	f__Prevotellaceae	scaffold_221	PUL1052	42	43	susC-susD
hRUG879	g__Prevotella	NODE_215_length_63456_cov_12.9103	PUL1053	2	27	susC-susD-unc-unc-unc-GH2-GH88-unc-susD-unc-unc-unc-GH2-GH51-GH20-unc-unc-unc-unc-susC-unc-unc-susD-unc-unc-susD
RUG504	g__Prevotella	scaffold_149	PUL2305	82	86	GH97-susC-susD-unc-GH13
RUG550	g__Prevotella	scaffold_6706	PUL2306	20	21	susC-susD
RUG742	f__Prevotellaceae	scaffold_93	PUL1055	1	2	susC-susD
RUG216	f__Prevotellaceae	scaffold_13	PUL2307	131	140	GH97-GH77-unc-unc-unc-susC-susD-unc-unc-GH13
hRUG858	g__prevotella	NODE_418_length_49100_cov_21.0309	PUL2308	7	11	susC-susD-unc-GH43-GH28
hRUG907	f__Prevotellaceae	NODE_2898_length_21256_cov_14.7446	PUL1056	8	14	GH32-unc-unc-susC-susD-unc-GH32
RUG249	f__Prevotellaceae	scaffold_5328	PUL2309	4	5	susC-susD
RUG144	g__Prevotella	scaffold_702	PUL2310	8	13	CE10-unc-unc-unc-susC-susD
RUG058	f__Prevotellaceae	scaffold_1191	PUL1058	3	12	CE1-GH77-GH97-GH13-GH13-unc-susC-susD-unc-GH43
RUG383	g__Prevotella	scaffold_424	PUL1057	3	10	susC-unc-susC-GH13-unc-unc-susD-susC
RUG003	f__Prevotellaceae	scaffold_200	PUL2311	49	50	susC-susD
RUG459	g__Prevotella	scaffold_3536	PUL1063	3	4	susC-susD
RUG056	g__Prevotella	scaffold_112	PUL1062	4	5	susC-susD
RUG056	g__Prevotella	scaffold_112	PUL1060	29	42	GH43-GH10-unc-unc-unc-GH67-GH35-susC-susD-unc-GH10-susC-susD-GH3
RUG056	g__Prevotella	scaffold_112	PUL1059	14	23	GH5-unc-unc-susC-susD-unc-GH5-CE7-GH26-GH130
RUG047	g__Prevotella	scaffold_4	PUL2313	23	29	susC-susD-unc-GH16-unc-GH5-GH3
RUG210	f__Prevotellaceae	scaffold_19	PUL1064	95	96	susC-susD
RUG269	f__Prevotellaceae	scaffold_284	PUL1065	32	34	GT2-susC-susD
RUG136	g__Prevotella	scaffold_6450	PUL1067	2	3	susC-susD
RUG785	f__Prevotellaceae	scaffold_7293	PUL2315	1	4	susC-susD-unc-GH32
RUG549	f__Prevotellaceae	scaffold_315	PUL2316	6	9	susC-susD-unc-GT51
RUG126	g__Prevotella	scaffold_3509	PUL2320	1	8	GH13-unc-unc-unc-susC-susD-CE1-CE1
RUG419	g__Prevotella	scaffold_1333	PUL1068	3	5	susC-susD-GH36
RUG126	g__Prevotella	scaffold_751	PUL1069	2	7	GH43-unc-susC-susD-GH43-GH31
RUG209	f__Prevotellaceae	scaffold_2154	PUL1075	26	36	GT4-PL10-unc-GH97-unc-unc-susC-susD-unc-GH13-GH13
RUG507	f__Prevotellaceae	scaffold_353	PUL1074	32	33	susC-susD
RUG101	g__Prevotella	scaffold_700	PUL2322	17	26	susC-susD-unc-unc-GH5-unc-unc-unc-susD-susC
RUG461	f__Prevotellaceae	scaffold_6194	PUL2323	4	5	susC-susD
RUG571	f__Prevotellaceae	k87_32320806	PUL1076	11	21	GH13-GH13-unc-unc-susC-susD-unc-GH43-unc-GH43-GH43
RUG415	f__Prevotellaceae	scaffold_1265	PUL2325	3	14	GH106-unc-unc-PL1-unc-unc-unc-susC-susD-GH28-GH2-GH106
RUG233	g__Prevotella	scaffold_2708	PUL1078	7	8	susC-susD
RUG219	f__Prevotellaceae	scaffold_218	PUL1077	23	30	GH43-GH10-unc-unc-GH67-GH35-susC-susD
hRUG906	g__Prevotella	NODE_3572_length_18974_cov_16.2959	PUL2326	1	8	GH35-susC-susD-unc-GH10-susC-susD-GH3
RUG541	g__Prevotella	scaffold_225	PUL1079	86	88	GH13-susC-susD
RUG085	f__Prevotellaceae	scaffold_2738	PUL1080	11	16	susC-susD-unc-unc-unc-CBM67
RUG339	g__Prevotella	scaffold_8207	PUL2329	1	6	susC-susD-unc-unc-GH43-GH43
RUG424	f__Prevotellaceae	scaffold_413	PUL1081	5	15	GH105-PL11-unc-unc-PL11-CE12-unc-susC-susD-unc-GH77
RUG577	f__Prevotellaceae	scaffold_195	PUL1084	13	18	GH43-GH67-unc-unc-susC-susD
RUG577	f__Prevotellaceae	scaffold_195	PUL1083	43	44	susC-susD
RUG577	f__Prevotellaceae	scaffold_195	PUL1082	4	5	susC-susD
RUG330	f__Prevotellaceae	scaffold_83	PUL2330	48	56	GH13-unc-susC-susD-unc-GH97-unc-unc-susC
RUG112	f__Prevotellaceae	scaffold_901	PUL2331	7	30	GH31-unc-unc-GH31-unc-unc-unc-GH31-unc-GH38-CBM35-GH43-unc-susC-susD-unc-GH43-GH43-GH43-unc-unc-unc-GH2-GH2
RUG490	f__Prevotellaceae	scaffold_775	PUL2332	3	4	susC-susD
RUG143	g__Prevotella	scaffold_3319	PUL2333	7	8	susC-susD
RUG259	f__Prevotellaceae	scaffold_538	PUL2334	24	32	GH130-GH26-CE7-susC-susD-unc-unc-GH5-GH26
RUG126	g__Prevotella	scaffold_3087	PUL2335	5	20	GH31-unc-unc-susC-susD-unc-unc-GH5-unc-unc-GH2-GH97-GH3-GH9-unc-CE10
RUG405	f__Prevotellaceae	scaffold_280	PUL1085	11	16	susC-susD-unc-unc-unc-CBM67
RUG137	g__Prevotella	scaffold_418	PUL1086	50	53	susC-susD-unc-GH16
RUG711	f__Prevotellaceae	scaffold_972	PUL1088	8	9	susC-susD
RUG519	f__Prevotellaceae	scaffold_9304	PUL2337	3	4	susC-susD
RUG073	g__Prevotella	scaffold_7270	PUL1089	2	3	susC-susD
RUG423	g__Prevotella	scaffold_2201	PUL1092	2	6	GH18-susC-susD-susC-susD
RUG446	f__Prevotellaceae	scaffold_2474	PUL1090	1	8	susC-susD-unc-GH5-GH5-CE7-GH26-GH130
hRUG879	g__Prevotella	NODE_2853_length_21443_cov_12.8376	PUL2338	11	12	susC-susD
RUG108	g__Prevotella	scaffold_11051	PUL2339	1	4	susC-susD-unc-GH13
RUG307	f__Prevotellaceae	scaffold_2906	PUL1094	1	4	susC-susD-unc-PL1
RUG759	g__Prevotella	scaffold_3548	PUL2340	8	9	susC-susD
RUG419	g__Prevotella	scaffold_154	PUL2341	1	9	GH57-GT4-GH133-susC-susD-GH13-unc-unc-CE10
RUG062	f__Prevotellaceae	scaffold_936	PUL2342	25	32	susC-susD-unc-GH43-unc-GH43-GH43-GH51
RUG317	f__Prevotellaceae	scaffold_348	PUL2343	39	40	susC-susD
RUG144	g__Prevotella	scaffold_1000	PUL1097	4	6	susC-susD-GH32
RUG139	g__Prevotella	scaffold_2555	PUL2344	5	8	GT2-unc-susC-susD
RUG657	f__Prevotellaceae	scaffold_3	PUL1098	43	46	GH43-unc-susC-susD
RUG070	f__Prevotellaceae	scaffold_2968	PUL2346	11	12	susC-susD
RUG108	g__Prevotella	scaffold_20	PUL2350	11	20	GH3-unc-unc-unc-GH43-unc-susC-susD-GH43-GH31
RUG108	g__Prevotella	scaffold_20	PUL2349	26	39	GH29-unc-unc-unc-GH97-unc-CE1-GH3-unc-unc-GH43-GH43-susC-susD
RUG108	g__Prevotella	scaffold_20	PUL2351	70	75	GH13-unc-unc-susC-susD-CE1
RUG108	g__Prevotella	scaffold_20	PUL2348	45	53	GH115-GH9-unc-CE6-unc-susC-susD-GH115-CE1
RUG697	g__Prevotella	scaffold_6056	PUL2352	1	6	susC-susD-unc-GH16-unc-GH5
RUG744	f__Prevotellaceae	scaffold_2238	PUL2353	5	8	susC-susD-unc-GH32
RUG827	g__Prevotella	scaffold_158	PUL2354	2	5	susC-susD-unc-PL1
hRUG905	g__Prevotella	NODE_19165_length_6274_cov_16.0637	PUL1101	2	3	susC-susD
RUG602	f__Prevotellaceae	scaffold_1445	PUL2355	6	7	susC-susD
RUG224	f__Prevotellaceae	scaffold_87	PUL1102	75	83	GH130-GH26-CE7-unc-susC-susD-unc-unc-GH5
RUG058	f__Prevotellaceae	scaffold_260	PUL2358	38	39	susC-susD
RUG405	f__Prevotellaceae	scaffold_12526	PUL1104	2	3	susC-susD
RUG827	g__Prevotella	scaffold_77	PUL2359	11	15	susC-susD-unc-GH88-GH2
RUG415	f__Prevotellaceae	scaffold_672	PUL1106	1	4	susC-susD-unc-GH3
RUG446	f__Prevotellaceae	scaffold_2587	PUL2360	25	34	GH32-unc-unc-GT32-unc-unc-susC-susD-unc-GH32
RUG533	g__Prevotella	scaffold_154	PUL1108	1	4	susC-susD-unc-susD
RUG415	f__Prevotellaceae	scaffold_773	PUL2362	1	17	susD-unc-susC-unc-PL11-unc-GH28-GH2-unc-unc-unc-unc-susC-susD-GH30-unc-GH2
RUG339	g__Prevotella	scaffold_585	PUL2363	12	16	susC-susD-unc-PL11-CE12
RUG301	g__Prevotella	k87_12822341	PUL2365	5	17	susC-susD-unc-unc-GT9-unc-unc-unc-GH32-susD-susC-unc-GH32
RUG318	g__Prevotella	scaffold_35	PUL2367	15	17	CE8-susC-susD
RUG318	g__Prevotella	scaffold_35	PUL2366	82	83	susC-susD
RUG465	f__Prevotellaceae	scaffold_100	PUL1111	22	27	GH3-unc-GH115-unc-susC-susD
RUG144	g__Prevotella	scaffold_5237	PUL2368	2	6	susC-unc-unc-susD-susC
RUG136	g__Prevotella	scaffold_8363	PUL2369	2	3	susC-susD
RUG415	f__Prevotellaceae	scaffold_6990	PUL1112	1	2	susC-susD
RUG178	f__Prevotellaceae	scaffold_63	PUL1114	19	24	susC-susD-unc-unc-susC-susD
RUG383	g__Prevotella	scaffold_244	PUL1117	1	10	CE8-unc-unc-unc-susC-susD-unc-GH43-GH43-GH43
RUG176	g__Prevotella	scaffold_323	PUL1118	11	26	GH43-GH10-unc-unc-unc-GH67-GH35-susC-susD-unc-GH10-unc-unc-unc-unc-PL1
RUG086	f__Prevotellaceae	scaffold_248	PUL1119	9	17	susC-susD-unc-unc-unc-unc-GH127-unc-GH78
RUG292	f__Prevotellaceae	scaffold_1199	PUL2371	3	9	susC-susD-unc-PL1-GH57-GT4-GH133
RUG782	g__Prevotella	scaffold_3449	PUL2372	1	7	GH32-unc-unc-unc-unc-susC-susD
RUG249	f__Prevotellaceae	scaffold_2063	PUL2373	4	13	GH2-GH105-GH28-unc-PL11-unc-susC-susD-unc-GH2
RUG224	f__Prevotellaceae	scaffold_207	PUL2375	3	9	susC-susD-unc-unc-GH32-unc-GH127
RUG843	f__Prevotellaceae	scaffold_3078	PUL2376	1	5	susC-susD-unc-PL11-PL11
RUG771	f__Prevotellaceae	scaffold_231	PUL2378	29	37	CE8-susC-susD-GH43-unc-GH28-unc-susC-susD
RUG647	g__Prevotella	scaffold_49	PUL2379	69	73	susC-susD-GH115-GH3-CE1
RUG647	g__Prevotella	scaffold_49	PUL2381	80	85	GH43-GH43-susD-susC-susC-susD
RUG423	g__Prevotella	scaffold_1228	PUL1121	2	3	susC-susD
RUG462	f__Prevotellaceae	scaffold_8604	PUL2382	1	2	susC-susD
RUG086	f__Prevotellaceae	scaffold_552	PUL2383	21	22	susC-susD
RUG383	g__Prevotella	scaffold_978	PUL2384	5	6	susC-susD
RUG301	g__Prevotella	k87_6319179	PUL2385	1	2	susC-susD
RUG766	f__Prevotellaceae	scaffold_10408	PUL2386	8	9	susC-susD
RUG073	g__Prevotella	scaffold_2933	PUL2387	5	9	susC-susD-unc-unc-GH20
hRUG908	g__Prevotella	NODE_4122_length_17529_cov_19.4427	PUL2388	8	12	susC-susD-GH30-GH30-GH30
RUG549	f__Prevotellaceae	scaffold_845	PUL1122	30	31	susC-susD
RUG172	f__Prevotellaceae	scaffold_58	PUL1123	1	17	GH95-GH31-susC-susD-CE1-GH43-GH43-CBM6-CE10-GH43-CE6-CE10-CE1-GH10-unc-GH3-CE15
RUG144	g__Prevotella	scaffold_307	PUL1126	36	37	susC-susD
RUG144	g__Prevotella	scaffold_307	PUL1125	7	9	susC-susD-GH16
RUG228	f__Prevotellaceae	scaffold_247	PUL1124	62	64	susC-susC-susD
RUG451	f__Prevotellaceae	scaffold_15	PUL1127	23	32	GH9-GH18-GH16-unc-susC-susD-unc-unc-unc-GH30
RUG415	f__Prevotellaceae	scaffold_232	PUL2391	9	24	susC-susD-unc-unc-unc-GH43-unc-susD-susC-unc-unc-unc-unc-susC-susD-GH29
hRUG873	f__Prevotellaceae	NODE_19917_length_6086_cov_44.6815	PUL1128	2	3	susC-susD
RUG668	f__Prevotellaceae	scaffold_11614	PUL2393	1	2	susC-susD
RUG397	f__Prevotellaceae	scaffold_166	PUL2395	40	41	susC-susD
RUG137	g__Prevotella	scaffold_1602	PUL2396	4	7	susC-susD-unc-GH53
RUG476	f__Prevotellaceae	scaffold_428	PUL2397	9	29	GH43-unc-susC-susD-unc-unc-unc-unc-GH43-GH43-unc-unc-unc-unc-GH8-unc-unc-GH95-unc-unc-GH51
RUG037	f__Prevotellaceae	scaffold_76	PUL1132	87	93	GH35-susC-susD-susC-susD-unc-GH10
RUG144	g__Prevotella	scaffold_1170	PUL1133	5	17	susC-unc-GH30-unc-unc-unc-unc-susC-unc-GH5-unc-susC-susD
hRUG879	g__Prevotella	NODE_2153_length_24892_cov_13.9124	PUL2398	13	16	susC-susD-GH29-GH2
RUG136	g__Prevotella	scaffold_1880	PUL2399	2	3	susC-susD
RUG224	f__Prevotellaceae	scaffold_128	PUL1134	32	40	susC-susD-unc-GH16-GH3-unc-CE1-GH3-GH43
RUG058	f__Prevotellaceae	scaffold_513	PUL1135	10	13	susC-susD-unc-GH32
RUG339	g__Prevotella	scaffold_2116	PUL2402	3	6	susC-susD-unc-GH32
RUG490	f__Prevotellaceae	scaffold_4744	PUL2403	2	3	susC-susD
RUG116	g__Prevotella	scaffold_3952	PUL2404	1	2	susC-susD
RUG419	g__Prevotella	scaffold_305	PUL2405	63	64	susC-susD
RUG249	f__Prevotellaceae	scaffold_302	PUL1136	45	50	susC-susD-unc-GH16-GH3-GH3
RUG401	f__Prevotellaceae	scaffold_91	PUL1138	33	42	susC-susD-unc-GH16-GH3-susC-susD-GH43-unc-GH3
RUG515	g__Prevotella	scaffold_1516	PUL1139	8	9	susC-susD
RUG309	f__Prevotellaceae	scaffold_1896	PUL1140	4	6	susC-susD-GH115
RUG144	g__Prevotella	scaffold_1365	PUL1146	5	6	susC-susD
RUG144	g__Prevotella	scaffold_1365	PUL1145	20	26	susC-susD-unc-unc-GH97-unc-GH66
RUG195	f__Prevotellaceae	scaffold_329	PUL1144	35	48	GH13-unc-unc-susD-susC-unc-unc-unc-unc-susC-susD-unc-GH43-GH43
hRUG873	f__Prevotellaceae	NODE_16765_length_6968_cov_53.6372	PUL1147	1	2	susC-susD
RUG403	f__Prevotellaceae	k87_29607182	PUL2407	5	7	susD-susC-susD
RUG412	f__Prevotellaceae	scaffold_161	PUL2409	45	49	GT2-unc-unc-susC-susD
RUG412	f__Prevotellaceae	scaffold_161	PUL2408	59	62	susC-susD-unc-GT51
hRUG879	g__Prevotella	NODE_580_length_44295_cov_15.1806	PUL2411	9	14	susC-susD-GH32-unc-unc-GH3
hRUG879	g__Prevotella	NODE_580_length_44295_cov_15.1806	PUL2410	21	22	susC-susD
RUG318	g__Prevotella	scaffold_82	PUL1149	58	59	susC-susD
RUG318	g__Prevotella	scaffold_82	PUL1150	41	42	susC-susD
RUG058	f__Prevotellaceae	scaffold_94	PUL2412	25	35	susC-susD-GH28-unc-unc-susD-GH92-GH92-GH89-unc-GH2
RUG069	g__Prevotella	scaffold_99	PUL2414	84	85	susC-susD
RUG069	g__Prevotella	scaffold_99	PUL2413	24	33	GT4-unc-GH43-unc-susC-susD-unc-GH16-GH5-GH3
RUG112	f__Prevotellaceae	scaffold_86	PUL2415	27	38	GH133-GT4-GH57-GH43-GH10-unc-GH28-susC-susD-GH92-GH92-GH89
RUG405	f__Prevotellaceae	scaffold_790	PUL2417	12	20	GH130-GH26-CE7-susC-susD-unc-unc-GH5-GH26
hRUG888	f__Prevotellaceae	NODE_5136_length_15445_cov_37.6461	PUL2418	10	12	susC-susD-GH97
RUG178	f__Prevotellaceae	scaffold_639	PUL2419	33	34	susC-susD
RUG459	g__Prevotella	scaffold_92	PUL1153	24	31	GH127-unc-unc-GH43-GH97-GH127-susC-susD
RUG169	g__Prevotella	scaffold_544	PUL1152	23	26	GT2-unc-susC-susD
hRUG879	g__Prevotella	NODE_236_length_60517_cov_12.3834	PUL1151	28	38	GH27-unc-unc-susD-susC-unc-GH28-PL9-susD-unc-susD
RUG056	g__Prevotella	scaffold_5308	PUL1154	1	3	GH16-susC-susD
RUG515	g__Prevotella	scaffold_827	PUL1155	18	19	susC-susD
hRUG907	f__Prevotellaceae	NODE_6049_length_13979_cov_23.8901	PUL1156	3	7	susC-susD-unc-GH66-GH97
hRUG908	g__Prevotella	NODE_13047_length_8341_cov_12.4467	PUL2420	2	3	susC-susD
RUG112	f__Prevotellaceae	scaffold_16	PUL2421	61	75	CBM6-CE10-GH94-unc-CE10-unc-unc-unc-susC-susD-unc-GH3-PL1-unc-GH35
RUG318	g__Prevotella	scaffold_415	PUL1158	9	11	susC-susD-GH32
RUG339	g__Prevotella	scaffold_2383	PUL1157	2	6	GH97-susC-susD-unc-GH13
RUG273	g__Prevotella	scaffold_2580	PUL2422	4	9	susC-susD-unc-unc-unc-CE15
RUG515	g__Prevotella	scaffold_2335	PUL2424	3	6	susC-susD-susC-susD
RUG838	g__Prevotella	scaffold_738	PUL2426	26	32	susC-susD-unc-GH16-unc-GH5-GH3
RUG143	g__Prevotella	scaffold_63	PUL1163	48	52	susC-susD-unc-GH20-GH20
RUG143	g__Prevotella	scaffold_63	PUL1164	30	36	susC-susD-unc-unc-unc-unc-CE12
RUG280	f__Prevotellaceae	scaffold_108	PUL2427	121	128	CE12-CE12-unc-GH28-susC-susD-unc-GH105
RUG465	f__Prevotellaceae	scaffold_9	PUL1165	90	91	susC-susD
RUG451	f__Prevotellaceae	scaffold_277	PUL2428	25	29	susC-susD-unc-GH32-GH32
RUG022	f__Prevotellaceae	scaffold_58	PUL2431	57	63	susD-susC-unc-unc-unc-susC-susD
RUG022	f__Prevotellaceae	scaffold_58	PUL2430	36	42	susC-susD-unc-GH32-unc-unc-GH32
RUG176	g__Prevotella	scaffold_44	PUL2432	20	29	GH130-GH26-CE7-susC-susD-unc-unc-GH5-GH26-GH26
RUG668	f__Prevotellaceae	scaffold_2107	PUL2433	9	10	susC-susD
RUG546	f__Prevotellaceae	scaffold_418	PUL1166	6	7	susC-susD
RUG459	g__Prevotella	scaffold_1297	PUL2435	1	4	susC-susD-GH97-GH13
RUG647	g__Prevotella	scaffold_128	PUL2438	12	25	susC-susD-unc-GH32-unc-unc-unc-susC-susD-unc-GH32-unc-unc-GH32
RUG541	g__Prevotella	scaffold_52	PUL1169	36	51	GH89-unc-GH28-susC-susD-GH28-GH92-GH92-unc-unc-unc-unc-GH53-unc-unc-GH13
RUG771	f__Prevotellaceae	scaffold_98	PUL1171	2	3	susC-susD
RUG849	f__Prevotellaceae	scaffold_433	PUL1172	4	5	susC-susD
RUG136	g__Prevotella	scaffold_291	PUL1174	1	2	susC-susD
RUG232	g__Prevotella	scaffold_92	PUL1177	15	25	GH53-unc-unc-GH32-unc-unc-unc-susC-susD-unc-GH32
RUG232	g__Prevotella	scaffold_92	PUL1176	43	48	GH130-unc-unc-CE7-susC-susD
RUG232	g__Prevotella	scaffold_92	PUL1175	75	79	GH115-unc-unc-susC-susD
RUG383	g__Prevotella	scaffold_134	PUL2440	3	6	susC-susD-unc-GH32
RUG143	g__Prevotella	scaffold_3374	PUL2441	3	8	CE10-susC-susD-unc-GH88-GH2
RUG071	f__Prevotellaceae	scaffold_71	PUL1179	8	16	GH105-unc-unc-unc-GH127-unc-unc-susC-susD
RUG318	g__Prevotella	scaffold_251	PUL1181	19	28	GT9-unc-unc-unc-GH57-GT4-GH133-susC-susD-GH13
RUG212	g__Prevotella	scaffold_4330	PUL1182	6	7	susC-susD
RUG535	f__Prevotellaceae	scaffold_398	PUL2442	1	4	susC-susD-unc-GH32
RUG058	f__Prevotellaceae	scaffold_15	PUL2443	59	68	GH9-GH18-GH16-unc-susC-susD-unc-unc-unc-GH30
RUG751	g__Prevotella	scaffold_1144	PUL2444	6	9	GH98-unc-susC-susD
RUG295	g__Prevotella	scaffold_1308	PUL2445	11	16	susC-susD-unc-GH16-GH5-GH3
RUG548	f__Prevotellaceae	scaffold_284	PUL1188	45	52	GT51-unc-unc-GT4-unc-unc-susC-susD
RUG278	f__Prevotellaceae	scaffold_77	PUL1186	1	2	susC-susD
RUG278	f__Prevotellaceae	scaffold_77	PUL1187	34	43	susC-susD-unc-GH16-GH5-susC-susD-GH43-unc-GH3
RUG073	g__Prevotella	scaffold_48	PUL2447	29	30	susC-susD
RUG073	g__Prevotella	scaffold_48	PUL2448	77	83	susC-susD-unc-unc-susC-unc-GH30
RUG483	f__Prevotellaceae	scaffold_54	PUL1189	2	6	susC-susD-unc-unc-susC
RUG412	f__Prevotellaceae	scaffold_301	PUL1192	90	93	susC-unc-susC-susD
RUG412	f__Prevotellaceae	scaffold_301	PUL1191	79	80	susC-susD
RUG160	g__Prevotella	scaffold_352	PUL1190	3	4	susC-susD
RUG022	f__Prevotellaceae	scaffold_72	PUL1193	95	106	susC-susD-unc-GH5-unc-unc-unc-unc-GH5-CE7-GH26-GH130
RUG064	f__Prevotellaceae	scaffold_19	PUL1195	45	70	susC-susD-unc-unc-GH13-GH77-GH97-unc-GH13-GH13-unc-susC-susD-unc-GH43-unc-GH43-unc-unc-unc-GH2-unc-unc-unc-unc-GH25
RUG022	f__Prevotellaceae	scaffold_563	PUL1197	28	29	susC-susD
RUG403	f__Prevotellaceae	k87_4795476	PUL1199	33	34	susC-susD
RUG755	f__Prevotellaceae	scaffold_2039	PUL1201	6	12	GH3-unc-susC-susD-unc-GH16-GH3
hRUG908	g__Prevotella	NODE_25669_length_4999_cov_14.5793	PUL1200	1	2	susC-susD
RUG003	f__Prevotellaceae	scaffold_1193	PUL2451	18	29	GH3-unc-unc-unc-GH5-unc-unc-unc-unc-GH43-susC-susD
RUG401	f__Prevotellaceae	scaffold_7	PUL1203	19	22	susC-susD-unc-GT51
RUG423	g__Prevotella	scaffold_4580	PUL1204	4	5	susC-susD
RUG419	g__Prevotella	scaffold_2	PUL1206	167	177	susC-susD-GH31-unc-GH43-unc-susD-susC-susD-unc-GH16
RUG494	f__Prevotellaceae	scaffold_993	PUL2453	11	12	susC-susD
RUG759	g__Prevotella	scaffold_3323	PUL2454	1	5	susC-susD-unc-unc-GH2
RUG107	f__Prevotellaceae	scaffold_192	PUL2457	53	54	susC-susD
hRUG913	f__Prevotellaceae	NODE_9291_length_10577_cov_8.54324	PUL1208	4	5	susC-susD
hRUG879	g__Prevotella	NODE_16145_length_7163_cov_9.56654	PUL1209	3	4	susC-susD
RUG047	g__Prevotella	scaffold_15	PUL1210	116	121	susC-susD-unc-GH67-unc-GH2
RUG116	g__Prevotella	scaffold_6336	PUL2459	2	3	susC-susD
RUG459	g__Prevotella	scaffold_1901	PUL1211	27	28	susC-susD
RUG307	f__Prevotellaceae	scaffold_3380	PUL2460	3	6	susC-susD-unc-GH32
RUG318	g__Prevotella	scaffold_645	PUL1212	16	19	susC-susD-CE1-GH3
hRUG879	g__Prevotella	NODE_448_length_48202_cov_14.0899	PUL2463	17	24	GH2-unc-unc-unc-susC-susD-unc-GH105
RUG249	f__Prevotellaceae	scaffold_270	PUL2464	4	14	susC-susD-unc-unc-GH3-unc-unc-GH2-GH33-unc-GH95
RUG178	f__Prevotellaceae	scaffold_609	PUL2465	9	18	susC-susD-unc-unc-unc-GH106-unc-GH2-GH2-GH5
RUG376	f__Prevotellaceae	k87_6003994	PUL2466	1	13	GH2-unc-unc-unc-unc-GT27-GH3-unc-unc-susC-susD-unc-susC
RUG849	f__Prevotellaceae	scaffold_7738	PUL1213	2	8	susC-unc-unc-unc-unc-susD-susC
RUG430	g__Prevotella	k87_41689149	PUL1214	3	4	susC-susD
RUG430	g__Prevotella	k87_7253882	PUL1215	10	16	susC-susD-unc-GH43-unc-unc-GH78
RUG307	f__Prevotellaceae	scaffold_541	PUL1216	2	11	susC-unc-unc-susC-susD-unc-unc-unc-unc-GH31
RUG232	g__Prevotella	scaffold_123	PUL1217	61	62	susC-susD
RUG137	g__Prevotella	scaffold_375	PUL1219	35	39	GH16-susC-susD-unc-GH3
RUG137	g__Prevotella	scaffold_375	PUL1218	21	26	susC-susD-GH16-unc-unc-GH97
hRUG873	f__Prevotellaceae	NODE_10555_length_9679_cov_46.5879	PUL2471	4	5	susC-susD
hRUG905	g__Prevotella	NODE_24561_length_5179_cov_18.2137	PUL1220	1	2	susC-susD
RUG379	f__Prevotellaceae	scaffold_1398	PUL2472	10	13	susC-susD-unc-GH32
RUG755	f__Prevotellaceae	scaffold_1638	PUL2473	10	11	susC-susD
RUG532	f__Prevotellaceae	scaffold_18	PUL1221	31	53	susC-susD-unc-unc-GH13-GH53-unc-unc-unc-GH13-GT2-unc-unc-unc-GH13-GH77-unc-unc-GT4-unc-GT4-unc-GT4
RUG599	f__Prevotellaceae	scaffold_530	PUL1222	24	29	susC-susD-unc-GH32-unc-GH32
RUG108	g__Prevotella	scaffold_335	PUL2475	47	51	susC-susD-unc-GH16-GH5
RUG843	f__Prevotellaceae	scaffold_15360	PUL2476	1	2	susC-susD
RUG301	g__Prevotella	k87_6268464	PUL2477	5	11	GH92-unc-unc-unc-unc-susC-susD
RUG423	g__Prevotella	scaffold_1330	PUL2478	4	6	susC-susD-GH32
hRUG888	f__Prevotellaceae	NODE_11608_length_9069_cov_33.7221	PUL1224	2	3	susC-susD
RUG838	g__Prevotella	scaffold_704	PUL2480	7	13	GH31-GH5-susC-susD-unc-unc-GH9
hRUG906	g__Prevotella	NODE_14887_length_7596_cov_20.9348	PUL2481	1	3	GH16-susC-susD
RUG136	g__Prevotella	scaffold_1817	PUL2484	13	14	susC-susD
RUG085	f__Prevotellaceae	scaffold_443	PUL2483	33	34	susC-susD
RUG069	g__Prevotella	scaffold_662	PUL1225	10	11	susC-susD
RUG755	f__Prevotellaceae	scaffold_550	PUL1226	19	24	GT2-unc-unc-unc-susC-susD
RUG178	f__Prevotellaceae	scaffold_130	PUL2486	28	60	CE1-GH2-GH76-unc-susD-susC-unc-unc-GH43-unc-GH127-unc-unc-unc-unc-CBM35-unc-GH43-unc-susC-susD-unc-GH43-unc-GH31-unc-unc-unc-GH31-GH31-unc-unc-GH20
RUG302	g__Prevotella	scaffold_1178	PUL1227	11	15	susC-susD-unc-unc-GH28
RUG473	g__Prevotella	scaffold_9820	PUL1228	1	3	GH28-susC-susD
RUG443	f__Prevotellaceae	scaffold_2085	PUL1229	2	3	susC-susD
RUG383	g__Prevotella	scaffold_334	PUL1230	12	16	susC-susD-unc-PL11-CE12
RUG445	f__Prevotellaceae	scaffold_275	PUL2490	16	20	CE8-susC-unc-susC-susD
hRUG906	g__Prevotella	NODE_10866_length_9493_cov_16.4061	PUL1231	3	4	susC-susD
RUG069	g__Prevotella	scaffold_141	PUL2492	4	24	susC-susD-unc-GH32-GH32-unc-unc-unc-CE1-GH43-CE1-unc-GH95-GH3-unc-unc-GH43-GH43-CBM6-susC-susD
RUG160	g__Prevotella	scaffold_203	PUL1232	11	14	susC-susD-unc-GH32
RUG232	g__Prevotella	scaffold_627	PUL2497	58	60	susC-susD-CE12
RUG232	g__Prevotella	scaffold_627	PUL2496	3	4	susC-susD
hRUG879	g__Prevotella	NODE_8313_length_11413_cov_14.3441	PUL2498	4	6	susC-susC-susD
RUG317	f__Prevotellaceae	scaffold_98	PUL1233	36	40	susC-susD-unc-GH32-GH32
RUG073	g__Prevotella	scaffold_208	PUL2500	1	7	GH89-unc-unc-GH28-susC-susD-GH92
RUG233	g__Prevotella	scaffold_3439	PUL2501	2	5	susC-susD-unc-GH32
hRUG883	f__Prevotellaceae	NODE_13033_length_8347_cov_51.987	PUL1235	5	6	susC-susD
RUG838	g__Prevotella	scaffold_462	PUL2505	15	28	GH3-GH92-unc-GH92-GH76-unc-unc-susC-susD-unc-unc-unc-unc-GH43
RUG367	f__Prevotellaceae	scaffold_194	PUL1236	7	20	GH43-unc-unc-unc-unc-susC-susD-unc-GH92-GH76-unc-unc-unc-GH84
RUG485	f__Prevotellaceae	scaffold_397	PUL1237	5	12	GT51-unc-unc-GT4-unc-unc-susC-susD
RUG827	g__Prevotella	scaffold_403	PUL2506	4	16	GH43-susC-susD-GH35-GH105-unc-unc-GH20-unc-unc-unc-susC-CE8
RUG073	g__Prevotella	scaffold_4306	PUL2509	1	6	GH28-susC-susD-unc-unc-GH2
RUG602	f__Prevotellaceae	scaffold_981	PUL1238	1	2	susC-susD
RUG414	f__Prevotellaceae	scaffold_12	PUL2511	65	81	susC-unc-GH32-unc-unc-susC-susD-unc-GH32-unc-unc-susC-susD-unc-GH32-unc-GH32
RUG660	g__Prevotella	scaffold_718	PUL2512	28	29	susC-susD
RUG136	g__Prevotella	scaffold_1371	PUL2514	4	11	GH5-susD-susC-unc-unc-unc-susC-susD
RUG459	g__Prevotella	scaffold_1561	PUL2516	36	37	susC-susD
RUG063	g__Prevotella	scaffold_1668	PUL2517	27	34	susC-susD-unc-unc-unc-GH57-GT4-GH133
RUG030	f__Prevotellaceae	scaffold_1849	PUL2518	3	4	susC-susD
RUG318	g__Prevotella	scaffold_219	PUL1239	28	33	susC-susD-unc-unc-GH2-GH63
RUG144	g__Prevotella	scaffold_189	PUL2519	4	19	susC-susD-unc-unc-GH2-unc-GT51-unc-unc-unc-unc-GT2-GT14-unc-GH3-GH5
RUG136	g__Prevotella	scaffold_901	PUL2520	1	12	susC-unc-GH30-unc-unc-unc-susC-unc-GH5-unc-susC-susD
RUG070	f__Prevotellaceae	scaffold_53	PUL2521	9	13	GH35-unc-unc-susC-susD
RUG301	g__Prevotella	k87_17175665	PUL2522	11	12	susC-susD
RUG827	g__Prevotella	scaffold_73	PUL1240	4	17	GH3-unc-susC-susD-unc-GH16-GH5-unc-GH3-unc-unc-unc-unc-GH94
RUG446	f__Prevotellaceae	scaffold_1499	PUL1241	4	5	susC-susD
RUG232	g__Prevotella	scaffold_1175	PUL2524	20	24	susC-susD-unc-unc-GH32
RUG232	g__Prevotella	scaffold_1175	PUL2523	8	12	GH97-susC-susD-unc-GH13
hRUG873	f__Prevotellaceae	NODE_1083_length_34547_cov_46.572	PUL2525	24	27	susC-susD-GH5-GH50
RUG396	f__Prevotellaceae	scaffold_198	PUL1242	12	13	susC-susD
RUG401	f__Prevotellaceae	scaffold_2	PUL2526	48	55	GT51-unc-unc-GT4-unc-unc-susC-susD
RUG207	f__Prevotellaceae	scaffold_1	PUL2528	63	72	susC-susD-unc-unc-unc-GH92-GH89-unc-GH92-GH28
RUG446	f__Prevotellaceae	scaffold_4541	PUL2527	15	22	susC-susD-unc-GH88-GH2-unc-unc-GH51
RUG418	f__Prevotellaceae	scaffold_69	PUL2529	93	100	GH43-unc-unc-susC-susD-unc-unc-susC
RUG575	f__Prevotellaceae	scaffold_32	PUL1244	65	78	susC-susD-unc-GH32-GH32-unc-unc-unc-unc-susC-susD-unc-GH16-GH5
RUG073	g__Prevotella	scaffold_330	PUL1246	22	23	susC-susD
RUG457	g__Prevotella	scaffold_1796	PUL1247	6	11	susC-susD-CE1-CE1-CE1-GH3
RUG657	f__Prevotellaceae	scaffold_129	PUL1248	25	33	GH51-GH127-GH97-unc-susC-susD-unc-unc-GH127
RUG461	f__Prevotellaceae	scaffold_473	PUL1249	20	24	susC-susD-unc-unc-CE10
RUG168	g__Prevotella	scaffold_345	PUL2532	21	26	GH43-unc-unc-unc-susC-susD
RUG139	g__Prevotella	scaffold_806	PUL1250	29	33	susC-susD-unc-GH32-GH32
RUG280	f__Prevotellaceae	scaffold_1871	PUL1253	16	24	susC-susD-unc-GH5-GH5-CE7-GH26-GH26-GH130
RUG419	g__Prevotella	scaffold_2293	PUL1255	5	10	susC-susD-unc-unc-GH2-GH63
RUG582	g__Prevotella	scaffold_3077	PUL2533	2	9	susC-susD-unc-GH32-unc-unc-unc-GH32
RUG059	g__Prevotella	scaffold_161	PUL1256	31	35	susC-susD-PL11-GH28-CE12
RUG457	g__Prevotella	scaffold_2858	PUL2535	3	11	GH32-unc-unc-unc-unc-susC-susD-unc-GH32
RUG071	f__Prevotellaceae	scaffold_18	PUL1259	208	209	susC-susD
RUG071	f__Prevotellaceae	scaffold_18	PUL1261	86	94	GH73-unc-PL11-PL11-CE1-unc-susD-susC-susD
RUG071	f__Prevotellaceae	scaffold_18	PUL1258	59	63	susC-unc-unc-susD-susC
RUG107	f__Prevotellaceae	scaffold_256	PUL1262	27	39	GH105-PL1-unc-PL9-unc-CE8-susC-susD-unc-unc-unc-unc-GH3
RUG301	g__Prevotella	k87_11981998	PUL2538	12	22	susC-susD-unc-PL8-GH88-unc-unc-GH3-unc-unc-GH43
hRUG858	g__prevotella	NODE_100_length_79728_cov_21.2319	PUL2536	42	49	GT2-unc-unc-susC-susD-unc-unc-CE7
hRUG858	g__prevotella	NODE_100_length_79728_cov_21.2319	PUL2537	24	31	CE8-susC-susD-unc-unc-unc-GH28-GH28
RUG838	g__Prevotella	scaffold_619	PUL2539	12	16	susC-susD-unc-GH88-GH2
RUG126	g__Prevotella	scaffold_646	PUL2542	9	14	GH35-unc-susC-unc-susC-susD
RUG415	f__Prevotellaceae	scaffold_1795	PUL2543	2	11	GH28-unc-unc-unc-susC-susD-unc-unc-unc-PL1
RUG242	f__Prevotellaceae	scaffold_4195	PUL1265	6	7	susC-susD
RUG693	f__Prevotellaceae	scaffold_8428	PUL1266	1	2	susC-susD
RUG064	f__Prevotellaceae	scaffold_966	PUL2544	13	16	susC-susD-unc-GH5
RUG839	g__Prevotella	k87_11506569	PUL1267	1	15	susC-susD-unc-GH16-GH5-GH3-GH3-unc-GH16-GH128-unc-unc-unc-unc-GH81
RUG685	g__Prevotella	scaffold_562	PUL2546	1	9	susC-susD-unc-GH16-unc-GH5-GH3-unc-GH3
RUG685	g__Prevotella	scaffold_797	PUL1268	8	18	GH3-unc-unc-unc-susC-susC-susD-unc-GH43-GH43-GH43
RUG269	f__Prevotellaceae	scaffold_194	PUL2548	1	11	susC-susD-CBM32-unc-GH3-unc-susC-susD-unc-GH16-GH5
hRUG873	f__Prevotellaceae	NODE_3570_length_18983_cov_51.9222	PUL2549	11	12	susC-susD
RUG144	g__Prevotella	scaffold_1396	PUL2550	12	13	susC-susD
RUG533	g__Prevotella	scaffold_393	PUL2554	33	39	susC-susD-unc-unc-unc-susC-susD
RUG450	f__Prevotellaceae	scaffold_100	PUL1270	68	71	GH43-unc-susC-susD
RUG219	f__Prevotellaceae	scaffold_528	PUL1271	12	25	susC-susD-unc-GH43-GH43-unc-unc-unc-GH2-unc-unc-unc-unc-GH25
RUG056	g__Prevotella	scaffold_490	PUL2555	7	11	susC-susD-unc-GH43-GH43
RUG292	f__Prevotellaceae	scaffold_358	PUL1272	44	52	GH5-unc-unc-unc-susC-susD-unc-unc-GH32
RUG037	f__Prevotellaceae	scaffold_198	PUL1273	10	19	susC-susD-unc-GH5-unc-unc-GH5-CE7-GH26-GH130
RUG172	f__Prevotellaceae	scaffold_4095	PUL1274	9	10	susC-susD
RUG812	f__Prevotellaceae	scaffold_87	PUL2557	80	81	susC-susD
RUG419	g__Prevotella	scaffold_10952	PUL2559	2	5	susC-susD-unc-GH53
RUG301	g__Prevotella	k87_10039194	PUL2560	14	15	susC-susD
RUG445	f__Prevotellaceae	scaffold_408	PUL2561	60	67	susC-susD-GH2-unc-GH106-GH2-GH67-GH3
RUG172	f__Prevotellaceae	scaffold_398	PUL2563	28	31	susD-susC-susC-susD
RUG278	f__Prevotellaceae	scaffold_188	PUL2565	25	29	susC-susD-unc-GH32-GH32
RUG037	f__Prevotellaceae	scaffold_161	PUL2564	34	42	susC-susD-unc-unc-unc-unc-GH127-unc-GH78
RUG602	f__Prevotellaceae	scaffold_603	PUL2568	4	7	susC-susD-unc-GH32
RUG424	f__Prevotellaceae	scaffold_13	PUL2566	140	141	susC-susD
RUG424	f__Prevotellaceae	scaffold_13	PUL2567	14	17	GH51-GH28-susC-susD
RUG195	f__Prevotellaceae	scaffold_361	PUL2569	21	23	susC-susD-GH13
