# Supplementary material for: Assembly of 913 microbial genomes from metagenomic sequencing of the cow rumen
Source: Nat Commun. 2018 Feb 28;9:870. doi: 10.1038/s41467-018-03317-6 (PMC5830445; doi:10.1038/s41467-018-03317-6)
Supplement: Supplementary file 14 — Supplementary Data 12 [file 41467_2018_3317_MOESM14_ESM.xlsx]

## Sheet: pul_loci_derep_withkegg.tax
RUG	Predicted Taxonomy	Contig	PUL	Prot	Name	EC number
RUG553	o__Bacteroidales	scaffold_5476	PUL1039	scaffold_5476_4	susC
RUG553	o__Bacteroidales	scaffold_5476	PUL1039	scaffold_5476_5	susD
RUG178	f__Prevotellaceae	scaffold_338	PUL961	scaffold_338_40	GH28	EC:3.2.1.15	polygalacturonase
RUG178	f__Prevotellaceae	scaffold_338	PUL961	scaffold_338_41	susC
RUG178	f__Prevotellaceae	scaffold_338	PUL961	scaffold_338_42	susD
RUG178	f__Prevotellaceae	scaffold_338	PUL961	scaffold_338_43	unc	EC:3.1.4.46	glycerophosphodiester phosphodiesterase
RUG178	f__Prevotellaceae	scaffold_338	PUL961	scaffold_338_44	GH92
RUG178	f__Prevotellaceae	scaffold_338	PUL961	scaffold_338_45	unc
RUG178	f__Prevotellaceae	scaffold_338	PUL961	scaffold_338_46	GH92
RUG577	f__Prevotellaceae	scaffold_217	PUL2125	scaffold_217_8	CE10
RUG577	f__Prevotellaceae	scaffold_217	PUL2125	scaffold_217_9	CE10	EC:3.1.1.1	carboxylesterase
RUG577	f__Prevotellaceae	scaffold_217	PUL2125	scaffold_217_10	GH2	EC:3.2.1.23	beta-galactosidase
RUG577	f__Prevotellaceae	scaffold_217	PUL2125	scaffold_217_11	unc	EC:2.7.13.3	histidine kinase
RUG577	f__Prevotellaceae	scaffold_217	PUL2125	scaffold_217_12	GH53	EC:3.2.1.89	arabinogalactan endo-beta-1,4-galactanase
RUG577	f__Prevotellaceae	scaffold_217	PUL2125	scaffold_217_13	unc
RUG577	f__Prevotellaceae	scaffold_217	PUL2125	scaffold_217_14	unc
RUG577	f__Prevotellaceae	scaffold_217	PUL2125	scaffold_217_15	unc
RUG577	f__Prevotellaceae	scaffold_217	PUL2125	scaffold_217_16	unc
RUG577	f__Prevotellaceae	scaffold_217	PUL2125	scaffold_217_17	GH38	EC:3.2.1.24	alpha-mannosidase
RUG577	f__Prevotellaceae	scaffold_217	PUL2125	scaffold_217_18	unc	EC:2.7.13.3	histidine kinase
RUG577	f__Prevotellaceae	scaffold_217	PUL2125	scaffold_217_19	GH43	EC:3.2.1.55	non-reducing end alpha-L-arabinofuranosidase
RUG577	f__Prevotellaceae	scaffold_217	PUL2125	scaffold_217_20	GH43	EC:3.2.1.99	arabinan endo-1,5-alpha-L-arabinanase
RUG577	f__Prevotellaceae	scaffold_217	PUL2125	scaffold_217_21	unc
RUG577	f__Prevotellaceae	scaffold_217	PUL2125	scaffold_217_22	susC
RUG577	f__Prevotellaceae	scaffold_217	PUL2125	scaffold_217_23	susD
RUG577	f__Prevotellaceae	scaffold_217	PUL2125	scaffold_217_24	unc
RUG577	f__Prevotellaceae	scaffold_217	PUL2125	scaffold_217_25	unc
RUG577	f__Prevotellaceae	scaffold_217	PUL2125	scaffold_217_26	GH10	EC:3.2.1.8	endo-1,4-beta-xylanase
RUG176	g__Prevotella	scaffold_97	PUL1505	scaffold_97_38	susC
RUG176	g__Prevotella	scaffold_97	PUL1505	scaffold_97_39	susD
RUG107	f__Prevotellaceae	scaffold_91	PUL178	scaffold_91_9	susC
RUG107	f__Prevotellaceae	scaffold_91	PUL178	scaffold_91_10	susD
RUG107	f__Prevotellaceae	scaffold_91	PUL178	scaffold_91_11	CE15	EC:3.2.1.-
RUG107	f__Prevotellaceae	scaffold_91	PUL178	scaffold_91_12	unc
RUG107	f__Prevotellaceae	scaffold_91	PUL178	scaffold_91_13	unc
RUG107	f__Prevotellaceae	scaffold_91	PUL178	scaffold_91_14	CE1
RUG107	f__Prevotellaceae	scaffold_91	PUL178	scaffold_91_15	GH3	EC:3.2.1.21	beta-glucosidase
RUG107	f__Prevotellaceae	scaffold_91	PUL178	scaffold_91_16	unc
RUG107	f__Prevotellaceae	scaffold_91	PUL178	scaffold_91_17	GH35	EC:3.2.1.23	beta-galactosidase
RUG107	f__Prevotellaceae	scaffold_91	PUL178	scaffold_91_18	GH67	EC:3.2.1.139	alpha-glucuronidase
RUG436	o__Bacteroidales	scaffold_13045	PUL2123	scaffold_13045_3	susC
RUG436	o__Bacteroidales	scaffold_13045	PUL2123	scaffold_13045_4	susD
RUG590	o__Bacteroidales	scaffold_1629	PUL147	scaffold_1629_9	susD
RUG590	o__Bacteroidales	scaffold_1629	PUL147	scaffold_1629_10	susC
hRUG879	g__Prevotella	NODE_236_length_60517_cov_12.3834	PUL1151	NODE_236_length_60517_cov_12.3834_28	susD
hRUG879	g__Prevotella	NODE_236_length_60517_cov_12.3834	PUL1151	NODE_236_length_60517_cov_12.3834_29	unc
hRUG879	g__Prevotella	NODE_236_length_60517_cov_12.3834	PUL1151	NODE_236_length_60517_cov_12.3834_30	susD
hRUG879	g__Prevotella	NODE_236_length_60517_cov_12.3834	PUL1151	NODE_236_length_60517_cov_12.3834_31	PL9	EC:4.2.2.2	pectate lyase
hRUG879	g__Prevotella	NODE_236_length_60517_cov_12.3834	PUL1151	NODE_236_length_60517_cov_12.3834_32	GH28	EC:3.2.1.15	polygalacturonase
hRUG879	g__Prevotella	NODE_236_length_60517_cov_12.3834	PUL1151	NODE_236_length_60517_cov_12.3834_33	unc
hRUG879	g__Prevotella	NODE_236_length_60517_cov_12.3834	PUL1151	NODE_236_length_60517_cov_12.3834_34	susC
hRUG879	g__Prevotella	NODE_236_length_60517_cov_12.3834	PUL1151	NODE_236_length_60517_cov_12.3834_35	susD
hRUG879	g__Prevotella	NODE_236_length_60517_cov_12.3834	PUL1151	NODE_236_length_60517_cov_12.3834_36	unc
hRUG879	g__Prevotella	NODE_236_length_60517_cov_12.3834	PUL1151	NODE_236_length_60517_cov_12.3834_37	unc	EC:2.7.3.-
hRUG879	g__Prevotella	NODE_236_length_60517_cov_12.3834	PUL1151	NODE_236_length_60517_cov_12.3834_38	GH27
RUG406	o__Bacteroidales	scaffold_139	PUL1955	scaffold_139_90	susC
RUG406	o__Bacteroidales	scaffold_139	PUL1955	scaffold_139_91	susD
RUG456	o__Bacteroidales	scaffold_108	PUL1223	scaffold_108_139	GH32	EC:3.2.1.26	beta-fructofuranosidase
RUG456	o__Bacteroidales	scaffold_108	PUL1223	scaffold_108_140	GH32	EC:3.2.1.26	beta-fructofuranosidase
RUG456	o__Bacteroidales	scaffold_108	PUL1223	scaffold_108_141	unc
RUG456	o__Bacteroidales	scaffold_108	PUL1223	scaffold_108_142	susD
RUG456	o__Bacteroidales	scaffold_108	PUL1223	scaffold_108_143	susC
RUG456	o__Bacteroidales	scaffold_108	PUL1223	scaffold_108_144	unc	EC:2.7.1.4	fructokinase
RUG456	o__Bacteroidales	scaffold_108	PUL1223	scaffold_108_145	unc
RUG456	o__Bacteroidales	scaffold_108	PUL1223	scaffold_108_146	GH32	EC:3.2.1.65	levanase
RUG397	f__Prevotellaceae	scaffold_821	PUL2036	scaffold_821_6	susD
RUG397	f__Prevotellaceae	scaffold_821	PUL2036	scaffold_821_7	susC
RUG812	f__Prevotellaceae	scaffold_256	PUL48	scaffold_256_28	susD
RUG812	f__Prevotellaceae	scaffold_256	PUL48	scaffold_256_29	susC
RUG812	f__Prevotellaceae	scaffold_256	PUL48	scaffold_256_30	unc
RUG812	f__Prevotellaceae	scaffold_256	PUL48	scaffold_256_31	GH115
RUG590	o__Bacteroidales	scaffold_785	PUL43	scaffold_785_3	susC
RUG590	o__Bacteroidales	scaffold_785	PUL43	scaffold_785_4	susD
RUG590	o__Bacteroidales	scaffold_785	PUL43	scaffold_785_5	unc
RUG590	o__Bacteroidales	scaffold_785	PUL43	scaffold_785_6	GH32
RUG590	o__Bacteroidales	scaffold_785	PUL43	scaffold_785_7	GH32	EC:3.2.1.65	levanase
RUG112	f__Prevotellaceae	scaffold_14	PUL1837	scaffold_14_91	GH127
RUG112	f__Prevotellaceae	scaffold_14	PUL1837	scaffold_14_92	GH127
RUG112	f__Prevotellaceae	scaffold_14	PUL1837	scaffold_14_93	unc
RUG112	f__Prevotellaceae	scaffold_14	PUL1837	scaffold_14_94	unc	EC:6.1.1.7	alanine-tRNA ligase
RUG112	f__Prevotellaceae	scaffold_14	PUL1837	scaffold_14_95	unc
RUG112	f__Prevotellaceae	scaffold_14	PUL1837	scaffold_14_96	susD
RUG112	f__Prevotellaceae	scaffold_14	PUL1837	scaffold_14_97	susC
RUG112	f__Prevotellaceae	scaffold_14	PUL1837	scaffold_14_98	CE8	EC:3.1.1.11	pectinesterase
RUG112	f__Prevotellaceae	scaffold_14	PUL1837	scaffold_14_99	unc	EC:2.7.6.5	GTP diphosphokinase
RUG112	f__Prevotellaceae	scaffold_14	PUL1837	scaffold_14_100	GH23	EC:3.2.1.-
RUG112	f__Prevotellaceae	scaffold_14	PUL1837	scaffold_14_101	unc
RUG112	f__Prevotellaceae	scaffold_14	PUL1837	scaffold_14_102	unc
RUG112	f__Prevotellaceae	scaffold_14	PUL1837	scaffold_14_103	unc
RUG112	f__Prevotellaceae	scaffold_14	PUL1837	scaffold_14_104	unc	EC:3.1.3.2	acid phosphatase
RUG112	f__Prevotellaceae	scaffold_14	PUL1837	scaffold_14_105	GT19	EC:2.4.1.182	lipid-A-disaccharide synthase
RUG253	o__Bacteroidales	scaffold_224	PUL1162	scaffold_224_21	susD
RUG253	o__Bacteroidales	scaffold_224	PUL1162	scaffold_224_22	susC
hRUG879	g__Prevotella	NODE_2846_length_21480_cov_15.4495	PUL243	NODE_2846_length_21480_cov_15.4495_9	GH3	EC:3.2.1.21	beta-glucosidase
hRUG879	g__Prevotella	NODE_2846_length_21480_cov_15.4495	PUL243	NODE_2846_length_21480_cov_15.4495_10	unc
hRUG879	g__Prevotella	NODE_2846_length_21480_cov_15.4495	PUL243	NODE_2846_length_21480_cov_15.4495_11	unc
hRUG879	g__Prevotella	NODE_2846_length_21480_cov_15.4495	PUL243	NODE_2846_length_21480_cov_15.4495_12	susD
hRUG879	g__Prevotella	NODE_2846_length_21480_cov_15.4495	PUL243	NODE_2846_length_21480_cov_15.4495_13	susC
RUG504	g__Prevotella	scaffold_363	PUL636	scaffold_363_16	susD
RUG504	g__Prevotella	scaffold_363	PUL636	scaffold_363_17	susC
RUG504	g__Prevotella	scaffold_363	PUL636	scaffold_363_18	GH43	EC:3.2.1.37	xylan 1,4-beta-xylosidase
RUG504	g__Prevotella	scaffold_363	PUL636	scaffold_363_19	GH43	EC:3.2.1.99	arabinan endo-1,5-alpha-L-arabinanase
RUG504	g__Prevotella	scaffold_363	PUL636	scaffold_363_20	GH43	EC:3.2.1.99	arabinan endo-1,5-alpha-L-arabinanase
RUG504	g__Prevotella	scaffold_363	PUL636	scaffold_363_21	unc
RUG504	g__Prevotella	scaffold_363	PUL636	scaffold_363_22	susD
RUG504	g__Prevotella	scaffold_363	PUL636	scaffold_363_23	susC
RUG504	g__Prevotella	scaffold_363	PUL636	scaffold_363_24	unc
RUG504	g__Prevotella	scaffold_363	PUL636	scaffold_363_25	unc
RUG504	g__Prevotella	scaffold_363	PUL636	scaffold_363_26	unc
RUG504	g__Prevotella	scaffold_363	PUL636	scaffold_363_27	unc
RUG504	g__Prevotella	scaffold_363	PUL636	scaffold_363_28	GH43	EC:3.2.1.37	xylan 1,4-beta-xylosidase
RUG564	o__Bacteroidales	scaffold_3153	PUL1850	scaffold_3153_9	susC
RUG564	o__Bacteroidales	scaffold_3153	PUL1850	scaffold_3153_10	susD
RUG548	f__Prevotellaceae	scaffold_29	PUL1376	scaffold_29_104	susD
RUG548	f__Prevotellaceae	scaffold_29	PUL1376	scaffold_29_105	susC
RUG418	f__Prevotellaceae	scaffold_450	PUL184	scaffold_450_21	susD
RUG418	f__Prevotellaceae	scaffold_450	PUL184	scaffold_450_22	susC
RUG418	f__Prevotellaceae	scaffold_450	PUL184	scaffold_450_23	unc
RUG418	f__Prevotellaceae	scaffold_450	PUL184	scaffold_450_24	GH128
RUG173	o__Bacteroidales	scaffold_664	PUL1234	scaffold_664_13	susC
RUG173	o__Bacteroidales	scaffold_664	PUL1234	scaffold_664_14	susD
RUG224	f__Prevotellaceae	scaffold_341	PUL1387	scaffold_341_43	GH76	EC:3.2.1.-
RUG224	f__Prevotellaceae	scaffold_341	PUL1387	scaffold_341_44	unc
RUG224	f__Prevotellaceae	scaffold_341	PUL1387	scaffold_341_45	GH125
RUG224	f__Prevotellaceae	scaffold_341	PUL1387	scaffold_341_46	unc
RUG224	f__Prevotellaceae	scaffold_341	PUL1387	scaffold_341_47	GH38	EC:3.2.1.24	alpha-mannosidase
RUG224	f__Prevotellaceae	scaffold_341	PUL1387	scaffold_341_48	susC
RUG224	f__Prevotellaceae	scaffold_341	PUL1387	scaffold_341_49	susD
RUG224	f__Prevotellaceae	scaffold_341	PUL1387	scaffold_341_50	unc
RUG224	f__Prevotellaceae	scaffold_341	PUL1387	scaffold_341_51	GH43	EC:3.2.1.99	arabinan endo-1,5-alpha-L-arabinanase
RUG224	f__Prevotellaceae	scaffold_341	PUL1387	scaffold_341_52	unc
RUG224	f__Prevotellaceae	scaffold_341	PUL1387	scaffold_341_53	GH31	EC:3.2.1.20	alpha-glucosidase
RUG224	f__Prevotellaceae	scaffold_341	PUL1387	scaffold_341_54	unc
RUG224	f__Prevotellaceae	scaffold_341	PUL1387	scaffold_341_55	GH31	EC:3.2.1.20	alpha-glucosidase
RUG224	f__Prevotellaceae	scaffold_341	PUL1387	scaffold_341_56	unc
RUG224	f__Prevotellaceae	scaffold_341	PUL1387	scaffold_341_57	GH31	EC:3.2.1.20	alpha-glucosidase
RUG419	g__Prevotella	scaffold_157	PUL1848	scaffold_157_28	GT2
RUG419	g__Prevotella	scaffold_157	PUL1848	scaffold_157_29	unc	EC:1.3.99.23	all-trans-retinol 13,14-reductase
RUG419	g__Prevotella	scaffold_157	PUL1848	scaffold_157_30	unc	EC:1.3.99.23	all-trans-retinol 13,14-reductase
RUG419	g__Prevotella	scaffold_157	PUL1848	scaffold_157_31	CE10	EC:3.2.1.8	endo-1,4-beta-xylanase
RUG419	g__Prevotella	scaffold_157	PUL1848	scaffold_157_32	unc	EC:2.7.13.3	histidine kinase
RUG419	g__Prevotella	scaffold_157	PUL1848	scaffold_157_33	GH51	EC:3.2.1.55	non-reducing end alpha-L-arabinofuranosidase
RUG419	g__Prevotella	scaffold_157	PUL1848	scaffold_157_34	unc
RUG419	g__Prevotella	scaffold_157	PUL1848	scaffold_157_35	susC
RUG419	g__Prevotella	scaffold_157	PUL1848	scaffold_157_36	susD
RUG716	o__Bacteroidales	scaffold_8027	PUL844	scaffold_8027_4	susD
RUG716	o__Bacteroidales	scaffold_8027	PUL844	scaffold_8027_5	susC
RUG558	f__Prevotellaceae	scaffold_979	PUL1684	scaffold_979_16	susD
RUG558	f__Prevotellaceae	scaffold_979	PUL1684	scaffold_979_17	susC
RUG812	f__Prevotellaceae	scaffold_87	PUL2557	scaffold_87_80	susD
RUG812	f__Prevotellaceae	scaffold_87	PUL2557	scaffold_87_81	susC
RUG603	o__Bacteroidales	scaffold_58	PUL1661	scaffold_58_148	susC
RUG603	o__Bacteroidales	scaffold_58	PUL1661	scaffold_58_149	susD
RUG058	f__Prevotellaceae	scaffold_11	PUL648	scaffold_11_177	susC
RUG058	f__Prevotellaceae	scaffold_11	PUL648	scaffold_11_178	susD
RUG307	f__Prevotellaceae	scaffold_541	PUL1216	scaffold_541_2	susC
RUG307	f__Prevotellaceae	scaffold_541	PUL1216	scaffold_541_3	unc
RUG307	f__Prevotellaceae	scaffold_541	PUL1216	scaffold_541_4	unc
RUG307	f__Prevotellaceae	scaffold_541	PUL1216	scaffold_541_5	susC
RUG307	f__Prevotellaceae	scaffold_541	PUL1216	scaffold_541_6	susD
RUG307	f__Prevotellaceae	scaffold_541	PUL1216	scaffold_541_7	unc
RUG307	f__Prevotellaceae	scaffold_541	PUL1216	scaffold_541_8	unc
RUG307	f__Prevotellaceae	scaffold_541	PUL1216	scaffold_541_9	unc
RUG307	f__Prevotellaceae	scaffold_541	PUL1216	scaffold_541_10	unc	EC:3.2.1.-
RUG307	f__Prevotellaceae	scaffold_541	PUL1216	scaffold_541_11	GH31	EC:3.2.1.20	alpha-glucosidase
RUG295	g__Prevotella	scaffold_1308	PUL2445	scaffold_1308_11	GH3	EC:3.2.1.21	beta-glucosidase
RUG295	g__Prevotella	scaffold_1308	PUL2445	scaffold_1308_12	GH5
RUG295	g__Prevotella	scaffold_1308	PUL2445	scaffold_1308_13	GH16	EC:3.2.1.73	licheninase
RUG295	g__Prevotella	scaffold_1308	PUL2445	scaffold_1308_14	unc
RUG295	g__Prevotella	scaffold_1308	PUL2445	scaffold_1308_15	susD
RUG295	g__Prevotella	scaffold_1308	PUL2445	scaffold_1308_16	susC
RUG396	f__Prevotellaceae	scaffold_198	PUL1242	scaffold_198_12	susC
RUG396	f__Prevotellaceae	scaffold_198	PUL1242	scaffold_198_13	susD
RUG619	o__Bacteroidales	scaffold_6286	PUL2090	scaffold_6286_3	susD
RUG619	o__Bacteroidales	scaffold_6286	PUL2090	scaffold_6286_4	susC
RUG812	f__Prevotellaceae	scaffold_0	PUL2077	scaffold_0_19	GH109	EC:2.7.7.39	glycerol-3-phosphate cytidylyltransferase
RUG812	f__Prevotellaceae	scaffold_0	PUL2077	scaffold_0_20	unc	EC:1.1.1.100	3-oxoacyl-[acyl-carrier-protein] reductase
RUG812	f__Prevotellaceae	scaffold_0	PUL2077	scaffold_0_21	unc	EC:2.7.8.12	CDP-glycerol glycerophosphotransferase
RUG812	f__Prevotellaceae	scaffold_0	PUL2077	scaffold_0_22	unc
RUG812	f__Prevotellaceae	scaffold_0	PUL2077	scaffold_0_23	unc
RUG812	f__Prevotellaceae	scaffold_0	PUL2077	scaffold_0_24	GT26	EC:2.4.1.187	N-acetylglucosaminyldiphosphoundecaprenol N-acetyl-beta-D-mannosaminyltransferase
RUG812	f__Prevotellaceae	scaffold_0	PUL2077	scaffold_0_25	CE1	EC:3.2.1.8	endo-1,4-beta-xylanase
RUG812	f__Prevotellaceae	scaffold_0	PUL2077	scaffold_0_26	unc
RUG812	f__Prevotellaceae	scaffold_0	PUL2077	scaffold_0_27	unc
RUG812	f__Prevotellaceae	scaffold_0	PUL2077	scaffold_0_28	GH3	EC:3.2.1.21	beta-glucosidase
RUG812	f__Prevotellaceae	scaffold_0	PUL2077	scaffold_0_29	GH16	EC:3.2.1.73	licheninase
RUG812	f__Prevotellaceae	scaffold_0	PUL2077	scaffold_0_30	unc
RUG812	f__Prevotellaceae	scaffold_0	PUL2077	scaffold_0_31	susD
RUG812	f__Prevotellaceae	scaffold_0	PUL2077	scaffold_0_32	susC
RUG773	o__Bacteroidales	scaffold_2792	PUL2374	scaffold_2792_7	GH76
RUG773	o__Bacteroidales	scaffold_2792	PUL2374	scaffold_2792_8	susC
RUG773	o__Bacteroidales	scaffold_2792	PUL2374	scaffold_2792_9	susD
RUG773	o__Bacteroidales	scaffold_2792	PUL2374	scaffold_2792_10	unc
RUG773	o__Bacteroidales	scaffold_2792	PUL2374	scaffold_2792_11	unc
RUG773	o__Bacteroidales	scaffold_2792	PUL2374	scaffold_2792_12	unc
RUG773	o__Bacteroidales	scaffold_2792	PUL2374	scaffold_2792_13	GH92
RUG773	o__Bacteroidales	scaffold_2792	PUL2374	scaffold_2792_14	GH125
RUG457	g__Prevotella	scaffold_3013	PUL826	scaffold_3013_7	susC
RUG457	g__Prevotella	scaffold_3013	PUL826	scaffold_3013_8	susD
RUG036	f__Prevotellaceae	scaffold_117	PUL1353	scaffold_117_14	susC
RUG036	f__Prevotellaceae	scaffold_117	PUL1353	scaffold_117_15	susD
RUG036	f__Prevotellaceae	scaffold_117	PUL1353	scaffold_117_16	unc
RUG036	f__Prevotellaceae	scaffold_117	PUL1353	scaffold_117_17	susD
RUG036	f__Prevotellaceae	scaffold_117	PUL1353	scaffold_117_18	unc
RUG036	f__Prevotellaceae	scaffold_117	PUL1353	scaffold_117_19	unc
RUG036	f__Prevotellaceae	scaffold_117	PUL1353	scaffold_117_20	unc
RUG036	f__Prevotellaceae	scaffold_117	PUL1353	scaffold_117_21	susD
RUG818	o__Bacteroidales	scaffold_19596	PUL2145	scaffold_19596_1	GH51	EC:3.2.1.55	non-reducing end alpha-L-arabinofuranosidase
RUG818	o__Bacteroidales	scaffold_19596	PUL2145	scaffold_19596_2	susD
RUG818	o__Bacteroidales	scaffold_19596	PUL2145	scaffold_19596_3	susC
RUG504	g__Prevotella	scaffold_113	PUL465	scaffold_113_20	susC
RUG504	g__Prevotella	scaffold_113	PUL465	scaffold_113_21	susD
RUG622	o__Bacteroidales	scaffold_2793	PUL1602	scaffold_2793_29	GH97	EC:3.2.1.20	alpha-glucosidase
RUG622	o__Bacteroidales	scaffold_2793	PUL1602	scaffold_2793_30	GH66	EC:3.2.1.11	dextranase
RUG622	o__Bacteroidales	scaffold_2793	PUL1602	scaffold_2793_31	unc
RUG622	o__Bacteroidales	scaffold_2793	PUL1602	scaffold_2793_32	GH66
RUG622	o__Bacteroidales	scaffold_2793	PUL1602	scaffold_2793_33	unc
RUG622	o__Bacteroidales	scaffold_2793	PUL1602	scaffold_2793_34	susD
RUG622	o__Bacteroidales	scaffold_2793	PUL1602	scaffold_2793_35	susC
RUG224	f__Prevotellaceae	scaffold_11352	PUL1896	scaffold_11352_1	susC
RUG224	f__Prevotellaceae	scaffold_11352	PUL1896	scaffold_11352_2	susD
RUG126	g__Prevotella	scaffold_2227	PUL1701	scaffold_2227_3	susD
RUG126	g__Prevotella	scaffold_2227	PUL1701	scaffold_2227_4	susC
RUG301	g__Prevotella	k87_50689615	PUL2158	k87_50689615_15	susD
RUG301	g__Prevotella	k87_50689615	PUL2158	k87_50689615_16	susC
RUG249	f__Prevotellaceae	scaffold_434	PUL1033	scaffold_434_27	GH2
RUG249	f__Prevotellaceae	scaffold_434	PUL1033	scaffold_434_28	unc
RUG249	f__Prevotellaceae	scaffold_434	PUL1033	scaffold_434_29	susC
RUG249	f__Prevotellaceae	scaffold_434	PUL1033	scaffold_434_30	susD
RUG249	f__Prevotellaceae	scaffold_434	PUL1033	scaffold_434_31	unc
RUG249	f__Prevotellaceae	scaffold_434	PUL1033	scaffold_434_32	GH32
RUG249	f__Prevotellaceae	scaffold_434	PUL1033	scaffold_434_33	GH32	EC:3.2.1.65	levanase
RUG744	f__Prevotellaceae	scaffold_1024	PUL2101	scaffold_1024_3	susD
RUG744	f__Prevotellaceae	scaffold_1024	PUL2101	scaffold_1024_4	unc
RUG744	f__Prevotellaceae	scaffold_1024	PUL2101	scaffold_1024_5	unc	EC:3.4.24.-
RUG744	f__Prevotellaceae	scaffold_1024	PUL2101	scaffold_1024_6	unc
RUG744	f__Prevotellaceae	scaffold_1024	PUL2101	scaffold_1024_7	unc
RUG744	f__Prevotellaceae	scaffold_1024	PUL2101	scaffold_1024_8	susD
RUG744	f__Prevotellaceae	scaffold_1024	PUL2101	scaffold_1024_9	susC
RUG558	f__Prevotellaceae	scaffold_142	PUL1961	scaffold_142_65	susD
RUG558	f__Prevotellaceae	scaffold_142	PUL1961	scaffold_142_66	susC
RUG558	f__Prevotellaceae	scaffold_142	PUL1961	scaffold_142_67	unc
RUG558	f__Prevotellaceae	scaffold_142	PUL1961	scaffold_142_68	unc	EC:3.6.3.8	Ca2+-transporting ATPase
RUG558	f__Prevotellaceae	scaffold_142	PUL1961	scaffold_142_69	GT2	EC:2.4.-.-
hRUG909	f__Prevotellaceae	NODE_554_length_44864_cov_31.088	PUL471	NODE_554_length_44864_cov_31.088_2	susD
hRUG909	f__Prevotellaceae	NODE_554_length_44864_cov_31.088	PUL471	NODE_554_length_44864_cov_31.088_3	susC
RUG575	f__Prevotellaceae	scaffold_1652	PUL2237	scaffold_1652_10	susC
RUG575	f__Prevotellaceae	scaffold_1652	PUL2237	scaffold_1652_11	susD
RUG667	o__Bacteroidales	scaffold_0	PUL2495	scaffold_0_16	GH123
RUG667	o__Bacteroidales	scaffold_0	PUL2495	scaffold_0_17	susD
RUG667	o__Bacteroidales	scaffold_0	PUL2495	scaffold_0_18	susC
RUG639	f__Prevotellaceae	scaffold_2446	PUL1680	scaffold_2446_4	susD
RUG639	f__Prevotellaceae	scaffold_2446	PUL1680	scaffold_2446_5	susC
RUG629	o__Bacteroidales	scaffold_2336	PUL807	scaffold_2336_19	susD
RUG629	o__Bacteroidales	scaffold_2336	PUL807	scaffold_2336_20	susC
hRUG879	g__Prevotella	NODE_1527_length_29257_cov_13.6718	PUL609	NODE_1527_length_29257_cov_13.6718_9	susD
hRUG879	g__Prevotella	NODE_1527_length_29257_cov_13.6718	PUL609	NODE_1527_length_29257_cov_13.6718_10	susC
RUG143	g__Prevotella	scaffold_866	PUL119	scaffold_866_11	GH20	EC:3.2.1.52	beta-N-acetylhexosaminidase
RUG143	g__Prevotella	scaffold_866	PUL119	scaffold_866_12	GH20	EC:3.2.1.52	beta-N-acetylhexosaminidase
RUG143	g__Prevotella	scaffold_866	PUL119	scaffold_866_13	unc
RUG143	g__Prevotella	scaffold_866	PUL119	scaffold_866_14	susC
RUG143	g__Prevotella	scaffold_866	PUL119	scaffold_866_15	susD
RUG143	g__Prevotella	scaffold_866	PUL119	scaffold_866_16	susC
RUG056	g__Prevotella	scaffold_490	PUL2555	scaffold_490_7	GH43	EC:3.2.1.99	arabinan endo-1,5-alpha-L-arabinanase
RUG056	g__Prevotella	scaffold_490	PUL2555	scaffold_490_8	GH43	EC:3.2.1.99	arabinan endo-1,5-alpha-L-arabinanase
RUG056	g__Prevotella	scaffold_490	PUL2555	scaffold_490_9	unc
RUG056	g__Prevotella	scaffold_490	PUL2555	scaffold_490_10	susD
RUG056	g__Prevotella	scaffold_490	PUL2555	scaffold_490_11	susC
RUG465	f__Prevotellaceae	scaffold_9	PUL1165	scaffold_9_90	susC
RUG465	f__Prevotellaceae	scaffold_9	PUL1165	scaffold_9_91	susD
RUG519	f__Prevotellaceae	scaffold_9304	PUL2337	scaffold_9304_3	susC
RUG519	f__Prevotellaceae	scaffold_9304	PUL2337	scaffold_9304_4	susD
RUG108	g__Prevotella	scaffold_366	PUL2110	scaffold_366_50	GH28
RUG108	g__Prevotella	scaffold_366	PUL2110	scaffold_366_51	PL1	EC:3.2.1.-
RUG108	g__Prevotella	scaffold_366	PUL2110	scaffold_366_52	susC
RUG108	g__Prevotella	scaffold_366	PUL2110	scaffold_366_53	susD
RUG108	g__Prevotella	scaffold_366	PUL2110	scaffold_366_54	unc	EC:3.2.1.14	chitinase
RUG108	g__Prevotella	scaffold_366	PUL2110	scaffold_366_55	susC
RUG108	g__Prevotella	scaffold_366	PUL2110	scaffold_366_56	susD
RUG108	g__Prevotella	scaffold_366	PUL2110	scaffold_366_57	GH33
RUG108	g__Prevotella	scaffold_366	PUL2110	scaffold_366_58	GH57	EC:3.2.1.1	alpha-amylase
RUG108	g__Prevotella	scaffold_366	PUL2110	scaffold_366_59	GT4	EC:2.4.-.-
RUG108	g__Prevotella	scaffold_366	PUL2110	scaffold_366_60	GH133
RUG136	g__Prevotella	scaffold_1371	PUL2514	scaffold_1371_4	susD
RUG136	g__Prevotella	scaffold_1371	PUL2514	scaffold_1371_5	susC
RUG136	g__Prevotella	scaffold_1371	PUL2514	scaffold_1371_6	unc
RUG136	g__Prevotella	scaffold_1371	PUL2514	scaffold_1371_7	unc
RUG136	g__Prevotella	scaffold_1371	PUL2514	scaffold_1371_8	unc
RUG136	g__Prevotella	scaffold_1371	PUL2514	scaffold_1371_9	susC
RUG136	g__Prevotella	scaffold_1371	PUL2514	scaffold_1371_10	susD
RUG136	g__Prevotella	scaffold_1371	PUL2514	scaffold_1371_11	GH5	EC:3.2.1.4	cellulase
RUG461	f__Prevotellaceae	scaffold_2797	PUL1332	scaffold_2797_3	susD
RUG461	f__Prevotellaceae	scaffold_2797	PUL1332	scaffold_2797_4	susC
RUG461	f__Prevotellaceae	scaffold_2797	PUL1332	scaffold_2797_5	unc
RUG461	f__Prevotellaceae	scaffold_2797	PUL1332	scaffold_2797_6	unc
RUG461	f__Prevotellaceae	scaffold_2797	PUL1332	scaffold_2797_7	GH77	EC:2.4.1.25	4-alpha-glucanotransferase
RUG461	f__Prevotellaceae	scaffold_2797	PUL1332	scaffold_2797_8	GH97	EC:3.2.1.20	alpha-glucosidase
RUG849	f__Prevotellaceae	scaffold_433	PUL1172	scaffold_433_4	susD
RUG849	f__Prevotellaceae	scaffold_433	PUL1172	scaffold_433_5	susC
RUG489	o__Bacteroidales	scaffold_5145	PUL1631	scaffold_5145_1	susC
RUG489	o__Bacteroidales	scaffold_5145	PUL1631	scaffold_5145_2	susD
RUG489	o__Bacteroidales	scaffold_5145	PUL1631	scaffold_5145_3	unc
RUG489	o__Bacteroidales	scaffold_5145	PUL1631	scaffold_5145_4	GH16	EC:3.2.1.73	licheninase
hRUG907	f__Prevotellaceae	NODE_6049_length_13979_cov_23.8901	PUL1156	NODE_6049_length_13979_cov_23.8901_3	GH97	EC:3.2.1.20	alpha-glucosidase
hRUG907	f__Prevotellaceae	NODE_6049_length_13979_cov_23.8901	PUL1156	NODE_6049_length_13979_cov_23.8901_4	GH66
hRUG907	f__Prevotellaceae	NODE_6049_length_13979_cov_23.8901	PUL1156	NODE_6049_length_13979_cov_23.8901_5	unc	EC:3.2.1.94	glucan 1,6-alpha-isomaltosidase
hRUG907	f__Prevotellaceae	NODE_6049_length_13979_cov_23.8901	PUL1156	NODE_6049_length_13979_cov_23.8901_6	susD
hRUG907	f__Prevotellaceae	NODE_6049_length_13979_cov_23.8901	PUL1156	NODE_6049_length_13979_cov_23.8901_7	susC
RUG355	f__Prevotellaceae	scaffold_46	PUL131	scaffold_46_84	GH10	EC:3.2.1.8	endo-1,4-beta-xylanase
RUG355	f__Prevotellaceae	scaffold_46	PUL131	scaffold_46_85	unc
RUG355	f__Prevotellaceae	scaffold_46	PUL131	scaffold_46_86	susD
RUG355	f__Prevotellaceae	scaffold_46	PUL131	scaffold_46_87	susC
RUG355	f__Prevotellaceae	scaffold_46	PUL131	scaffold_46_88	susD
RUG355	f__Prevotellaceae	scaffold_46	PUL131	scaffold_46_89	susC
RUG355	f__Prevotellaceae	scaffold_46	PUL131	scaffold_46_90	GH35	EC:3.2.1.23	beta-galactosidase
RUG315	f__Prevotellaceae	scaffold_881	PUL77	scaffold_881_1	GH38	EC:3.2.1.24	alpha-mannosidase
RUG315	f__Prevotellaceae	scaffold_881	PUL77	scaffold_881_2	unc
RUG315	f__Prevotellaceae	scaffold_881	PUL77	scaffold_881_3	unc
RUG315	f__Prevotellaceae	scaffold_881	PUL77	scaffold_881_4	GH53	EC:3.2.1.89	arabinogalactan endo-beta-1,4-galactanase
RUG315	f__Prevotellaceae	scaffold_881	PUL77	scaffold_881_5	unc	EC:2.7.13.3	histidine kinase
RUG315	f__Prevotellaceae	scaffold_881	PUL77	scaffold_881_6	GH2	EC:3.2.1.23	beta-galactosidase
RUG315	f__Prevotellaceae	scaffold_881	PUL77	scaffold_881_7	CE10	EC:3.1.1.1	carboxylesterase
RUG315	f__Prevotellaceae	scaffold_881	PUL77	scaffold_881_8	CE10
RUG315	f__Prevotellaceae	scaffold_881	PUL77	scaffold_881_9	GH32
RUG315	f__Prevotellaceae	scaffold_881	PUL77	scaffold_881_10	unc
RUG315	f__Prevotellaceae	scaffold_881	PUL77	scaffold_881_11	susD
RUG315	f__Prevotellaceae	scaffold_881	PUL77	scaffold_881_12	susC
RUG788	g__Prevotella	scaffold_91	PUL542	scaffold_91_23	GH53	EC:3.2.1.89	arabinogalactan endo-beta-1,4-galactanase
RUG788	g__Prevotella	scaffold_91	PUL542	scaffold_91_24	GH13	EC:3.2.1.1	alpha-amylase
RUG788	g__Prevotella	scaffold_91	PUL542	scaffold_91_25	GH13	EC:3.2.1.1	alpha-amylase
RUG788	g__Prevotella	scaffold_91	PUL542	scaffold_91_26	GH13	EC:3.2.1.1	alpha-amylase
RUG788	g__Prevotella	scaffold_91	PUL542	scaffold_91_27	unc
RUG788	g__Prevotella	scaffold_91	PUL542	scaffold_91_28	unc
RUG788	g__Prevotella	scaffold_91	PUL542	scaffold_91_29	unc
RUG788	g__Prevotella	scaffold_91	PUL542	scaffold_91_30	unc	EC:2.7.13.3	histidine kinase
RUG788	g__Prevotella	scaffold_91	PUL542	scaffold_91_31	GH3	EC:3.2.1.21	beta-glucosidase
RUG788	g__Prevotella	scaffold_91	PUL542	scaffold_91_32	unc
RUG788	g__Prevotella	scaffold_91	PUL542	scaffold_91_33	GH9
RUG788	g__Prevotella	scaffold_91	PUL542	scaffold_91_34	unc
RUG788	g__Prevotella	scaffold_91	PUL542	scaffold_91_35	unc
RUG788	g__Prevotella	scaffold_91	PUL542	scaffold_91_36	unc
RUG788	g__Prevotella	scaffold_91	PUL542	scaffold_91_37	unc
RUG788	g__Prevotella	scaffold_91	PUL542	scaffold_91_38	susD
RUG788	g__Prevotella	scaffold_91	PUL542	scaffold_91_39	susC
hRUG858	g__prevotella	NODE_2037_length_25641_cov_18.288	PUL585	NODE_2037_length_25641_cov_18.288_4	susD
hRUG858	g__prevotella	NODE_2037_length_25641_cov_18.288	PUL585	NODE_2037_length_25641_cov_18.288_5	susC
RUG112	f__Prevotellaceae	scaffold_112	PUL1448	scaffold_112_48	susC
RUG112	f__Prevotellaceae	scaffold_112	PUL1448	scaffold_112_49	susD
RUG373	f__Prevotellaceae	scaffold_7210	PUL1279	scaffold_7210_2	susC
RUG373	f__Prevotellaceae	scaffold_7210	PUL1279	scaffold_7210_3	susD
RUG232	g__Prevotella	scaffold_672	PUL2183	scaffold_672_1	GH97	EC:3.2.1.20	alpha-glucosidase
RUG232	g__Prevotella	scaffold_672	PUL2183	scaffold_672_2	GH9	EC:3.2.1.-
RUG232	g__Prevotella	scaffold_672	PUL2183	scaffold_672_3	unc
RUG232	g__Prevotella	scaffold_672	PUL2183	scaffold_672_4	GH43	EC:3.2.1.55	non-reducing end alpha-L-arabinofuranosidase
RUG232	g__Prevotella	scaffold_672	PUL2183	scaffold_672_5	unc
RUG232	g__Prevotella	scaffold_672	PUL2183	scaffold_672_6	unc	EC:3.1.1.53	sialate O-acetylesterase
RUG232	g__Prevotella	scaffold_672	PUL2183	scaffold_672_7	unc
RUG232	g__Prevotella	scaffold_672	PUL2183	scaffold_672_8	GH51	EC:3.2.1.55	non-reducing end alpha-L-arabinofuranosidase
RUG232	g__Prevotella	scaffold_672	PUL2183	scaffold_672_9	susD
RUG232	g__Prevotella	scaffold_672	PUL2183	scaffold_672_10	susC
RUG232	g__Prevotella	scaffold_672	PUL2183	scaffold_672_11	unc
RUG232	g__Prevotella	scaffold_672	PUL2183	scaffold_672_12	unc
RUG232	g__Prevotella	scaffold_672	PUL2183	scaffold_672_13	unc
RUG232	g__Prevotella	scaffold_672	PUL2183	scaffold_672_14	GH51	EC:3.2.1.55	non-reducing end alpha-L-arabinofuranosidase
RUG232	g__Prevotella	scaffold_672	PUL2183	scaffold_672_15	GH127
RUG571	f__Prevotellaceae	k87_60465779	PUL1666	k87_60465779_12	susC
RUG571	f__Prevotellaceae	k87_60465779	PUL1666	k87_60465779_13	susD
RUG571	f__Prevotellaceae	k87_60465779	PUL1666	k87_60465779_14	unc
RUG571	f__Prevotellaceae	k87_60465779	PUL1666	k87_60465779_15	GH5	EC:3.2.1.8	endo-1,4-beta-xylanase
RUG219	f__Prevotellaceae	scaffold_121	PUL1619	scaffold_121_1	GH3	EC:3.2.1.21	beta-glucosidase
RUG219	f__Prevotellaceae	scaffold_121	PUL1619	scaffold_121_2	GH3	EC:3.2.1.21	beta-glucosidase
RUG219	f__Prevotellaceae	scaffold_121	PUL1619	scaffold_121_3	GH5	EC:3.2.1.4	cellulase
RUG219	f__Prevotellaceae	scaffold_121	PUL1619	scaffold_121_4	GH16	EC:3.2.1.73	licheninase
RUG219	f__Prevotellaceae	scaffold_121	PUL1619	scaffold_121_5	unc
RUG219	f__Prevotellaceae	scaffold_121	PUL1619	scaffold_121_6	susD
RUG219	f__Prevotellaceae	scaffold_121	PUL1619	scaffold_121_7	susC
RUG219	f__Prevotellaceae	scaffold_121	PUL1619	scaffold_121_8	unc
RUG219	f__Prevotellaceae	scaffold_121	PUL1619	scaffold_121_9	unc
RUG219	f__Prevotellaceae	scaffold_121	PUL1619	scaffold_121_10	unc
RUG219	f__Prevotellaceae	scaffold_121	PUL1619	scaffold_121_11	GH43	EC:3.2.1.55	non-reducing end alpha-L-arabinofuranosidase
RUG719	o__Bacteroidales	scaffold_100	PUL266	scaffold_100_13	susC
RUG719	o__Bacteroidales	scaffold_100	PUL266	scaffold_100_14	susD
RUG719	o__Bacteroidales	scaffold_100	PUL266	scaffold_100_15	unc
RUG719	o__Bacteroidales	scaffold_100	PUL266	scaffold_100_16	GH3	EC:3.2.1.21	beta-glucosidase
RUG719	o__Bacteroidales	scaffold_100	PUL266	scaffold_100_17	GH78	EC:3.2.1.40	alpha-L-rhamnosidase
RUG719	o__Bacteroidales	scaffold_100	PUL266	scaffold_100_18	unc
RUG719	o__Bacteroidales	scaffold_100	PUL266	scaffold_100_19	GH128	EC:3.2.1.39	glucan endo-1,3-beta-D-glucosidase
RUG843	f__Prevotellaceae	scaffold_15360	PUL2476	scaffold_15360_1	susD
RUG843	f__Prevotellaceae	scaffold_15360	PUL2476	scaffold_15360_2	susC
RUG192	f__Prevotellaceae	scaffold_723	PUL875	scaffold_723_14	GH43	EC:3.2.1.99	arabinan endo-1,5-alpha-L-arabinanase
RUG192	f__Prevotellaceae	scaffold_723	PUL875	scaffold_723_15	unc
RUG192	f__Prevotellaceae	scaffold_723	PUL875	scaffold_723_16	unc
RUG192	f__Prevotellaceae	scaffold_723	PUL875	scaffold_723_17	unc	EC:2.1.2.9	methionyl-tRNA formyltransferase
RUG192	f__Prevotellaceae	scaffold_723	PUL875	scaffold_723_18	unc
RUG192	f__Prevotellaceae	scaffold_723	PUL875	scaffold_723_19	susC
RUG192	f__Prevotellaceae	scaffold_723	PUL875	scaffold_723_20	susD
RUG785	f__Prevotellaceae	scaffold_7293	PUL2315	scaffold_7293_1	susC
RUG785	f__Prevotellaceae	scaffold_7293	PUL2315	scaffold_7293_2	susD
RUG785	f__Prevotellaceae	scaffold_7293	PUL2315	scaffold_7293_3	unc
RUG785	f__Prevotellaceae	scaffold_7293	PUL2315	scaffold_7293_4	GH32
RUG625	o__Bacteroidales	scaffold_11100	PUL554	scaffold_11100_2	susD
RUG625	o__Bacteroidales	scaffold_11100	PUL554	scaffold_11100_3	susC
RUG765	g__Prevotella	scaffold_10	PUL1855	scaffold_10_111	susD
RUG765	g__Prevotella	scaffold_10	PUL1855	scaffold_10_112	susC
RUG765	g__Prevotella	scaffold_10	PUL1855	scaffold_10_113	GH43	EC:3.2.1.55	non-reducing end alpha-L-arabinofuranosidase
RUG765	g__Prevotella	scaffold_10	PUL1855	scaffold_10_114	GH43	EC:3.2.1.99	arabinan endo-1,5-alpha-L-arabinanase
RUG765	g__Prevotella	scaffold_10	PUL1855	scaffold_10_115	GH13	EC:3.2.1.135	neopullulanase
RUG765	g__Prevotella	scaffold_10	PUL1855	scaffold_10_116	unc
RUG765	g__Prevotella	scaffold_10	PUL1855	scaffold_10_117	susC
RUG765	g__Prevotella	scaffold_10	PUL1855	scaffold_10_118	susD
RUG765	g__Prevotella	scaffold_10	PUL1855	scaffold_10_119	CE1
RUG765	g__Prevotella	scaffold_10	PUL1855	scaffold_10_120	CE1
RUG765	g__Prevotella	scaffold_10	PUL1855	scaffold_10_121	GH3	EC:3.2.1.21	beta-glucosidase
RUG450	f__Prevotellaceae	scaffold_100	PUL1270	scaffold_100_68	susD
RUG450	f__Prevotellaceae	scaffold_100	PUL1270	scaffold_100_69	susC
RUG450	f__Prevotellaceae	scaffold_100	PUL1270	scaffold_100_70	unc
RUG450	f__Prevotellaceae	scaffold_100	PUL1270	scaffold_100_71	GH43	EC:3.2.1.-
RUG485	f__Prevotellaceae	scaffold_32	PUL1307	scaffold_32_81	susD
RUG485	f__Prevotellaceae	scaffold_32	PUL1307	scaffold_32_82	susC
hRUG913	f__Prevotellaceae	NODE_9291_length_10577_cov_8.54324	PUL1208	NODE_9291_length_10577_cov_8.54324_4	susD
hRUG913	f__Prevotellaceae	NODE_9291_length_10577_cov_8.54324	PUL1208	NODE_9291_length_10577_cov_8.54324_5	susC
RUG352	o__Bacteroidales	scaffold_720	PUL294	scaffold_720_9	GH51	EC:3.2.1.55	non-reducing end alpha-L-arabinofuranosidase
RUG352	o__Bacteroidales	scaffold_720	PUL294	scaffold_720_10	unc	EC:2.7.13.3	histidine kinase
RUG352	o__Bacteroidales	scaffold_720	PUL294	scaffold_720_11	GH43	EC:3.2.1.99	arabinan endo-1,5-alpha-L-arabinanase
RUG352	o__Bacteroidales	scaffold_720	PUL294	scaffold_720_12	unc
RUG352	o__Bacteroidales	scaffold_720	PUL294	scaffold_720_13	susC
RUG352	o__Bacteroidales	scaffold_720	PUL294	scaffold_720_14	susD
RUG352	o__Bacteroidales	scaffold_720	PUL294	scaffold_720_15	GH43	EC:3.2.1.99	arabinan endo-1,5-alpha-L-arabinanase
RUG352	o__Bacteroidales	scaffold_720	PUL294	scaffold_720_16	GH51	EC:3.2.1.55	non-reducing end alpha-L-arabinofuranosidase
RUG352	o__Bacteroidales	scaffold_720	PUL294	scaffold_720_17	GH43	EC:3.2.1.-
RUG352	o__Bacteroidales	scaffold_720	PUL294	scaffold_720_18	GH43	EC:3.2.1.8	endo-1,4-beta-xylanase
RUG352	o__Bacteroidales	scaffold_720	PUL294	scaffold_720_19	CE1
RUG352	o__Bacteroidales	scaffold_720	PUL294	scaffold_720_20	unc	EC:3.1.1.1	carboxylesterase
RUG352	o__Bacteroidales	scaffold_720	PUL294	scaffold_720_21	CE10
RUG352	o__Bacteroidales	scaffold_720	PUL294	scaffold_720_22	GH43	EC:3.2.1.99	arabinan endo-1,5-alpha-L-arabinanase
RUG352	o__Bacteroidales	scaffold_720	PUL294	scaffold_720_23	unc
RUG352	o__Bacteroidales	scaffold_720	PUL294	scaffold_720_24	GH43	EC:3.2.1.55	non-reducing end alpha-L-arabinofuranosidase
RUG352	o__Bacteroidales	scaffold_720	PUL294	scaffold_720_25	GH43	EC:3.2.1.55	non-reducing end alpha-L-arabinofuranosidase
RUG352	o__Bacteroidales	scaffold_720	PUL294	scaffold_720_26	CE1
RUG352	o__Bacteroidales	scaffold_720	PUL294	scaffold_720_27	unc
RUG352	o__Bacteroidales	scaffold_720	PUL294	scaffold_720_28	CE6
RUG352	o__Bacteroidales	scaffold_720	PUL294	scaffold_720_29	susD
RUG352	o__Bacteroidales	scaffold_720	PUL294	scaffold_720_30	susC
RUG352	o__Bacteroidales	scaffold_720	PUL294	scaffold_720_31	unc
RUG352	o__Bacteroidales	scaffold_720	PUL294	scaffold_720_32	GH9
RUG352	o__Bacteroidales	scaffold_720	PUL294	scaffold_720_33	unc
RUG352	o__Bacteroidales	scaffold_720	PUL294	scaffold_720_34	GH67	EC:3.2.1.139	alpha-glucuronidase
RUG352	o__Bacteroidales	scaffold_720	PUL294	scaffold_720_35	unc
RUG352	o__Bacteroidales	scaffold_720	PUL294	scaffold_720_36	unc
RUG352	o__Bacteroidales	scaffold_720	PUL294	scaffold_720_37	susD
RUG352	o__Bacteroidales	scaffold_720	PUL294	scaffold_720_38	susC
RUG352	o__Bacteroidales	scaffold_720	PUL294	scaffold_720_39	unc
RUG352	o__Bacteroidales	scaffold_720	PUL294	scaffold_720_40	GH115
RUG352	o__Bacteroidales	scaffold_720	PUL294	scaffold_720_41	GH10	EC:3.2.1.8	endo-1,4-beta-xylanase
RUG352	o__Bacteroidales	scaffold_720	PUL294	scaffold_720_42	unc
RUG352	o__Bacteroidales	scaffold_720	PUL294	scaffold_720_43	GH43	EC:3.2.1.-
RUG278	f__Prevotellaceae	scaffold_77	PUL1187	scaffold_77_34	susC
RUG278	f__Prevotellaceae	scaffold_77	PUL1187	scaffold_77_35	susD
RUG278	f__Prevotellaceae	scaffold_77	PUL1187	scaffold_77_36	unc
RUG278	f__Prevotellaceae	scaffold_77	PUL1187	scaffold_77_37	GH16	EC:3.2.1.73	licheninase
RUG278	f__Prevotellaceae	scaffold_77	PUL1187	scaffold_77_38	GH5	EC:3.2.1.21	beta-glucosidase
RUG278	f__Prevotellaceae	scaffold_77	PUL1187	scaffold_77_39	susC
RUG278	f__Prevotellaceae	scaffold_77	PUL1187	scaffold_77_40	susD
RUG278	f__Prevotellaceae	scaffold_77	PUL1187	scaffold_77_41	GH43
RUG278	f__Prevotellaceae	scaffold_77	PUL1187	scaffold_77_42	unc
RUG278	f__Prevotellaceae	scaffold_77	PUL1187	scaffold_77_43	GH3	EC:3.2.1.21	beta-glucosidase
RUG579	o__Bacteroidales	scaffold_820	PUL2096	scaffold_820_3	susD
RUG579	o__Bacteroidales	scaffold_820	PUL2096	scaffold_820_4	susC
RUG579	o__Bacteroidales	scaffold_820	PUL2096	scaffold_820_5	unc
RUG579	o__Bacteroidales	scaffold_820	PUL2096	scaffold_820_6	unc
RUG579	o__Bacteroidales	scaffold_820	PUL2096	scaffold_820_7	unc
RUG579	o__Bacteroidales	scaffold_820	PUL2096	scaffold_820_8	unc
RUG579	o__Bacteroidales	scaffold_820	PUL2096	scaffold_820_9	GH92
RUG579	o__Bacteroidales	scaffold_820	PUL2096	scaffold_820_10	unc
RUG579	o__Bacteroidales	scaffold_820	PUL2096	scaffold_820_11	GH92
RUG579	o__Bacteroidales	scaffold_820	PUL2096	scaffold_820_12	unc
RUG579	o__Bacteroidales	scaffold_820	PUL2096	scaffold_820_13	unc
RUG579	o__Bacteroidales	scaffold_820	PUL2096	scaffold_820_14	unc
RUG579	o__Bacteroidales	scaffold_820	PUL2096	scaffold_820_15	unc	EC:2.4.1.-
RUG579	o__Bacteroidales	scaffold_820	PUL2096	scaffold_820_16	GH43
RUG579	o__Bacteroidales	scaffold_820	PUL2096	scaffold_820_17	unc
RUG579	o__Bacteroidales	scaffold_820	PUL2096	scaffold_820_18	GH95	EC:3.2.1.51	alpha-L-fucosidase
RUG418	f__Prevotellaceae	scaffold_69	PUL2529	scaffold_69_93	GH43
RUG418	f__Prevotellaceae	scaffold_69	PUL2529	scaffold_69_94	unc
RUG418	f__Prevotellaceae	scaffold_69	PUL2529	scaffold_69_95	unc
RUG418	f__Prevotellaceae	scaffold_69	PUL2529	scaffold_69_96	susC
RUG418	f__Prevotellaceae	scaffold_69	PUL2529	scaffold_69_97	susD
RUG418	f__Prevotellaceae	scaffold_69	PUL2529	scaffold_69_98	unc
RUG418	f__Prevotellaceae	scaffold_69	PUL2529	scaffold_69_99	unc
RUG418	f__Prevotellaceae	scaffold_69	PUL2529	scaffold_69_100	susC
RUG679	o__Bacteroidales	scaffold_662	PUL2508	scaffold_662_2	susD
RUG679	o__Bacteroidales	scaffold_662	PUL2508	scaffold_662_3	susC
RUG679	o__Bacteroidales	scaffold_662	PUL2508	scaffold_662_4	unc
RUG679	o__Bacteroidales	scaffold_662	PUL2508	scaffold_662_5	unc
RUG679	o__Bacteroidales	scaffold_662	PUL2508	scaffold_662_6	susC
RUG679	o__Bacteroidales	scaffold_662	PUL2508	scaffold_662_7	susD
RUG533	g__Prevotella	scaffold_131	PUL1523	scaffold_131_46	susC
RUG533	g__Prevotella	scaffold_131	PUL1523	scaffold_131_47	susD
RUG387	o__Bacteroidales	k87_36637914	PUL916	k87_36637914_10	susC
RUG387	o__Bacteroidales	k87_36637914	PUL916	k87_36637914_11	susD
RUG387	o__Bacteroidales	k87_36637914	PUL916	k87_36637914_12	unc
RUG387	o__Bacteroidales	k87_36637914	PUL916	k87_36637914_13	unc	EC:3.2.-.-
RUG387	o__Bacteroidales	k87_36637914	PUL916	k87_36637914_14	unc	EC:3.2.-.-
RUG387	o__Bacteroidales	k87_36637914	PUL916	k87_36637914_15	CE1
RUG431	f__Prevotellaceae	scaffold_232	PUL1302	scaffold_232_16	GH10	EC:3.2.1.8	endo-1,4-beta-xylanase
RUG431	f__Prevotellaceae	scaffold_232	PUL1302	scaffold_232_17	unc
RUG431	f__Prevotellaceae	scaffold_232	PUL1302	scaffold_232_18	susD
RUG431	f__Prevotellaceae	scaffold_232	PUL1302	scaffold_232_19	unc
RUG431	f__Prevotellaceae	scaffold_232	PUL1302	scaffold_232_20	susD
RUG431	f__Prevotellaceae	scaffold_232	PUL1302	scaffold_232_21	susC
RUG431	f__Prevotellaceae	scaffold_232	PUL1302	scaffold_232_22	unc	EC:3.2.1.4	cellulase
RUG431	f__Prevotellaceae	scaffold_232	PUL1302	scaffold_232_23	unc
RUG431	f__Prevotellaceae	scaffold_232	PUL1302	scaffold_232_24	GH3	EC:3.2.1.21	beta-glucosidase
RUG431	f__Prevotellaceae	scaffold_232	PUL1302	scaffold_232_25	GH43	EC:3.2.1.55	non-reducing end alpha-L-arabinofuranosidase
RUG431	f__Prevotellaceae	scaffold_232	PUL1302	scaffold_232_26	unc
RUG431	f__Prevotellaceae	scaffold_232	PUL1302	scaffold_232_27	unc
RUG431	f__Prevotellaceae	scaffold_232	PUL1302	scaffold_232_28	CE1
RUG431	f__Prevotellaceae	scaffold_232	PUL1302	scaffold_232_29	GH31	EC:3.2.1.20	alpha-glucosidase
RUG431	f__Prevotellaceae	scaffold_232	PUL1302	scaffold_232_30	GH95	EC:3.2.1.51	alpha-L-fucosidase
RUG431	f__Prevotellaceae	scaffold_232	PUL1302	scaffold_232_31	CE1	EC:3.2.1.8	endo-1,4-beta-xylanase
RUG431	f__Prevotellaceae	scaffold_232	PUL1302	scaffold_232_32	GH43	EC:3.2.1.8	endo-1,4-beta-xylanase
RUG431	f__Prevotellaceae	scaffold_232	PUL1302	scaffold_232_33	GH97
RUG431	f__Prevotellaceae	scaffold_232	PUL1302	scaffold_232_34	GH43	EC:3.2.1.55	non-reducing end alpha-L-arabinofuranosidase
RUG431	f__Prevotellaceae	scaffold_232	PUL1302	scaffold_232_35	GH43	EC:3.2.1.99	arabinan endo-1,5-alpha-L-arabinanase
RUG059	g__Prevotella	scaffold_691	PUL672	scaffold_691_2	susD
RUG059	g__Prevotella	scaffold_691	PUL672	scaffold_691_3	unc
RUG059	g__Prevotella	scaffold_691	PUL672	scaffold_691_4	unc
RUG059	g__Prevotella	scaffold_691	PUL672	scaffold_691_5	unc
RUG059	g__Prevotella	scaffold_691	PUL672	scaffold_691_6	GH105
RUG059	g__Prevotella	scaffold_691	PUL672	scaffold_691_7	susD
RUG059	g__Prevotella	scaffold_691	PUL672	scaffold_691_8	susC
RUG108	g__Prevotella	scaffold_168	PUL1883	scaffold_168_8	susC
RUG108	g__Prevotella	scaffold_168	PUL1883	scaffold_168_9	susD
RUG108	g__Prevotella	scaffold_168	PUL1883	scaffold_168_10	PL11
RUG108	g__Prevotella	scaffold_168	PUL1883	scaffold_168_11	GH28
RUG108	g__Prevotella	scaffold_168	PUL1883	scaffold_168_12	CE12
RUG744	f__Prevotellaceae	scaffold_5084	PUL1324	scaffold_5084_3	susD
RUG744	f__Prevotellaceae	scaffold_5084	PUL1324	scaffold_5084_4	susC
RUG317	f__Prevotellaceae	scaffold_90	PUL792	scaffold_90_51	GH43
RUG317	f__Prevotellaceae	scaffold_90	PUL792	scaffold_90_52	unc
RUG317	f__Prevotellaceae	scaffold_90	PUL792	scaffold_90_53	susC
RUG317	f__Prevotellaceae	scaffold_90	PUL792	scaffold_90_54	susD
RUG317	f__Prevotellaceae	scaffold_90	PUL792	scaffold_90_55	unc
RUG317	f__Prevotellaceae	scaffold_90	PUL792	scaffold_90_56	unc
RUG317	f__Prevotellaceae	scaffold_90	PUL792	scaffold_90_57	susC
RUG047	g__Prevotella	scaffold_29	PUL2001	scaffold_29_72	susD
RUG047	g__Prevotella	scaffold_29	PUL2001	scaffold_29_73	susC
RUG069	g__Prevotella	scaffold_736	PUL598	scaffold_736_5	susC
RUG069	g__Prevotella	scaffold_736	PUL598	scaffold_736_6	susD
RUG069	g__Prevotella	scaffold_736	PUL598	scaffold_736_7	GH115
RUG069	g__Prevotella	scaffold_736	PUL598	scaffold_736_8	unc	EC:6.1.1.16	cysteine-tRNA ligase
RUG069	g__Prevotella	scaffold_736	PUL598	scaffold_736_9	unc	EC:3.4.22.40	bleomycin hydrolase
RUG069	g__Prevotella	scaffold_736	PUL598	scaffold_736_10	susD
RUG069	g__Prevotella	scaffold_736	PUL598	scaffold_736_11	susC
RUG309	f__Prevotellaceae	scaffold_1896	PUL1140	scaffold_1896_4	GH115
RUG309	f__Prevotellaceae	scaffold_1896	PUL1140	scaffold_1896_5	susD
RUG309	f__Prevotellaceae	scaffold_1896	PUL1140	scaffold_1896_6	susC
RUG451	f__Prevotellaceae	scaffold_123	PUL2099	scaffold_123_19	PL11	EC:3.2.1.91	cellulose 1,4-beta-cellobiosidase (non-reducing end)
RUG451	f__Prevotellaceae	scaffold_123	PUL2099	scaffold_123_20	PL11	EC:4.2.2.-
RUG451	f__Prevotellaceae	scaffold_123	PUL2099	scaffold_123_21	unc
RUG451	f__Prevotellaceae	scaffold_123	PUL2099	scaffold_123_22	unc
RUG451	f__Prevotellaceae	scaffold_123	PUL2099	scaffold_123_23	susD
RUG451	f__Prevotellaceae	scaffold_123	PUL2099	scaffold_123_24	susC
RUG451	f__Prevotellaceae	scaffold_123	PUL2099	scaffold_123_25	susD
RUG457	g__Prevotella	scaffold_2339	PUL1544	scaffold_2339_10	susC
RUG457	g__Prevotella	scaffold_2339	PUL1544	scaffold_2339_11	susD
hRUG878	g__Prevotella	NODE_4601_length_16522_cov_34.7343	PUL1439	NODE_4601_length_16522_cov_34.7343_1	GT19	EC:2.4.1.182	lipid-A-disaccharide synthase
hRUG878	g__Prevotella	NODE_4601_length_16522_cov_34.7343	PUL1439	NODE_4601_length_16522_cov_34.7343_2	unc	EC:3.1.3.2	acid phosphatase
hRUG878	g__Prevotella	NODE_4601_length_16522_cov_34.7343	PUL1439	NODE_4601_length_16522_cov_34.7343_3	unc
hRUG878	g__Prevotella	NODE_4601_length_16522_cov_34.7343	PUL1439	NODE_4601_length_16522_cov_34.7343_4	unc
hRUG878	g__Prevotella	NODE_4601_length_16522_cov_34.7343	PUL1439	NODE_4601_length_16522_cov_34.7343_5	unc
hRUG878	g__Prevotella	NODE_4601_length_16522_cov_34.7343	PUL1439	NODE_4601_length_16522_cov_34.7343_6	GH23	EC:3.2.1.-
hRUG878	g__Prevotella	NODE_4601_length_16522_cov_34.7343	PUL1439	NODE_4601_length_16522_cov_34.7343_7	unc	EC:2.7.6.5	GTP diphosphokinase
hRUG878	g__Prevotella	NODE_4601_length_16522_cov_34.7343	PUL1439	NODE_4601_length_16522_cov_34.7343_8	CE8	EC:3.1.1.11	pectinesterase
hRUG878	g__Prevotella	NODE_4601_length_16522_cov_34.7343	PUL1439	NODE_4601_length_16522_cov_34.7343_9	unc
hRUG878	g__Prevotella	NODE_4601_length_16522_cov_34.7343	PUL1439	NODE_4601_length_16522_cov_34.7343_10	susC
hRUG878	g__Prevotella	NODE_4601_length_16522_cov_34.7343	PUL1439	NODE_4601_length_16522_cov_34.7343_11	susD
RUG849	f__Prevotellaceae	scaffold_3612	PUL871	scaffold_3612_4	susD
RUG849	f__Prevotellaceae	scaffold_3612	PUL871	scaffold_3612_5	susC
RUG849	f__Prevotellaceae	scaffold_3612	PUL871	scaffold_3612_6	unc
RUG849	f__Prevotellaceae	scaffold_3612	PUL871	scaffold_3612_7	GH30	EC:3.2.1.45	glucosylceramidase
RUG250	o__Bacteroidales	scaffold_216	PUL876	scaffold_216_89	GH92
RUG250	o__Bacteroidales	scaffold_216	PUL876	scaffold_216_90	unc	EC:4.2.1.8	Mannonate dehydratase
RUG250	o__Bacteroidales	scaffold_216	PUL876	scaffold_216_91	unc	EC:1.1.1.131	mannuronate reductase
RUG250	o__Bacteroidales	scaffold_216	PUL876	scaffold_216_92	CBM67
RUG250	o__Bacteroidales	scaffold_216	PUL876	scaffold_216_93	susD
RUG250	o__Bacteroidales	scaffold_216	PUL876	scaffold_216_94	susC
RUG250	o__Bacteroidales	scaffold_216	PUL876	scaffold_216_95	GH28
RUG250	o__Bacteroidales	scaffold_216	PUL876	scaffold_216_96	unc
RUG250	o__Bacteroidales	scaffold_216	PUL876	scaffold_216_97	unc	EC:2.3.1.54	formate C-acetyltransferase
RUG250	o__Bacteroidales	scaffold_216	PUL876	scaffold_216_98	unc	EC:1.97.1.4	[formate-C-acetyltransferase]-activating enzyme
RUG250	o__Bacteroidales	scaffold_216	PUL876	scaffold_216_99	unc
RUG250	o__Bacteroidales	scaffold_216	PUL876	scaffold_216_100	GH92
RUG742	f__Prevotellaceae	scaffold_234	PUL1902	scaffold_234_28	GH105
RUG742	f__Prevotellaceae	scaffold_234	PUL1902	scaffold_234_29	PL1	EC:4.2.2.2	pectate lyase
RUG742	f__Prevotellaceae	scaffold_234	PUL1902	scaffold_234_30	CE8
RUG742	f__Prevotellaceae	scaffold_234	PUL1902	scaffold_234_31	susC
RUG742	f__Prevotellaceae	scaffold_234	PUL1902	scaffold_234_32	susD
RUG742	f__Prevotellaceae	scaffold_234	PUL1902	scaffold_234_33	unc
RUG742	f__Prevotellaceae	scaffold_234	PUL1902	scaffold_234_34	unc
RUG742	f__Prevotellaceae	scaffold_234	PUL1902	scaffold_234_35	susC
RUG742	f__Prevotellaceae	scaffold_234	PUL1902	scaffold_234_36	susD
RUG742	f__Prevotellaceae	scaffold_234	PUL1902	scaffold_234_37	unc
RUG742	f__Prevotellaceae	scaffold_234	PUL1902	scaffold_234_38	PL1
RUG144	g__Prevotella	scaffold_1396	PUL2550	scaffold_1396_12	susC
RUG144	g__Prevotella	scaffold_1396	PUL2550	scaffold_1396_13	susD
RUG600	o__Bacteroidales	scaffold_8928	PUL2119	scaffold_8928_2	susD
RUG600	o__Bacteroidales	scaffold_8928	PUL2119	scaffold_8928_3	susC
RUG478	o__Bacteroidales	scaffold_35	PUL1000	scaffold_35_42	GH3	EC:3.2.1.21	beta-glucosidase
RUG478	o__Bacteroidales	scaffold_35	PUL1000	scaffold_35_43	susC
RUG478	o__Bacteroidales	scaffold_35	PUL1000	scaffold_35_44	susD
RUG478	o__Bacteroidales	scaffold_35	PUL1000	scaffold_35_45	unc
RUG478	o__Bacteroidales	scaffold_35	PUL1000	scaffold_35_46	GH16	EC:3.2.1.73	licheninase
RUG424	f__Prevotellaceae	scaffold_10	PUL1430	scaffold_10_65	susC
RUG424	f__Prevotellaceae	scaffold_10	PUL1430	scaffold_10_66	susD
RUG424	f__Prevotellaceae	scaffold_10	PUL1430	scaffold_10_67	unc
RUG424	f__Prevotellaceae	scaffold_10	PUL1430	scaffold_10_68	GH32	EC:3.2.1.26	beta-fructofuranosidase
RUG424	f__Prevotellaceae	scaffold_10	PUL1430	scaffold_10_69	unc
RUG424	f__Prevotellaceae	scaffold_10	PUL1430	scaffold_10_70	unc
RUG424	f__Prevotellaceae	scaffold_10	PUL1430	scaffold_10_71	susC
RUG424	f__Prevotellaceae	scaffold_10	PUL1430	scaffold_10_72	susD
RUG424	f__Prevotellaceae	scaffold_10	PUL1430	scaffold_10_73	unc
RUG424	f__Prevotellaceae	scaffold_10	PUL1430	scaffold_10_74	GH32
RUG424	f__Prevotellaceae	scaffold_10	PUL1430	scaffold_10_75	unc
RUG424	f__Prevotellaceae	scaffold_10	PUL1430	scaffold_10_76	unc	EC:2.7.13.3	histidine kinase
RUG424	f__Prevotellaceae	scaffold_10	PUL1430	scaffold_10_77	susC
RUG424	f__Prevotellaceae	scaffold_10	PUL1430	scaffold_10_78	susD
RUG424	f__Prevotellaceae	scaffold_10	PUL1430	scaffold_10_79	unc
RUG424	f__Prevotellaceae	scaffold_10	PUL1430	scaffold_10_80	GH32	EC:3.2.1.65	levanase
RUG424	f__Prevotellaceae	scaffold_10	PUL1430	scaffold_10_81	GH32	EC:3.2.1.65	levanase
RUG424	f__Prevotellaceae	scaffold_10	PUL1430	scaffold_10_82	unc
RUG424	f__Prevotellaceae	scaffold_10	PUL1430	scaffold_10_83	unc	EC:2.7.1.4	fructokinase
RUG424	f__Prevotellaceae	scaffold_10	PUL1430	scaffold_10_84	unc
RUG424	f__Prevotellaceae	scaffold_10	PUL1430	scaffold_10_85	CE10	EC:3.1.1.1	carboxylesterase
RUG219	f__Prevotellaceae	scaffold_10	PUL26	scaffold_10_121	susD
RUG219	f__Prevotellaceae	scaffold_10	PUL26	scaffold_10_122	susC
hRUG873	f__Prevotellaceae	NODE_10342_length_9831_cov_28.7065	PUL887	NODE_10342_length_9831_cov_28.7065_2	susD
hRUG873	f__Prevotellaceae	NODE_10342_length_9831_cov_28.7065	PUL887	NODE_10342_length_9831_cov_28.7065_3	susC
RUG744	f__Prevotellaceae	scaffold_2238	PUL2353	scaffold_2238_5	GH32	EC:3.2.1.26	beta-fructofuranosidase
RUG744	f__Prevotellaceae	scaffold_2238	PUL2353	scaffold_2238_6	unc
RUG744	f__Prevotellaceae	scaffold_2238	PUL2353	scaffold_2238_7	susD
RUG744	f__Prevotellaceae	scaffold_2238	PUL2353	scaffold_2238_8	susC
RUG315	f__Prevotellaceae	scaffold_1831	PUL200	scaffold_1831_2	GH43	EC:3.2.1.55	non-reducing end alpha-L-arabinofuranosidase
RUG315	f__Prevotellaceae	scaffold_1831	PUL200	scaffold_1831_3	GH43	EC:3.2.1.99	arabinan endo-1,5-alpha-L-arabinanase
RUG315	f__Prevotellaceae	scaffold_1831	PUL200	scaffold_1831_4	unc
RUG315	f__Prevotellaceae	scaffold_1831	PUL200	scaffold_1831_5	susC
RUG315	f__Prevotellaceae	scaffold_1831	PUL200	scaffold_1831_6	susD
RUG315	f__Prevotellaceae	scaffold_1831	PUL200	scaffold_1831_7	unc
RUG315	f__Prevotellaceae	scaffold_1831	PUL200	scaffold_1831_8	unc
RUG315	f__Prevotellaceae	scaffold_1831	PUL200	scaffold_1831_9	GH10	EC:3.2.1.8	endo-1,4-beta-xylanase
RUG413	g__Prevotella	scaffold_59	PUL616	scaffold_59_3	GH13	EC:3.2.1.1	alpha-amylase
RUG413	g__Prevotella	scaffold_59	PUL616	scaffold_59_4	unc
RUG413	g__Prevotella	scaffold_59	PUL616	scaffold_59_5	unc
RUG413	g__Prevotella	scaffold_59	PUL616	scaffold_59_6	GH97	EC:3.2.1.20	alpha-glucosidase
RUG413	g__Prevotella	scaffold_59	PUL616	scaffold_59_7	susC
RUG413	g__Prevotella	scaffold_59	PUL616	scaffold_59_8	susD
RUG413	g__Prevotella	scaffold_59	PUL616	scaffold_59_9	unc
RUG413	g__Prevotella	scaffold_59	PUL616	scaffold_59_10	GH13
RUG523	o__Bacteroidales	scaffold_403	PUL1799	scaffold_403_42	susC
RUG523	o__Bacteroidales	scaffold_403	PUL1799	scaffold_403_43	susD
RUG176	g__Prevotella	scaffold_323	PUL1118	scaffold_323_11	PL1	EC:4.2.2.2	pectate lyase
RUG176	g__Prevotella	scaffold_323	PUL1118	scaffold_323_12	unc
RUG176	g__Prevotella	scaffold_323	PUL1118	scaffold_323_13	unc
RUG176	g__Prevotella	scaffold_323	PUL1118	scaffold_323_14	unc
RUG176	g__Prevotella	scaffold_323	PUL1118	scaffold_323_15	unc
RUG176	g__Prevotella	scaffold_323	PUL1118	scaffold_323_16	GH10	EC:3.2.1.8	endo-1,4-beta-xylanase
RUG176	g__Prevotella	scaffold_323	PUL1118	scaffold_323_17	unc
RUG176	g__Prevotella	scaffold_323	PUL1118	scaffold_323_18	susD
RUG176	g__Prevotella	scaffold_323	PUL1118	scaffold_323_19	susC
RUG176	g__Prevotella	scaffold_323	PUL1118	scaffold_323_20	GH35	EC:3.2.1.23	beta-galactosidase
RUG176	g__Prevotella	scaffold_323	PUL1118	scaffold_323_21	GH67	EC:3.2.1.139	alpha-glucuronidase
RUG176	g__Prevotella	scaffold_323	PUL1118	scaffold_323_22	unc
RUG176	g__Prevotella	scaffold_323	PUL1118	scaffold_323_23	unc
RUG176	g__Prevotella	scaffold_323	PUL1118	scaffold_323_24	unc
RUG176	g__Prevotella	scaffold_323	PUL1118	scaffold_323_25	GH10	EC:3.2.1.8	endo-1,4-beta-xylanase
RUG176	g__Prevotella	scaffold_323	PUL1118	scaffold_323_26	GH43	EC:3.2.1.55	non-reducing end alpha-L-arabinofuranosidase
RUG424	f__Prevotellaceae	scaffold_249	PUL2301	scaffold_249_22	susD
RUG424	f__Prevotellaceae	scaffold_249	PUL2301	scaffold_249_23	susC
RUG424	f__Prevotellaceae	scaffold_249	PUL2301	scaffold_249_24	unc
RUG424	f__Prevotellaceae	scaffold_249	PUL2301	scaffold_249_25	GH92
hRUG873	f__Prevotellaceae	NODE_18864_length_6356_cov_40.5452	PUL324	NODE_18864_length_6356_cov_40.5452_2	susC
hRUG873	f__Prevotellaceae	NODE_18864_length_6356_cov_40.5452	PUL324	NODE_18864_length_6356_cov_40.5452_3	susD
RUG541	g__Prevotella	scaffold_331	PUL2	scaffold_331_28	susC
RUG541	g__Prevotella	scaffold_331	PUL2	scaffold_331_29	susD
RUG837	f__Prevotellaceae	scaffold_4048	PUL1526	scaffold_4048_2	susC
RUG837	f__Prevotellaceae	scaffold_4048	PUL1526	scaffold_4048_3	susD
RUG489	o__Bacteroidales	scaffold_63	PUL768	scaffold_63_73	GH97	EC:3.2.1.20	alpha-glucosidase
RUG489	o__Bacteroidales	scaffold_63	PUL768	scaffold_63_74	GH97	EC:3.2.1.20	alpha-glucosidase
RUG489	o__Bacteroidales	scaffold_63	PUL768	scaffold_63_75	GH89	EC:3.2.1.50	alpha-N-acetylglucosaminidase
RUG489	o__Bacteroidales	scaffold_63	PUL768	scaffold_63_76	unc
RUG489	o__Bacteroidales	scaffold_63	PUL768	scaffold_63_77	CE2
RUG489	o__Bacteroidales	scaffold_63	PUL768	scaffold_63_78	unc
RUG489	o__Bacteroidales	scaffold_63	PUL768	scaffold_63_79	unc
RUG489	o__Bacteroidales	scaffold_63	PUL768	scaffold_63_80	unc
RUG489	o__Bacteroidales	scaffold_63	PUL768	scaffold_63_81	unc
RUG489	o__Bacteroidales	scaffold_63	PUL768	scaffold_63_82	susD
RUG489	o__Bacteroidales	scaffold_63	PUL768	scaffold_63_83	susC
RUG056	g__Prevotella	scaffold_419	PUL2115	scaffold_419_6	susC
RUG056	g__Prevotella	scaffold_419	PUL2115	scaffold_419_7	susD
RUG838	g__Prevotella	scaffold_120	PUL1423	scaffold_120_140	GH26	EC:3.2.1.78	mannan endo-1,4-beta-mannosidase
RUG838	g__Prevotella	scaffold_120	PUL1423	scaffold_120_141	GH2	EC:3.2.1.25	beta-mannosidase
RUG838	g__Prevotella	scaffold_120	PUL1423	scaffold_120_142	GH26	EC:3.2.1.78	mannan endo-1,4-beta-mannosidase
RUG838	g__Prevotella	scaffold_120	PUL1423	scaffold_120_143	unc
RUG838	g__Prevotella	scaffold_120	PUL1423	scaffold_120_144	unc
RUG838	g__Prevotella	scaffold_120	PUL1423	scaffold_120_145	susD
RUG838	g__Prevotella	scaffold_120	PUL1423	scaffold_120_146	susC
RUG838	g__Prevotella	scaffold_120	PUL1423	scaffold_120_147	GH130
RUG412	f__Prevotellaceae	scaffold_161	PUL2409	scaffold_161_45	susD
RUG412	f__Prevotellaceae	scaffold_161	PUL2409	scaffold_161_46	susC
RUG412	f__Prevotellaceae	scaffold_161	PUL2409	scaffold_161_47	unc
RUG412	f__Prevotellaceae	scaffold_161	PUL2409	scaffold_161_48	unc	EC:3.6.3.8	Ca2+-transporting ATPase
RUG412	f__Prevotellaceae	scaffold_161	PUL2409	scaffold_161_49	GT2	EC:2.4.-.-
RUG541	g__Prevotella	scaffold_241	PUL1425	scaffold_241_24	GH31	EC:3.2.1.20	alpha-glucosidase
RUG541	g__Prevotella	scaffold_241	PUL1425	scaffold_241_25	GH5	EC:3.2.1.4	cellulase
RUG541	g__Prevotella	scaffold_241	PUL1425	scaffold_241_26	unc
RUG541	g__Prevotella	scaffold_241	PUL1425	scaffold_241_27	unc
RUG541	g__Prevotella	scaffold_241	PUL1425	scaffold_241_28	susD
RUG541	g__Prevotella	scaffold_241	PUL1425	scaffold_241_29	susC
RUG541	g__Prevotella	scaffold_241	PUL1425	scaffold_241_30	unc
RUG541	g__Prevotella	scaffold_241	PUL1425	scaffold_241_31	unc
RUG541	g__Prevotella	scaffold_241	PUL1425	scaffold_241_32	unc
RUG541	g__Prevotella	scaffold_241	PUL1425	scaffold_241_33	GH105
RUG541	g__Prevotella	scaffold_241	PUL1425	scaffold_241_34	unc	EC:1.1.1.69	gluconate 5-dehydrogenase
RUG541	g__Prevotella	scaffold_241	PUL1425	scaffold_241_35	unc	EC:5.3.1.17	5-dehydro-4-deoxy-D-glucuronate isomerase
RUG541	g__Prevotella	scaffold_241	PUL1425	scaffold_241_36	unc
RUG541	g__Prevotella	scaffold_241	PUL1425	scaffold_241_37	GH43	EC:3.2.1.37	xylan 1,4-beta-xylosidase
RUG541	g__Prevotella	scaffold_462	PUL2084	scaffold_462_55	susD
RUG541	g__Prevotella	scaffold_462	PUL2084	scaffold_462_56	susC
RUG541	g__Prevotella	scaffold_462	PUL2084	scaffold_462_57	unc
RUG541	g__Prevotella	scaffold_462	PUL2084	scaffold_462_58	GH51	EC:3.2.1.55	non-reducing end alpha-L-arabinofuranosidase
RUG541	g__Prevotella	scaffold_462	PUL2084	scaffold_462_59	unc
RUG541	g__Prevotella	scaffold_462	PUL2084	scaffold_462_60	GH128
RUG136	g__Prevotella	scaffold_8363	PUL2369	scaffold_8363_2	susD
RUG136	g__Prevotella	scaffold_8363	PUL2369	scaffold_8363_3	susC
RUG639	f__Prevotellaceae	scaffold_18269	PUL1632	scaffold_18269_1	susD
RUG639	f__Prevotellaceae	scaffold_18269	PUL1632	scaffold_18269_2	susC
RUG736	o__Bacteroidales	scaffold_40	PUL315	scaffold_40_20	susC
RUG736	o__Bacteroidales	scaffold_40	PUL315	scaffold_40_21	susD
RUG736	o__Bacteroidales	scaffold_40	PUL315	scaffold_40_22	unc
RUG736	o__Bacteroidales	scaffold_40	PUL315	scaffold_40_23	GH66
RUG736	o__Bacteroidales	scaffold_40	PUL315	scaffold_40_24	GH97	EC:3.2.1.20	alpha-glucosidase
RUG736	o__Bacteroidales	scaffold_40	PUL315	scaffold_40_25	unc
RUG736	o__Bacteroidales	scaffold_40	PUL315	scaffold_40_26	GH97	EC:3.2.1.20	alpha-glucosidase
RUG736	o__Bacteroidales	scaffold_40	PUL315	scaffold_40_27	unc
RUG736	o__Bacteroidales	scaffold_40	PUL315	scaffold_40_28	unc
RUG736	o__Bacteroidales	scaffold_40	PUL315	scaffold_40_29	unc	EC:6.1.1.16	cysteine-tRNA ligase
RUG736	o__Bacteroidales	scaffold_40	PUL315	scaffold_40_30	unc	EC:3.5.99.6	glucosamine-6-phosphate deaminase
RUG736	o__Bacteroidales	scaffold_40	PUL315	scaffold_40_31	GH13	EC:2.4.1.18	1,4-alpha-glucan branching enzyme
RUG736	o__Bacteroidales	scaffold_40	PUL315	scaffold_40_32	unc
RUG736	o__Bacteroidales	scaffold_40	PUL315	scaffold_40_33	GH133
RUG736	o__Bacteroidales	scaffold_40	PUL315	scaffold_40_34	GT4
RUG736	o__Bacteroidales	scaffold_40	PUL315	scaffold_40_35	GH57	EC:3.2.1.1	alpha-amylase
RUG577	f__Prevotellaceae	scaffold_260	PUL348	scaffold_260_37	susC
RUG577	f__Prevotellaceae	scaffold_260	PUL348	scaffold_260_38	susD
RUG577	f__Prevotellaceae	scaffold_260	PUL348	scaffold_260_39	unc
RUG577	f__Prevotellaceae	scaffold_260	PUL348	scaffold_260_40	unc
RUG577	f__Prevotellaceae	scaffold_260	PUL348	scaffold_260_41	unc
RUG577	f__Prevotellaceae	scaffold_260	PUL348	scaffold_260_42	susC
RUG577	f__Prevotellaceae	scaffold_260	PUL348	scaffold_260_43	unc
RUG577	f__Prevotellaceae	scaffold_260	PUL348	scaffold_260_44	GH43
RUG292	f__Prevotellaceae	scaffold_29	PUL1935	scaffold_29_88	GH3	EC:3.2.1.21	beta-glucosidase
RUG292	f__Prevotellaceae	scaffold_29	PUL1935	scaffold_29_89	unc	EC:3.5.1.-
RUG292	f__Prevotellaceae	scaffold_29	PUL1935	scaffold_29_90	GT2	EC:3.1.26.3	ribonuclease III
RUG292	f__Prevotellaceae	scaffold_29	PUL1935	scaffold_29_91	GT83
RUG292	f__Prevotellaceae	scaffold_29	PUL1935	scaffold_29_92	GH43	EC:3.2.1.99	arabinan endo-1,5-alpha-L-arabinanase
RUG292	f__Prevotellaceae	scaffold_29	PUL1935	scaffold_29_93	GH51	EC:3.2.1.55	non-reducing end alpha-L-arabinofuranosidase
RUG292	f__Prevotellaceae	scaffold_29	PUL1935	scaffold_29_94	GH43	EC:3.2.1.99	arabinan endo-1,5-alpha-L-arabinanase
RUG292	f__Prevotellaceae	scaffold_29	PUL1935	scaffold_29_95	unc
RUG292	f__Prevotellaceae	scaffold_29	PUL1935	scaffold_29_96	susD
RUG292	f__Prevotellaceae	scaffold_29	PUL1935	scaffold_29_97	susC
RUG136	g__Prevotella	scaffold_4961	PUL579	scaffold_4961_3	susD
RUG136	g__Prevotella	scaffold_4961	PUL579	scaffold_4961_4	susC
RUG315	f__Prevotellaceae	scaffold_2327	PUL1762	scaffold_2327_6	susD
RUG315	f__Prevotellaceae	scaffold_2327	PUL1762	scaffold_2327_7	susC
RUG216	f__Prevotellaceae	scaffold_16	PUL784	scaffold_16_20	susD
RUG216	f__Prevotellaceae	scaffold_16	PUL784	scaffold_16_21	susC
RUG216	f__Prevotellaceae	scaffold_16	PUL784	scaffold_16_22	susC
RUG216	f__Prevotellaceae	scaffold_16	PUL784	scaffold_16_23	susD
RUG415	f__Prevotellaceae	scaffold_719	PUL1028	scaffold_719_4	susD
RUG415	f__Prevotellaceae	scaffold_719	PUL1028	scaffold_719_5	susC
RUG765	g__Prevotella	scaffold_432	PUL1994	scaffold_432_5	GH28
RUG765	g__Prevotella	scaffold_432	PUL1994	scaffold_432_6	susD
RUG765	g__Prevotella	scaffold_432	PUL1994	scaffold_432_7	susC
RUG765	g__Prevotella	scaffold_432	PUL1994	scaffold_432_8	GH28	EC:3.2.1.15	polygalacturonase
RUG765	g__Prevotella	scaffold_432	PUL1994	scaffold_432_9	unc	EC:2.7.1.15	ribokinase
RUG765	g__Prevotella	scaffold_432	PUL1994	scaffold_432_10	GH127
RUG765	g__Prevotella	scaffold_432	PUL1994	scaffold_432_11	GH51	EC:3.2.1.55	non-reducing end alpha-L-arabinofuranosidase
RUG550	g__Prevotella	scaffold_1013	PUL253	scaffold_1013_4	GH43	EC:3.2.1.55	non-reducing end alpha-L-arabinofuranosidase
RUG550	g__Prevotella	scaffold_1013	PUL253	scaffold_1013_5	GH115
RUG550	g__Prevotella	scaffold_1013	PUL253	scaffold_1013_6	susD
RUG550	g__Prevotella	scaffold_1013	PUL253	scaffold_1013_7	susC
RUG137	g__Prevotella	scaffold_278	PUL790	scaffold_278_53	susC
RUG137	g__Prevotella	scaffold_278	PUL790	scaffold_278_54	susD
RUG546	f__Prevotellaceae	scaffold_174	PUL1504	scaffold_174_3	susD
RUG546	f__Prevotellaceae	scaffold_174	PUL1504	scaffold_174_4	susC
RUG070	f__Prevotellaceae	scaffold_2968	PUL2346	scaffold_2968_11	susC
RUG070	f__Prevotellaceae	scaffold_2968	PUL2346	scaffold_2968_12	susD
RUG586	f__Prevotellaceae	scaffold_14	PUL2053	scaffold_14_50	susC
RUG586	f__Prevotellaceae	scaffold_14	PUL2053	scaffold_14_51	susD
hRUG873	f__Prevotellaceae	NODE_8338_length_11387_cov_39.9171	PUL2207	NODE_8338_length_11387_cov_39.9171_6	susC
hRUG873	f__Prevotellaceae	NODE_8338_length_11387_cov_39.9171	PUL2207	NODE_8338_length_11387_cov_39.9171_7	susD
RUG667	o__Bacteroidales	scaffold_5	PUL446	scaffold_5_126	susC
RUG667	o__Bacteroidales	scaffold_5	PUL446	scaffold_5_127	susD
RUG667	o__Bacteroidales	scaffold_5	PUL446	scaffold_5_128	unc
RUG667	o__Bacteroidales	scaffold_5	PUL446	scaffold_5_129	unc	EC:3.2.-.-
RUG667	o__Bacteroidales	scaffold_5	PUL446	scaffold_5_130	unc	EC:3.2.-.-
RUG667	o__Bacteroidales	scaffold_5	PUL446	scaffold_5_131	CE1
RUG249	f__Prevotellaceae	scaffold_420	PUL104	scaffold_420_12	susC
RUG249	f__Prevotellaceae	scaffold_420	PUL104	scaffold_420_13	susD
RUG249	f__Prevotellaceae	scaffold_420	PUL104	scaffold_420_14	unc	EC:4.1.1.37	uroporphyrinogen decarboxylase
RUG249	f__Prevotellaceae	scaffold_420	PUL104	scaffold_420_15	unc	EC:4.1.1.37	uroporphyrinogen decarboxylase
RUG249	f__Prevotellaceae	scaffold_420	PUL104	scaffold_420_16	unc
RUG249	f__Prevotellaceae	scaffold_420	PUL104	scaffold_420_17	unc
RUG249	f__Prevotellaceae	scaffold_420	PUL104	scaffold_420_18	susC
RUG249	f__Prevotellaceae	scaffold_420	PUL104	scaffold_420_19	unc
RUG249	f__Prevotellaceae	scaffold_420	PUL104	scaffold_420_20	unc
RUG249	f__Prevotellaceae	scaffold_420	PUL104	scaffold_420_21	CE1
RUG232	g__Prevotella	scaffold_513	PUL237	scaffold_513_10	GH28
RUG232	g__Prevotella	scaffold_513	PUL237	scaffold_513_11	CE7	EC:3.1.1.41	cephalosporin-C deacetylase
RUG232	g__Prevotella	scaffold_513	PUL237	scaffold_513_12	susD
RUG232	g__Prevotella	scaffold_513	PUL237	scaffold_513_13	susC
RUG232	g__Prevotella	scaffold_513	PUL237	scaffold_513_14	unc
RUG232	g__Prevotella	scaffold_513	PUL237	scaffold_513_15	GH2	EC:3.2.1.23	beta-galactosidase
RUG355	f__Prevotellaceae	scaffold_867	PUL605	scaffold_867_1	susC
RUG355	f__Prevotellaceae	scaffold_867	PUL605	scaffold_867_2	susD
RUG355	f__Prevotellaceae	scaffold_867	PUL605	scaffold_867_3	unc
RUG355	f__Prevotellaceae	scaffold_867	PUL605	scaffold_867_4	unc
RUG355	f__Prevotellaceae	scaffold_867	PUL605	scaffold_867_5	unc
RUG355	f__Prevotellaceae	scaffold_867	PUL605	scaffold_867_6	GH127
RUG355	f__Prevotellaceae	scaffold_867	PUL605	scaffold_867_7	unc
RUG355	f__Prevotellaceae	scaffold_867	PUL605	scaffold_867_8	unc
RUG355	f__Prevotellaceae	scaffold_867	PUL605	scaffold_867_9	unc	EC:2.7.13.3	histidine kinase
RUG355	f__Prevotellaceae	scaffold_867	PUL605	scaffold_867_10	susC
RUG355	f__Prevotellaceae	scaffold_867	PUL605	scaffold_867_11	susD
RUG355	f__Prevotellaceae	scaffold_867	PUL605	scaffold_867_12	unc
RUG355	f__Prevotellaceae	scaffold_867	PUL605	scaffold_867_13	GH43
RUG355	f__Prevotellaceae	scaffold_867	PUL605	scaffold_867_14	GH43	EC:3.2.1.99	arabinan endo-1,5-alpha-L-arabinanase
RUG355	f__Prevotellaceae	scaffold_867	PUL605	scaffold_867_15	GH43	EC:3.2.1.37	xylan 1,4-beta-xylosidase
RUG619	o__Bacteroidales	scaffold_8811	PUL1816	scaffold_8811_2	susC
RUG619	o__Bacteroidales	scaffold_8811	PUL1816	scaffold_8811_3	susD
RUG003	f__Prevotellaceae	scaffold_142	PUL553	scaffold_142_75	susD
RUG003	f__Prevotellaceae	scaffold_142	PUL553	scaffold_142_76	susC
RUG603	o__Bacteroidales	scaffold_1314	PUL1891	scaffold_1314_6	susD
RUG603	o__Bacteroidales	scaffold_1314	PUL1891	scaffold_1314_7	susC
RUG073	g__Prevotella	scaffold_163	PUL2233	scaffold_163_9	susC
RUG073	g__Prevotella	scaffold_163	PUL2233	scaffold_163_10	susD
RUG073	g__Prevotella	scaffold_163	PUL2233	scaffold_163_11	unc
RUG073	g__Prevotella	scaffold_163	PUL2233	scaffold_163_12	unc
RUG073	g__Prevotella	scaffold_163	PUL2233	scaffold_163_13	unc
RUG073	g__Prevotella	scaffold_163	PUL2233	scaffold_163_14	unc
RUG073	g__Prevotella	scaffold_163	PUL2233	scaffold_163_15	GH3	EC:3.2.1.21	beta-glucosidase
RUG073	g__Prevotella	scaffold_163	PUL2233	scaffold_163_16	GH2	EC:3.2.1.23	beta-galactosidase
RUG073	g__Prevotella	scaffold_163	PUL2233	scaffold_163_17	unc	EC:2.7.1.17	xylulokinase
RUG073	g__Prevotella	scaffold_163	PUL2233	scaffold_163_18	unc
RUG073	g__Prevotella	scaffold_163	PUL2233	scaffold_163_19	unc	EC:3.2.1.55	non-reducing end alpha-L-arabinofuranosidase
RUG073	g__Prevotella	scaffold_163	PUL2233	scaffold_163_20	GH29	EC:3.2.1.51	alpha-L-fucosidase
RUG193	o__Bacteroidales	scaffold_41	PUL1984	scaffold_41_60	susD
RUG193	o__Bacteroidales	scaffold_41	PUL1984	scaffold_41_61	susC
RUG479	o__Bacteroidales	scaffold_535	PUL1254	scaffold_535_12	susC
RUG479	o__Bacteroidales	scaffold_535	PUL1254	scaffold_535_13	susD
RUG479	o__Bacteroidales	scaffold_535	PUL1254	scaffold_535_14	unc
RUG479	o__Bacteroidales	scaffold_535	PUL1254	scaffold_535_15	GH13
RUG479	o__Bacteroidales	scaffold_535	PUL1254	scaffold_535_16	GH13	EC:3.2.1.-
RUG479	o__Bacteroidales	scaffold_535	PUL1254	scaffold_535_17	unc
RUG479	o__Bacteroidales	scaffold_535	PUL1254	scaffold_535_18	GH28	EC:3.2.1.67	galacturan 1,4-alpha-galacturonidase
RUG481	o__Bacteroidales	scaffold_3806	PUL2031	scaffold_3806_7	susD
RUG481	o__Bacteroidales	scaffold_3806	PUL2031	scaffold_3806_8	susC
RUG507	f__Prevotellaceae	scaffold_1023	PUL215	scaffold_1023_12	susD
RUG507	f__Prevotellaceae	scaffold_1023	PUL215	scaffold_1023_13	susC
RUG507	f__Prevotellaceae	scaffold_1023	PUL215	scaffold_1023_14	unc
RUG507	f__Prevotellaceae	scaffold_1023	PUL215	scaffold_1023_15	susC
RUG568	o__Bacteroidales	scaffold_462	PUL2439	scaffold_462_38	susC
RUG568	o__Bacteroidales	scaffold_462	PUL2439	scaffold_462_39	susD
RUG568	o__Bacteroidales	scaffold_462	PUL2439	scaffold_462_40	unc
RUG568	o__Bacteroidales	scaffold_462	PUL2439	scaffold_462_41	GH13	EC:3.2.1.1	alpha-amylase
RUG568	o__Bacteroidales	scaffold_462	PUL2439	scaffold_462_42	unc
RUG568	o__Bacteroidales	scaffold_462	PUL2439	scaffold_462_43	GH13	EC:3.2.1.1	alpha-amylase
hRUG879	g__Prevotella	NODE_1615_length_28380_cov_14.5732	PUL2073	NODE_1615_length_28380_cov_14.5732_8	susC
hRUG879	g__Prevotella	NODE_1615_length_28380_cov_14.5732	PUL2073	NODE_1615_length_28380_cov_14.5732_9	susD
hRUG879	g__Prevotella	NODE_1615_length_28380_cov_14.5732	PUL2073	NODE_1615_length_28380_cov_14.5732_10	susC
hRUG879	g__Prevotella	NODE_1615_length_28380_cov_14.5732	PUL2073	NODE_1615_length_28380_cov_14.5732_11	GH20	EC:3.2.1.52	beta-N-acetylhexosaminidase
hRUG879	g__Prevotella	NODE_1615_length_28380_cov_14.5732	PUL2073	NODE_1615_length_28380_cov_14.5732_12	GH20	EC:3.2.1.52	beta-N-acetylhexosaminidase
RUG451	f__Prevotellaceae	scaffold_48	PUL2263	scaffold_48_123	GH28
RUG451	f__Prevotellaceae	scaffold_48	PUL2263	scaffold_48_124	susC
RUG451	f__Prevotellaceae	scaffold_48	PUL2263	scaffold_48_125	susD
RUG209	f__Prevotellaceae	scaffold_334	PUL6	scaffold_334_1	susC
RUG209	f__Prevotellaceae	scaffold_334	PUL6	scaffold_334_2	susD
RUG423	g__Prevotella	scaffold_4634	PUL879	scaffold_4634_1	susC
RUG423	g__Prevotella	scaffold_4634	PUL879	scaffold_4634_2	susD
RUG071	f__Prevotellaceae	scaffold_77	PUL322	scaffold_77_1	GH2	EC:3.2.1.23	beta-galactosidase
RUG071	f__Prevotellaceae	scaffold_77	PUL322	scaffold_77_2	unc
RUG071	f__Prevotellaceae	scaffold_77	PUL322	scaffold_77_3	susD
RUG071	f__Prevotellaceae	scaffold_77	PUL322	scaffold_77_4	susC
RUG071	f__Prevotellaceae	scaffold_77	PUL322	scaffold_77_5	unc
RUG071	f__Prevotellaceae	scaffold_77	PUL322	scaffold_77_6	unc
RUG071	f__Prevotellaceae	scaffold_77	PUL322	scaffold_77_7	unc
RUG071	f__Prevotellaceae	scaffold_77	PUL322	scaffold_77_8	unc
RUG071	f__Prevotellaceae	scaffold_77	PUL322	scaffold_77_9	GH43	EC:3.2.1.8	endo-1,4-beta-xylanase
RUG071	f__Prevotellaceae	scaffold_77	PUL322	scaffold_77_10	unc	EC:2.3.1.28	chloramphenicol O-acetyltransferase
RUG071	f__Prevotellaceae	scaffold_77	PUL322	scaffold_77_11	unc	EC:3.4.21.26	prolyl oligopeptidase
RUG071	f__Prevotellaceae	scaffold_77	PUL322	scaffold_77_12	unc
RUG071	f__Prevotellaceae	scaffold_77	PUL322	scaffold_77_13	GH43	EC:3.2.1.8	endo-1,4-beta-xylanase
RUG071	f__Prevotellaceae	scaffold_77	PUL322	scaffold_77_14	GH43	EC:3.2.1.55	non-reducing end alpha-L-arabinofuranosidase
RUG481	o__Bacteroidales	scaffold_6511	PUL182	scaffold_6511_3	susD
RUG481	o__Bacteroidales	scaffold_6511	PUL182	scaffold_6511_4	susC
RUG622	o__Bacteroidales	scaffold_5239	PUL864	scaffold_5239_1	susC
RUG622	o__Bacteroidales	scaffold_5239	PUL864	scaffold_5239_2	susD
RUG622	o__Bacteroidales	scaffold_5239	PUL864	scaffold_5239_3	unc
RUG622	o__Bacteroidales	scaffold_5239	PUL864	scaffold_5239_4	GH32
RUG602	f__Prevotellaceae	scaffold_1967	PUL189	scaffold_1967_2	susC
RUG602	f__Prevotellaceae	scaffold_1967	PUL189	scaffold_1967_3	susD
RUG602	f__Prevotellaceae	scaffold_1967	PUL189	scaffold_1967_4	unc
RUG602	f__Prevotellaceae	scaffold_1967	PUL189	scaffold_1967_5	GH5	EC:3.2.1.8	endo-1,4-beta-xylanase
RUG602	f__Prevotellaceae	scaffold_1967	PUL189	scaffold_1967_6	GH5	EC:3.2.1.78	mannan endo-1,4-beta-mannosidase
RUG722	o__Bacteroidales	scaffold_8	PUL1950	scaffold_8_45	GH130
RUG722	o__Bacteroidales	scaffold_8	PUL1950	scaffold_8_46	unc
RUG722	o__Bacteroidales	scaffold_8	PUL1950	scaffold_8_47	unc
RUG722	o__Bacteroidales	scaffold_8	PUL1950	scaffold_8_48	susC
RUG722	o__Bacteroidales	scaffold_8	PUL1950	scaffold_8_49	susD
RUG722	o__Bacteroidales	scaffold_8	PUL1950	scaffold_8_50	unc
RUG722	o__Bacteroidales	scaffold_8	PUL1950	scaffold_8_51	unc
RUG722	o__Bacteroidales	scaffold_8	PUL1950	scaffold_8_52	GH2	EC:3.2.1.25	beta-mannosidase
hRUG858	g__prevotella	NODE_2161_length_24811_cov_21.4449	PUL707	NODE_2161_length_24811_cov_21.4449_2	GH10	EC:3.2.1.8	endo-1,4-beta-xylanase
hRUG858	g__prevotella	NODE_2161_length_24811_cov_21.4449	PUL707	NODE_2161_length_24811_cov_21.4449_3	unc
hRUG858	g__prevotella	NODE_2161_length_24811_cov_21.4449	PUL707	NODE_2161_length_24811_cov_21.4449_4	unc
hRUG858	g__prevotella	NODE_2161_length_24811_cov_21.4449	PUL707	NODE_2161_length_24811_cov_21.4449_5	unc
hRUG858	g__prevotella	NODE_2161_length_24811_cov_21.4449	PUL707	NODE_2161_length_24811_cov_21.4449_6	GH67	EC:3.2.1.139	alpha-glucuronidase
hRUG858	g__prevotella	NODE_2161_length_24811_cov_21.4449	PUL707	NODE_2161_length_24811_cov_21.4449_7	GH35	EC:3.2.1.23	beta-galactosidase
hRUG858	g__prevotella	NODE_2161_length_24811_cov_21.4449	PUL707	NODE_2161_length_24811_cov_21.4449_8	susC
hRUG858	g__prevotella	NODE_2161_length_24811_cov_21.4449	PUL707	NODE_2161_length_24811_cov_21.4449_9	susD
hRUG858	g__prevotella	NODE_2161_length_24811_cov_21.4449	PUL707	NODE_2161_length_24811_cov_21.4449_10	unc
hRUG858	g__prevotella	NODE_2161_length_24811_cov_21.4449	PUL707	NODE_2161_length_24811_cov_21.4449_11	GH10
RUG544	o__Bacteroidales	scaffold_220	PUL2416	scaffold_220_38	GH2
RUG544	o__Bacteroidales	scaffold_220	PUL2416	scaffold_220_39	GH26	EC:3.2.1.78	mannan endo-1,4-beta-mannosidase
RUG544	o__Bacteroidales	scaffold_220	PUL2416	scaffold_220_40	unc
RUG544	o__Bacteroidales	scaffold_220	PUL2416	scaffold_220_41	susD
RUG544	o__Bacteroidales	scaffold_220	PUL2416	scaffold_220_42	susC
RUG544	o__Bacteroidales	scaffold_220	PUL2416	scaffold_220_43	CE10	EC:3.1.1.1	carboxylesterase
RUG126	g__Prevotella	scaffold_751	PUL1069	scaffold_751_2	GH31	EC:3.2.1.20	alpha-glucosidase
RUG126	g__Prevotella	scaffold_751	PUL1069	scaffold_751_3	GH43	EC:3.2.1.99	arabinan endo-1,5-alpha-L-arabinanase
RUG126	g__Prevotella	scaffold_751	PUL1069	scaffold_751_4	susD
RUG126	g__Prevotella	scaffold_751	PUL1069	scaffold_751_5	susC
RUG126	g__Prevotella	scaffold_751	PUL1069	scaffold_751_6	unc
RUG126	g__Prevotella	scaffold_751	PUL1069	scaffold_751_7	GH43	EC:3.2.1.8	endo-1,4-beta-xylanase
RUG818	o__Bacteroidales	scaffold_16639	PUL408	scaffold_16639_3	susD
RUG818	o__Bacteroidales	scaffold_16639	PUL408	scaffold_16639_4	susC
RUG142	o__Bacteroidales	scaffold_2859	PUL797	scaffold_2859_2	GH50	EC:3.2.1.81	beta-agarase
RUG142	o__Bacteroidales	scaffold_2859	PUL797	scaffold_2859_3	GH5
RUG142	o__Bacteroidales	scaffold_2859	PUL797	scaffold_2859_4	susD
RUG142	o__Bacteroidales	scaffold_2859	PUL797	scaffold_2859_5	susC
RUG137	g__Prevotella	scaffold_251	PUL1941	scaffold_251_46	susD
RUG137	g__Prevotella	scaffold_251	PUL1941	scaffold_251_47	susC
RUG207	f__Prevotellaceae	scaffold_3	PUL369	scaffold_3_145	susC
RUG207	f__Prevotellaceae	scaffold_3	PUL369	scaffold_3_146	susD
RUG207	f__Prevotellaceae	scaffold_3	PUL369	scaffold_3_147	unc
RUG207	f__Prevotellaceae	scaffold_3	PUL369	scaffold_3_148	CE1
RUG207	f__Prevotellaceae	scaffold_3	PUL369	scaffold_3_149	CE1
RUG207	f__Prevotellaceae	scaffold_3	PUL369	scaffold_3_150	unc
RUG207	f__Prevotellaceae	scaffold_3	PUL369	scaffold_3_151	unc	EC:3.1.1.1	carboxylesterase
RUG207	f__Prevotellaceae	scaffold_3	PUL369	scaffold_3_152	GH3	EC:3.2.1.21	beta-glucosidase
RUG207	f__Prevotellaceae	scaffold_3	PUL369	scaffold_3_153	GH2	EC:3.2.1.23	beta-galactosidase
RUG207	f__Prevotellaceae	scaffold_3	PUL369	scaffold_3_154	GH30	EC:3.2.1.45	glucosylceramidase
hRUG908	g__Prevotella	NODE_7192_length_12521_cov_13.7497	PUL2284	NODE_7192_length_12521_cov_13.7497_9	susC
hRUG908	g__Prevotella	NODE_7192_length_12521_cov_13.7497	PUL2284	NODE_7192_length_12521_cov_13.7497_10	susD
RUG064	f__Prevotellaceae	scaffold_6	PUL1532	scaffold_6_17	GH43	EC:3.2.1.-
RUG064	f__Prevotellaceae	scaffold_6	PUL1532	scaffold_6_18	GH10	EC:3.2.1.8	endo-1,4-beta-xylanase
RUG064	f__Prevotellaceae	scaffold_6	PUL1532	scaffold_6_19	unc
RUG064	f__Prevotellaceae	scaffold_6	PUL1532	scaffold_6_20	unc
RUG064	f__Prevotellaceae	scaffold_6	PUL1532	scaffold_6_21	GH67	EC:3.2.1.139	alpha-glucuronidase
RUG064	f__Prevotellaceae	scaffold_6	PUL1532	scaffold_6_22	GH35	EC:3.2.1.23	beta-galactosidase
RUG064	f__Prevotellaceae	scaffold_6	PUL1532	scaffold_6_23	susC
RUG064	f__Prevotellaceae	scaffold_6	PUL1532	scaffold_6_24	susD
RUG250	o__Bacteroidales	scaffold_769	PUL422	scaffold_769_4	susD
RUG250	o__Bacteroidales	scaffold_769	PUL422	scaffold_769_5	susC
RUG250	o__Bacteroidales	scaffold_769	PUL422	scaffold_769_6	unc
RUG250	o__Bacteroidales	scaffold_769	PUL422	scaffold_769_7	GH29	EC:3.2.1.51	alpha-L-fucosidase
RUG250	o__Bacteroidales	scaffold_769	PUL422	scaffold_769_8	GH2	EC:3.2.1.23	beta-galactosidase
RUG250	o__Bacteroidales	scaffold_769	PUL422	scaffold_769_9	GH3	EC:3.2.1.21	beta-glucosidase
RUG107	f__Prevotellaceae	scaffold_3	PUL2130	scaffold_3_8	GH43	EC:3.2.1.99	arabinan endo-1,5-alpha-L-arabinanase
RUG107	f__Prevotellaceae	scaffold_3	PUL2130	scaffold_3_9	unc
RUG107	f__Prevotellaceae	scaffold_3	PUL2130	scaffold_3_10	GH43	EC:3.2.1.99	arabinan endo-1,5-alpha-L-arabinanase
RUG107	f__Prevotellaceae	scaffold_3	PUL2130	scaffold_3_11	unc
RUG107	f__Prevotellaceae	scaffold_3	PUL2130	scaffold_3_12	GH43
RUG107	f__Prevotellaceae	scaffold_3	PUL2130	scaffold_3_13	unc
RUG107	f__Prevotellaceae	scaffold_3	PUL2130	scaffold_3_14	susD
RUG107	f__Prevotellaceae	scaffold_3	PUL2130	scaffold_3_15	susC
RUG144	g__Prevotella	scaffold_1736	PUL2039	scaffold_1736_3	susC
RUG144	g__Prevotella	scaffold_1736	PUL2039	scaffold_1736_4	susD
RUG292	f__Prevotellaceae	scaffold_1199	PUL2371	scaffold_1199_3	susC
RUG292	f__Prevotellaceae	scaffold_1199	PUL2371	scaffold_1199_4	susD
RUG292	f__Prevotellaceae	scaffold_1199	PUL2371	scaffold_1199_5	unc
RUG292	f__Prevotellaceae	scaffold_1199	PUL2371	scaffold_1199_6	PL1	EC:4.2.2.2	pectate lyase
RUG292	f__Prevotellaceae	scaffold_1199	PUL2371	scaffold_1199_7	GH57	EC:3.2.1.1	alpha-amylase
RUG292	f__Prevotellaceae	scaffold_1199	PUL2371	scaffold_1199_8	GT4	EC:2.4.-.-
RUG292	f__Prevotellaceae	scaffold_1199	PUL2371	scaffold_1199_9	GH133
RUG838	g__Prevotella	scaffold_13	PUL357	scaffold_13_100	susD
RUG838	g__Prevotella	scaffold_13	PUL357	scaffold_13_101	susC
RUG838	g__Prevotella	scaffold_13	PUL357	scaffold_13_102	GH105
RUG785	f__Prevotellaceae	scaffold_6436	PUL897	scaffold_6436_2	susC
RUG785	f__Prevotellaceae	scaffold_6436	PUL897	scaffold_6436_3	susD
RUG785	f__Prevotellaceae	scaffold_6436	PUL897	scaffold_6436_4	unc
RUG785	f__Prevotellaceae	scaffold_6436	PUL897	scaffold_6436_5	unc
RUG785	f__Prevotellaceae	scaffold_6436	PUL897	scaffold_6436_6	GH32	EC:3.2.1.26	beta-fructofuranosidase
RUG112	f__Prevotellaceae	scaffold_1437	PUL287	scaffold_1437_2	susD
RUG112	f__Prevotellaceae	scaffold_1437	PUL287	scaffold_1437_3	susC
RUG112	f__Prevotellaceae	scaffold_1437	PUL287	scaffold_1437_4	unc	EC:6.1.1.17	glutamate-tRNA ligase
RUG112	f__Prevotellaceae	scaffold_1437	PUL287	scaffold_1437_5	GT30	EC:2.-.-.-
RUG515	g__Prevotella	scaffold_775	PUL1700	scaffold_775_2	GH2
RUG515	g__Prevotella	scaffold_775	PUL1700	scaffold_775_3	unc
RUG515	g__Prevotella	scaffold_775	PUL1700	scaffold_775_4	unc	EC:2.7.1.21	thymidine kinase
RUG515	g__Prevotella	scaffold_775	PUL1700	scaffold_775_5	unc
RUG515	g__Prevotella	scaffold_775	PUL1700	scaffold_775_6	unc
RUG515	g__Prevotella	scaffold_775	PUL1700	scaffold_775_7	susC
RUG515	g__Prevotella	scaffold_775	PUL1700	scaffold_775_8	susD
RUG330	f__Prevotellaceae	scaffold_477	PUL1650	scaffold_477_25	GH3	EC:3.2.1.21	beta-glucosidase
RUG330	f__Prevotellaceae	scaffold_477	PUL1650	scaffold_477_26	GH5	EC:3.2.1.21	beta-glucosidase
RUG330	f__Prevotellaceae	scaffold_477	PUL1650	scaffold_477_27	GH16	EC:3.2.1.73	licheninase
RUG330	f__Prevotellaceae	scaffold_477	PUL1650	scaffold_477_28	unc
RUG330	f__Prevotellaceae	scaffold_477	PUL1650	scaffold_477_29	susD
RUG330	f__Prevotellaceae	scaffold_477	PUL1650	scaffold_477_30	susC
RUG352	o__Bacteroidales	scaffold_46	PUL90	scaffold_46_19	GH92
RUG352	o__Bacteroidales	scaffold_46	PUL90	scaffold_46_20	unc	EC:3.1.3.1	alkaline phosphatase
RUG352	o__Bacteroidales	scaffold_46	PUL90	scaffold_46_21	GH63
RUG352	o__Bacteroidales	scaffold_46	PUL90	scaffold_46_22	unc	EC:3.1.4.46	glycerophosphodiester phosphodiesterase
RUG352	o__Bacteroidales	scaffold_46	PUL90	scaffold_46_23	unc
RUG352	o__Bacteroidales	scaffold_46	PUL90	scaffold_46_24	unc
RUG352	o__Bacteroidales	scaffold_46	PUL90	scaffold_46_25	unc
RUG352	o__Bacteroidales	scaffold_46	PUL90	scaffold_46_26	susC
RUG352	o__Bacteroidales	scaffold_46	PUL90	scaffold_46_27	susD
RUG352	o__Bacteroidales	scaffold_46	PUL90	scaffold_46_28	GH27	EC:3.2.1.22	alpha-galactosidase
RUG352	o__Bacteroidales	scaffold_46	PUL90	scaffold_46_29	unc
RUG352	o__Bacteroidales	scaffold_46	PUL90	scaffold_46_30	GH92
RUG352	o__Bacteroidales	scaffold_46	PUL90	scaffold_46_31	GH3	EC:3.2.1.21	beta-glucosidase
RUG352	o__Bacteroidales	scaffold_46	PUL90	scaffold_46_32	CBM67	EC:3.2.1.21	beta-glucosidase
RUG352	o__Bacteroidales	scaffold_46	PUL90	scaffold_46_33	GH106
RUG352	o__Bacteroidales	scaffold_46	PUL90	scaffold_46_34	GH92
RUG352	o__Bacteroidales	scaffold_46	PUL90	scaffold_46_35	GH127
RUG352	o__Bacteroidales	scaffold_46	PUL90	scaffold_46_36	unc
RUG352	o__Bacteroidales	scaffold_46	PUL90	scaffold_46_37	unc
RUG352	o__Bacteroidales	scaffold_46	PUL90	scaffold_46_38	unc	EC:3.1.4.46	glycerophosphodiester phosphodiesterase
RUG352	o__Bacteroidales	scaffold_46	PUL90	scaffold_46_39	GH43	EC:3.2.1.37	xylan 1,4-beta-xylosidase
RUG352	o__Bacteroidales	scaffold_46	PUL90	scaffold_46_40	GH43	EC:3.2.1.-
RUG352	o__Bacteroidales	scaffold_46	PUL90	scaffold_46_41	unc
RUG352	o__Bacteroidales	scaffold_46	PUL90	scaffold_46_42	unc
RUG352	o__Bacteroidales	scaffold_46	PUL90	scaffold_46_43	GH78	EC:3.2.1.40	alpha-L-rhamnosidase
RUG352	o__Bacteroidales	scaffold_46	PUL90	scaffold_46_44	GH109
RUG352	o__Bacteroidales	scaffold_46	PUL90	scaffold_46_45	unc
RUG352	o__Bacteroidales	scaffold_46	PUL90	scaffold_46_46	GH109
RUG352	o__Bacteroidales	scaffold_46	PUL90	scaffold_46_47	unc
RUG352	o__Bacteroidales	scaffold_46	PUL90	scaffold_46_48	GH2	EC:3.2.1.23	beta-galactosidase
RUG352	o__Bacteroidales	scaffold_46	PUL90	scaffold_46_49	GH78
RUG352	o__Bacteroidales	scaffold_46	PUL90	scaffold_46_50	GH27	EC:3.2.1.22	alpha-galactosidase
RUG352	o__Bacteroidales	scaffold_46	PUL90	scaffold_46_51	GH78	EC:3.2.1.40	alpha-L-rhamnosidase
RUG278	f__Prevotellaceae	scaffold_77	PUL1186	scaffold_77_1	susC
RUG278	f__Prevotellaceae	scaffold_77	PUL1186	scaffold_77_2	susD
RUG301	g__Prevotella	k87_6319179	PUL2385	k87_6319179_1	susD
RUG301	g__Prevotella	k87_6319179	PUL2385	k87_6319179_2	susC
RUG423	g__Prevotella	scaffold_8983	PUL1808	scaffold_8983_1	susC
RUG423	g__Prevotella	scaffold_8983	PUL1808	scaffold_8983_2	susD
RUG544	o__Bacteroidales	scaffold_3547	PUL1180	scaffold_3547_5	susC
RUG544	o__Bacteroidales	scaffold_3547	PUL1180	scaffold_3547_6	susD
RUG224	f__Prevotellaceae	scaffold_128	PUL1134	scaffold_128_32	susC
RUG224	f__Prevotellaceae	scaffold_128	PUL1134	scaffold_128_33	susD
RUG224	f__Prevotellaceae	scaffold_128	PUL1134	scaffold_128_34	unc
RUG224	f__Prevotellaceae	scaffold_128	PUL1134	scaffold_128_35	GH16	EC:3.2.1.73	licheninase
RUG224	f__Prevotellaceae	scaffold_128	PUL1134	scaffold_128_36	GH3	EC:3.2.1.21	beta-glucosidase
RUG224	f__Prevotellaceae	scaffold_128	PUL1134	scaffold_128_37	unc
RUG224	f__Prevotellaceae	scaffold_128	PUL1134	scaffold_128_38	CE1
RUG224	f__Prevotellaceae	scaffold_128	PUL1134	scaffold_128_39	GH3	EC:3.2.1.21	beta-glucosidase
RUG224	f__Prevotellaceae	scaffold_128	PUL1134	scaffold_128_40	GH43
RUG497	f__Prevotellaceae	scaffold_1619	PUL834	scaffold_1619_30	susD
RUG497	f__Prevotellaceae	scaffold_1619	PUL834	scaffold_1619_31	susC
RUG497	f__Prevotellaceae	scaffold_1619	PUL834	scaffold_1619_32	susC
RUG577	f__Prevotellaceae	scaffold_193	PUL928	scaffold_193_12	susC
RUG577	f__Prevotellaceae	scaffold_193	PUL928	scaffold_193_13	susD
RUG577	f__Prevotellaceae	scaffold_193	PUL928	scaffold_193_14	unc
RUG577	f__Prevotellaceae	scaffold_193	PUL928	scaffold_193_15	GH88
RUG577	f__Prevotellaceae	scaffold_193	PUL928	scaffold_193_16	GH2	EC:3.2.1.23	beta-galactosidase
RUG142	o__Bacteroidales	scaffold_3148	PUL885	scaffold_3148_31	GT4	EC:2.4.1.14	sucrose-phosphate synthase
RUG142	o__Bacteroidales	scaffold_3148	PUL885	scaffold_3148_32	unc
RUG142	o__Bacteroidales	scaffold_3148	PUL885	scaffold_3148_33	unc	EC:2.4.1.-
RUG142	o__Bacteroidales	scaffold_3148	PUL885	scaffold_3148_34	susD
RUG142	o__Bacteroidales	scaffold_3148	PUL885	scaffold_3148_35	susC
hRUG857	f__Prevotellaceae	NODE_2948_length_21027_cov_47.3656	PUL1287	NODE_2948_length_21027_cov_47.3656_3	susC
hRUG857	f__Prevotellaceae	NODE_2948_length_21027_cov_47.3656	PUL1287	NODE_2948_length_21027_cov_47.3656_4	susD
RUG634	o__Bacteroidales	scaffold_158	PUL2461	scaffold_158_58	susC
RUG634	o__Bacteroidales	scaffold_158	PUL2461	scaffold_158_59	susD
RUG634	o__Bacteroidales	scaffold_158	PUL2461	scaffold_158_60	GH92
RUG634	o__Bacteroidales	scaffold_158	PUL2461	scaffold_158_61	unc	EC:3.1.3.1	alkaline phosphatase
RUG634	o__Bacteroidales	scaffold_158	PUL2461	scaffold_158_62	unc
RUG634	o__Bacteroidales	scaffold_158	PUL2461	scaffold_158_63	unc
RUG634	o__Bacteroidales	scaffold_158	PUL2461	scaffold_158_64	GH43	EC:3.2.1.55	non-reducing end alpha-L-arabinofuranosidase
RUG634	o__Bacteroidales	scaffold_158	PUL2461	scaffold_158_65	GH3	EC:3.2.1.21	beta-glucosidase
RUG634	o__Bacteroidales	scaffold_158	PUL2461	scaffold_158_66	unc
RUG634	o__Bacteroidales	scaffold_158	PUL2461	scaffold_158_67	GH27	EC:3.2.1.22	alpha-galactosidase
RUG634	o__Bacteroidales	scaffold_158	PUL2461	scaffold_158_68	GH106
RUG634	o__Bacteroidales	scaffold_158	PUL2461	scaffold_158_69	GH27	EC:3.2.1.22	alpha-galactosidase
RUG634	o__Bacteroidales	scaffold_158	PUL2461	scaffold_158_70	GH127
RUG634	o__Bacteroidales	scaffold_158	PUL2461	scaffold_158_71	GH78	EC:3.2.1.40	alpha-L-rhamnosidase
RUG634	o__Bacteroidales	scaffold_158	PUL2461	scaffold_158_72	GH3	EC:3.2.1.21	beta-glucosidase
RUG634	o__Bacteroidales	scaffold_158	PUL2461	scaffold_158_73	unc	EC:3.1.4.46	glycerophosphodiester phosphodiesterase
RUG634	o__Bacteroidales	scaffold_158	PUL2461	scaffold_158_74	unc
RUG634	o__Bacteroidales	scaffold_158	PUL2461	scaffold_158_75	unc
RUG634	o__Bacteroidales	scaffold_158	PUL2461	scaffold_158_76	GH78	EC:3.2.1.40	alpha-L-rhamnosidase
RUG634	o__Bacteroidales	scaffold_158	PUL2461	scaffold_158_77	GH2	EC:3.2.1.23	beta-galactosidase
RUG634	o__Bacteroidales	scaffold_158	PUL2461	scaffold_158_78	GH92
RUG459	g__Prevotella	scaffold_219	PUL2210	scaffold_219_51	susD
RUG459	g__Prevotella	scaffold_219	PUL2210	scaffold_219_52	susC
RUG459	g__Prevotella	scaffold_219	PUL2210	scaffold_219_53	unc
RUG459	g__Prevotella	scaffold_219	PUL2210	scaffold_219_54	GH2	EC:3.2.1.23	beta-galactosidase
RUG459	g__Prevotella	scaffold_219	PUL2210	scaffold_219_55	GH53	EC:3.2.1.89	arabinogalactan endo-beta-1,4-galactanase
RUG058	f__Prevotellaceae	scaffold_1191	PUL1058	scaffold_1191_3	CE1
RUG058	f__Prevotellaceae	scaffold_1191	PUL1058	scaffold_1191_4	GH77	EC:2.4.1.25	4-alpha-glucanotransferase
RUG058	f__Prevotellaceae	scaffold_1191	PUL1058	scaffold_1191_5	GH97	EC:3.2.1.20	alpha-glucosidase
RUG058	f__Prevotellaceae	scaffold_1191	PUL1058	scaffold_1191_6	GH13	EC:3.2.1.41	pullulanase
RUG058	f__Prevotellaceae	scaffold_1191	PUL1058	scaffold_1191_7	GH13	EC:3.2.1.135	neopullulanase
RUG058	f__Prevotellaceae	scaffold_1191	PUL1058	scaffold_1191_8	unc
RUG058	f__Prevotellaceae	scaffold_1191	PUL1058	scaffold_1191_9	susC
RUG058	f__Prevotellaceae	scaffold_1191	PUL1058	scaffold_1191_10	susD
RUG058	f__Prevotellaceae	scaffold_1191	PUL1058	scaffold_1191_11	unc
RUG058	f__Prevotellaceae	scaffold_1191	PUL1058	scaffold_1191_12	GH43	EC:3.2.1.99	arabinan endo-1,5-alpha-L-arabinanase
RUG062	f__Prevotellaceae	scaffold_936	PUL2342	scaffold_936_25	susC
RUG062	f__Prevotellaceae	scaffold_936	PUL2342	scaffold_936_26	susD
RUG062	f__Prevotellaceae	scaffold_936	PUL2342	scaffold_936_27	unc
RUG062	f__Prevotellaceae	scaffold_936	PUL2342	scaffold_936_28	GH43	EC:3.2.1.99	arabinan endo-1,5-alpha-L-arabinanase
RUG062	f__Prevotellaceae	scaffold_936	PUL2342	scaffold_936_29	unc
RUG062	f__Prevotellaceae	scaffold_936	PUL2342	scaffold_936_30	GH43	EC:3.2.1.99	arabinan endo-1,5-alpha-L-arabinanase
RUG062	f__Prevotellaceae	scaffold_936	PUL2342	scaffold_936_31	GH43	EC:3.2.1.37	xylan 1,4-beta-xylosidase
RUG062	f__Prevotellaceae	scaffold_936	PUL2342	scaffold_936_32	GH51	EC:3.2.1.55	non-reducing end alpha-L-arabinofuranosidase
RUG603	o__Bacteroidales	scaffold_79	PUL1041	scaffold_79_76	susC
RUG603	o__Bacteroidales	scaffold_79	PUL1041	scaffold_79_77	susD
RUG603	o__Bacteroidales	scaffold_79	PUL1041	scaffold_79_78	unc
RUG603	o__Bacteroidales	scaffold_79	PUL1041	scaffold_79_79	unc
RUG603	o__Bacteroidales	scaffold_79	PUL1041	scaffold_79_80	GH39	EC:3.2.1.37	xylan 1,4-beta-xylosidase
RUG603	o__Bacteroidales	scaffold_79	PUL1041	scaffold_79_81	unc	EC:3.1.1.53	sialate O-acetylesterase
RUG603	o__Bacteroidales	scaffold_79	PUL1041	scaffold_79_82	GH31	EC:3.2.1.20	alpha-glucosidase
RUG603	o__Bacteroidales	scaffold_79	PUL1041	scaffold_79_83	GH3	EC:3.2.1.21	beta-glucosidase
RUG603	o__Bacteroidales	scaffold_79	PUL1041	scaffold_79_84	unc
RUG603	o__Bacteroidales	scaffold_79	PUL1041	scaffold_79_85	GH31	EC:3.2.1.20	alpha-glucosidase
RUG679	o__Bacteroidales	scaffold_410	PUL2458	scaffold_410_11	GH3	EC:3.2.1.21	beta-glucosidase
RUG679	o__Bacteroidales	scaffold_410	PUL2458	scaffold_410_12	unc
RUG679	o__Bacteroidales	scaffold_410	PUL2458	scaffold_410_13	unc	EC:5.3.1.5	xylose isomerase
RUG679	o__Bacteroidales	scaffold_410	PUL2458	scaffold_410_14	unc	EC:2.7.1.17	xylulokinase
RUG679	o__Bacteroidales	scaffold_410	PUL2458	scaffold_410_15	susD
RUG679	o__Bacteroidales	scaffold_410	PUL2458	scaffold_410_16	susC
RUG679	o__Bacteroidales	scaffold_410	PUL2458	scaffold_410_17	unc
RUG679	o__Bacteroidales	scaffold_410	PUL2458	scaffold_410_18	unc
RUG679	o__Bacteroidales	scaffold_410	PUL2458	scaffold_410_19	GH43	EC:3.2.1.-
RUG062	f__Prevotellaceae	scaffold_112	PUL376	scaffold_112_57	CE8
RUG062	f__Prevotellaceae	scaffold_112	PUL376	scaffold_112_58	susC
RUG062	f__Prevotellaceae	scaffold_112	PUL376	scaffold_112_59	susD
RUG062	f__Prevotellaceae	scaffold_112	PUL376	scaffold_112_60	unc
RUG062	f__Prevotellaceae	scaffold_112	PUL376	scaffold_112_61	PL1	EC:4.2.2.2	pectate lyase
RUG136	g__Prevotella	scaffold_6450	PUL1067	scaffold_6450_2	susC
RUG136	g__Prevotella	scaffold_6450	PUL1067	scaffold_6450_3	susD
RUG465	f__Prevotellaceae	scaffold_10	PUL1290	scaffold_10_27	susD
RUG465	f__Prevotellaceae	scaffold_10	PUL1290	scaffold_10_28	susC
RUG465	f__Prevotellaceae	scaffold_10	PUL1290	scaffold_10_29	GH127
RUG465	f__Prevotellaceae	scaffold_10	PUL1290	scaffold_10_30	GH97	EC:3.2.1.20	alpha-glucosidase
RUG465	f__Prevotellaceae	scaffold_10	PUL1290	scaffold_10_31	CBM32
RUG465	f__Prevotellaceae	scaffold_10	PUL1290	scaffold_10_32	GH127
RUG036	f__Prevotellaceae	scaffold_29	PUL1312	scaffold_29_2	GH3	EC:3.2.1.21	beta-glucosidase
RUG036	f__Prevotellaceae	scaffold_29	PUL1312	scaffold_29_3	GH16	EC:3.2.1.39	glucan endo-1,3-beta-D-glucosidase
RUG036	f__Prevotellaceae	scaffold_29	PUL1312	scaffold_29_4	unc
RUG036	f__Prevotellaceae	scaffold_29	PUL1312	scaffold_29_5	susD
RUG036	f__Prevotellaceae	scaffold_29	PUL1312	scaffold_29_6	susC
RUG036	f__Prevotellaceae	scaffold_29	PUL1312	scaffold_29_7	unc
RUG036	f__Prevotellaceae	scaffold_29	PUL1312	scaffold_29_8	CE10	EC:3.1.1.1	carboxylesterase
RUG483	f__Prevotellaceae	scaffold_4573	PUL621	scaffold_4573_4	susD
RUG483	f__Prevotellaceae	scaffold_4573	PUL621	scaffold_4573_5	susC
RUG136	g__Prevotella	scaffold_903	PUL204	scaffold_903_11	GH77	EC:2.4.1.25	4-alpha-glucanotransferase
RUG136	g__Prevotella	scaffold_903	PUL204	scaffold_903_12	GH97	EC:3.2.1.20	alpha-glucosidase
RUG136	g__Prevotella	scaffold_903	PUL204	scaffold_903_13	unc
RUG136	g__Prevotella	scaffold_903	PUL204	scaffold_903_14	unc
RUG136	g__Prevotella	scaffold_903	PUL204	scaffold_903_15	GH13	EC:3.2.1.41	pullulanase
RUG136	g__Prevotella	scaffold_903	PUL204	scaffold_903_16	unc
RUG136	g__Prevotella	scaffold_903	PUL204	scaffold_903_17	unc
RUG136	g__Prevotella	scaffold_903	PUL204	scaffold_903_18	GT2	EC:2.4.1.212	hyaluronan synthase
RUG136	g__Prevotella	scaffold_903	PUL204	scaffold_903_19	GH13	EC:3.2.1.135	neopullulanase
RUG136	g__Prevotella	scaffold_903	PUL204	scaffold_903_20	unc
RUG136	g__Prevotella	scaffold_903	PUL204	scaffold_903_21	unc
RUG136	g__Prevotella	scaffold_903	PUL204	scaffold_903_22	unc	EC:6.3.5.3	phosphoribosylformylglycinamidine synthase
RUG136	g__Prevotella	scaffold_903	PUL204	scaffold_903_23	unc
RUG136	g__Prevotella	scaffold_903	PUL204	scaffold_903_24	susC
RUG136	g__Prevotella	scaffold_903	PUL204	scaffold_903_25	susD
RUG414	f__Prevotellaceae	scaffold_224	PUL912	scaffold_224_70	susD
RUG414	f__Prevotellaceae	scaffold_224	PUL912	scaffold_224_71	susC
RUG414	f__Prevotellaceae	scaffold_224	PUL912	scaffold_224_72	GH2	EC:3.2.1.23	beta-galactosidase
RUG414	f__Prevotellaceae	scaffold_224	PUL912	scaffold_224_73	GH28	EC:3.2.1.15	polygalacturonase
RUG383	g__Prevotella	scaffold_75	PUL942	scaffold_75_27	susC
RUG383	g__Prevotella	scaffold_75	PUL942	scaffold_75_28	susD
RUG383	g__Prevotella	scaffold_75	PUL942	scaffold_75_29	unc
RUG383	g__Prevotella	scaffold_75	PUL942	scaffold_75_30	unc
RUG383	g__Prevotella	scaffold_75	PUL942	scaffold_75_31	GH105
RUG383	g__Prevotella	scaffold_75	PUL942	scaffold_75_32	susD
RUG383	g__Prevotella	scaffold_75	PUL942	scaffold_75_33	susC
RUG205	o__Bacteroidales	scaffold_93	PUL2224	scaffold_93_35	susD
RUG205	o__Bacteroidales	scaffold_93	PUL2224	scaffold_93_36	susC
RUG205	o__Bacteroidales	scaffold_93	PUL2224	scaffold_93_37	susC
RUG205	o__Bacteroidales	scaffold_93	PUL2224	scaffold_93_38	unc
RUG205	o__Bacteroidales	scaffold_93	PUL2224	scaffold_93_39	susC
RUG657	f__Prevotellaceae	scaffold_70	PUL350	scaffold_70_53	susD
RUG657	f__Prevotellaceae	scaffold_70	PUL350	scaffold_70_54	susC
RUG301	g__Prevotella	k87_33113225	PUL591	k87_33113225_7	susC
RUG301	g__Prevotella	k87_33113225	PUL591	k87_33113225_8	susD
RUG030	f__Prevotellaceae	scaffold_366	PUL1973	scaffold_366_31	susC
RUG030	f__Prevotellaceae	scaffold_366	PUL1973	scaffold_366_32	susD
RUG765	g__Prevotella	scaffold_1462	PUL480	scaffold_1462_1	GH16	EC:3.2.1.39	glucan endo-1,3-beta-D-glucosidase
RUG765	g__Prevotella	scaffold_1462	PUL480	scaffold_1462_2	unc
RUG765	g__Prevotella	scaffold_1462	PUL480	scaffold_1462_3	susD
RUG765	g__Prevotella	scaffold_1462	PUL480	scaffold_1462_4	susC
RUG465	f__Prevotellaceae	scaffold_43	PUL228	scaffold_43_48	GH43	EC:3.2.1.99	arabinan endo-1,5-alpha-L-arabinanase
RUG465	f__Prevotellaceae	scaffold_43	PUL228	scaffold_43_49	GH51	EC:3.2.1.55	non-reducing end alpha-L-arabinofuranosidase
RUG465	f__Prevotellaceae	scaffold_43	PUL228	scaffold_43_50	susC
RUG465	f__Prevotellaceae	scaffold_43	PUL228	scaffold_43_51	susD
RUG667	o__Bacteroidales	scaffold_112	PUL1159	scaffold_112_51	susC
RUG667	o__Bacteroidales	scaffold_112	PUL1159	scaffold_112_52	susD
RUG667	o__Bacteroidales	scaffold_112	PUL1159	scaffold_112_53	unc
RUG667	o__Bacteroidales	scaffold_112	PUL1159	scaffold_112_54	GH32	EC:3.2.1.26	beta-fructofuranosidase
RUG667	o__Bacteroidales	scaffold_112	PUL1159	scaffold_112_55	GH32	EC:3.2.1.65	levanase
RUG603	o__Bacteroidales	scaffold_616	PUL421	scaffold_616_35	PL17
RUG603	o__Bacteroidales	scaffold_616	PUL421	scaffold_616_36	PL6	EC:4.2.2.3	mannuronate-specific alginate lyase
RUG603	o__Bacteroidales	scaffold_616	PUL421	scaffold_616_37	PL6	EC:4.2.2.3	mannuronate-specific alginate lyase
RUG603	o__Bacteroidales	scaffold_616	PUL421	scaffold_616_38	unc
RUG603	o__Bacteroidales	scaffold_616	PUL421	scaffold_616_39	unc
RUG603	o__Bacteroidales	scaffold_616	PUL421	scaffold_616_40	susD
RUG603	o__Bacteroidales	scaffold_616	PUL421	scaffold_616_41	susC
RUG603	o__Bacteroidales	scaffold_616	PUL421	scaffold_616_42	unc	EC:2.7.1.45	2-dehydro-3-deoxygluconokinase
RUG603	o__Bacteroidales	scaffold_616	PUL421	scaffold_616_43	unc	EC:4.1.2.14	2-dehydro-3-deoxy-phosphogluconate aldolase
RUG603	o__Bacteroidales	scaffold_616	PUL421	scaffold_616_44	GH28
RUG603	o__Bacteroidales	scaffold_616	PUL421	scaffold_616_45	CE12	EC:3.1.1.11	pectinesterase
RUG603	o__Bacteroidales	scaffold_616	PUL421	scaffold_616_46	GH105
RUG603	o__Bacteroidales	scaffold_616	PUL421	scaffold_616_47	PL1	EC:4.2.2.2	pectate lyase
RUG603	o__Bacteroidales	scaffold_616	PUL421	scaffold_616_48	susC
RUG603	o__Bacteroidales	scaffold_616	PUL421	scaffold_616_49	susD
RUG142	o__Bacteroidales	scaffold_2777	PUL893	scaffold_2777_9	susC
RUG142	o__Bacteroidales	scaffold_2777	PUL893	scaffold_2777_10	susD
RUG602	f__Prevotellaceae	scaffold_981	PUL1238	scaffold_981_1	susC
RUG602	f__Prevotellaceae	scaffold_981	PUL1238	scaffold_981_2	susD
RUG395	o__Bacteroidales	scaffold_30	PUL2468	scaffold_30_8	susD
RUG395	o__Bacteroidales	scaffold_30	PUL2468	scaffold_30_9	susC
RUG839	g__Prevotella	k87_1173127	PUL829	k87_1173127_7	GH30	EC:3.2.1.75	glucan endo-1,6-beta-glucosidase
RUG839	g__Prevotella	k87_1173127	PUL829	k87_1173127_8	susD
RUG839	g__Prevotella	k87_1173127	PUL829	k87_1173127_9	susC
RUG406	o__Bacteroidales	scaffold_30	PUL379	scaffold_30_295	susC
RUG406	o__Bacteroidales	scaffold_30	PUL379	scaffold_30_296	susD
RUG301	g__Prevotella	k87_33185039	PUL2270	k87_33185039_11	GH95	EC:3.2.1.51	alpha-L-fucosidase
RUG301	g__Prevotella	k87_33185039	PUL2270	k87_33185039_12	susC
RUG301	g__Prevotella	k87_33185039	PUL2270	k87_33185039_13	susD
RUG301	g__Prevotella	k87_33185039	PUL2270	k87_33185039_14	CBM67
RUG301	g__Prevotella	k87_33185039	PUL2270	k87_33185039_15	GH95	EC:3.2.1.51	alpha-L-fucosidase
RUG107	f__Prevotellaceae	scaffold_18	PUL1455	scaffold_18_80	GH3	EC:3.2.1.21	beta-glucosidase
RUG107	f__Prevotellaceae	scaffold_18	PUL1455	scaffold_18_81	GH5
RUG107	f__Prevotellaceae	scaffold_18	PUL1455	scaffold_18_82	GH16	EC:3.2.1.73	licheninase
RUG107	f__Prevotellaceae	scaffold_18	PUL1455	scaffold_18_83	unc
RUG107	f__Prevotellaceae	scaffold_18	PUL1455	scaffold_18_84	susD
RUG107	f__Prevotellaceae	scaffold_18	PUL1455	scaffold_18_85	susC
RUG107	f__Prevotellaceae	scaffold_18	PUL1455	scaffold_18_86	CE6	EC:3.1.1.72	acetylxylan esterase
RUG216	f__Prevotellaceae	scaffold_13	PUL2307	scaffold_13_131	GH13	EC:3.2.1.1	alpha-amylase
RUG216	f__Prevotellaceae	scaffold_13	PUL2307	scaffold_13_132	unc
RUG216	f__Prevotellaceae	scaffold_13	PUL2307	scaffold_13_133	unc
RUG216	f__Prevotellaceae	scaffold_13	PUL2307	scaffold_13_134	susD
RUG216	f__Prevotellaceae	scaffold_13	PUL2307	scaffold_13_135	susC
RUG216	f__Prevotellaceae	scaffold_13	PUL2307	scaffold_13_136	unc	EC:5.1.1.1	alanine racemase
RUG216	f__Prevotellaceae	scaffold_13	PUL2307	scaffold_13_137	unc
RUG216	f__Prevotellaceae	scaffold_13	PUL2307	scaffold_13_138	unc
RUG216	f__Prevotellaceae	scaffold_13	PUL2307	scaffold_13_139	GH77	EC:2.4.1.25	4-alpha-glucanotransferase
RUG216	f__Prevotellaceae	scaffold_13	PUL2307	scaffold_13_140	GH97	EC:3.2.1.20	alpha-glucosidase
RUG759	g__Prevotella	scaffold_3800	PUL277	scaffold_3800_1	CE10
RUG759	g__Prevotella	scaffold_3800	PUL277	scaffold_3800_2	unc	EC:3.1.3.2	acid phosphatase
RUG759	g__Prevotella	scaffold_3800	PUL277	scaffold_3800_3	unc
RUG759	g__Prevotella	scaffold_3800	PUL277	scaffold_3800_4	unc
RUG759	g__Prevotella	scaffold_3800	PUL277	scaffold_3800_5	unc
RUG759	g__Prevotella	scaffold_3800	PUL277	scaffold_3800_6	susD
RUG759	g__Prevotella	scaffold_3800	PUL277	scaffold_3800_7	susC
RUG144	g__Prevotella	scaffold_77	PUL454	scaffold_77_51	susD
RUG144	g__Prevotella	scaffold_77	PUL454	scaffold_77_52	susC
RUG144	g__Prevotella	scaffold_77	PUL454	scaffold_77_53	GH25	EC:3.2.1.17	lysozyme
RUG069	g__Prevotella	scaffold_371	PUL291	scaffold_371_2	susD
RUG069	g__Prevotella	scaffold_371	PUL291	scaffold_371_3	susC
RUG069	g__Prevotella	scaffold_371	PUL291	scaffold_371_4	PL1	EC:4.2.2.2	pectate lyase
RUG069	g__Prevotella	scaffold_371	PUL291	scaffold_371_5	GH28
RUG137	g__Prevotella	scaffold_375	PUL1219	scaffold_375_35	GH16	EC:3.2.1.73	licheninase
RUG137	g__Prevotella	scaffold_375	PUL1219	scaffold_375_36	susC
RUG137	g__Prevotella	scaffold_375	PUL1219	scaffold_375_37	susD
RUG137	g__Prevotella	scaffold_375	PUL1219	scaffold_375_38	unc
RUG137	g__Prevotella	scaffold_375	PUL1219	scaffold_375_39	GH3	EC:3.2.1.21	beta-glucosidase
RUG528	o__Bacteroidales	scaffold_178	PUL946	scaffold_178_9	susC
RUG528	o__Bacteroidales	scaffold_178	PUL946	scaffold_178_10	susD
RUG301	g__Prevotella	k87_13697485	PUL2168	k87_13697485_2	susD
RUG301	g__Prevotella	k87_13697485	PUL2168	k87_13697485_3	susC
RUG301	g__Prevotella	k87_13697485	PUL2168	k87_13697485_4	PL15
RUG301	g__Prevotella	k87_13697485	PUL2168	k87_13697485_5	PL15
RUG301	g__Prevotella	k87_13697485	PUL2168	k87_13697485_6	unc
RUG301	g__Prevotella	k87_13697485	PUL2168	k87_13697485_7	unc
RUG301	g__Prevotella	k87_13697485	PUL2168	k87_13697485_8	unc
RUG301	g__Prevotella	k87_13697485	PUL2168	k87_13697485_9	PL12
RUG301	g__Prevotella	k87_13697485	PUL2168	k87_13697485_10	GH88
RUG112	f__Prevotellaceae	scaffold_2219	PUL1515	scaffold_2219_5	susD
RUG112	f__Prevotellaceae	scaffold_2219	PUL1515	scaffold_2219_6	susC
RUG143	g__Prevotella	scaffold_260	PUL142	scaffold_260_5	GH35	EC:3.2.1.23	beta-galactosidase
RUG143	g__Prevotella	scaffold_260	PUL142	scaffold_260_6	unc
RUG143	g__Prevotella	scaffold_260	PUL142	scaffold_260_7	GH2	EC:3.2.1.25	beta-mannosidase
RUG143	g__Prevotella	scaffold_260	PUL142	scaffold_260_8	GH2
RUG143	g__Prevotella	scaffold_260	PUL142	scaffold_260_9	GH43
RUG143	g__Prevotella	scaffold_260	PUL142	scaffold_260_10	GH127
RUG143	g__Prevotella	scaffold_260	PUL142	scaffold_260_11	unc
RUG143	g__Prevotella	scaffold_260	PUL142	scaffold_260_12	susC
RUG143	g__Prevotella	scaffold_260	PUL142	scaffold_260_13	susD
RUG143	g__Prevotella	scaffold_260	PUL142	scaffold_260_14	unc
RUG143	g__Prevotella	scaffold_260	PUL142	scaffold_260_15	GH105
RUG143	g__Prevotella	scaffold_260	PUL142	scaffold_260_16	unc
RUG143	g__Prevotella	scaffold_260	PUL142	scaffold_260_17	susC
RUG143	g__Prevotella	scaffold_260	PUL142	scaffold_260_18	susD
RUG143	g__Prevotella	scaffold_260	PUL142	scaffold_260_19	unc
RUG143	g__Prevotella	scaffold_260	PUL142	scaffold_260_20	unc
RUG143	g__Prevotella	scaffold_260	PUL142	scaffold_260_21	unc
RUG143	g__Prevotella	scaffold_260	PUL142	scaffold_260_22	GH2	EC:3.2.1.23	beta-galactosidase
RUG143	g__Prevotella	scaffold_260	PUL142	scaffold_260_23	GH88
RUG143	g__Prevotella	scaffold_260	PUL142	scaffold_260_24	unc
RUG143	g__Prevotella	scaffold_260	PUL142	scaffold_260_25	susD
RUG143	g__Prevotella	scaffold_260	PUL142	scaffold_260_26	unc
RUG143	g__Prevotella	scaffold_260	PUL142	scaffold_260_27	unc
RUG143	g__Prevotella	scaffold_260	PUL142	scaffold_260_28	unc
RUG143	g__Prevotella	scaffold_260	PUL142	scaffold_260_29	GH2	EC:3.2.1.23	beta-galactosidase
RUG143	g__Prevotella	scaffold_260	PUL142	scaffold_260_30	GH51	EC:3.2.1.55	non-reducing end alpha-L-arabinofuranosidase
RUG143	g__Prevotella	scaffold_260	PUL142	scaffold_260_31	GH20	EC:3.2.1.52	beta-N-acetylhexosaminidase
RUG143	g__Prevotella	scaffold_260	PUL142	scaffold_260_32	unc
RUG143	g__Prevotella	scaffold_260	PUL142	scaffold_260_33	unc
RUG143	g__Prevotella	scaffold_260	PUL142	scaffold_260_34	unc
RUG143	g__Prevotella	scaffold_260	PUL142	scaffold_260_35	susC
RUG143	g__Prevotella	scaffold_260	PUL142	scaffold_260_36	susD
RUG071	f__Prevotellaceae	scaffold_8	PUL719	scaffold_8_123	GH105
RUG071	f__Prevotellaceae	scaffold_8	PUL719	scaffold_8_124	susD
RUG071	f__Prevotellaceae	scaffold_8	PUL719	scaffold_8_125	susC
RUG116	g__Prevotella	scaffold_5013	PUL304	scaffold_5013_1	GH16	EC:3.2.1.73	licheninase
RUG116	g__Prevotella	scaffold_5013	PUL304	scaffold_5013_2	unc
RUG116	g__Prevotella	scaffold_5013	PUL304	scaffold_5013_3	susD
RUG116	g__Prevotella	scaffold_5013	PUL304	scaffold_5013_4	susC
RUG634	o__Bacteroidales	scaffold_780	PUL156	scaffold_780_12	GH5	EC:3.2.1.78	mannan endo-1,4-beta-mannosidase
RUG634	o__Bacteroidales	scaffold_780	PUL156	scaffold_780_13	susC
RUG634	o__Bacteroidales	scaffold_780	PUL156	scaffold_780_14	susD
RUG634	o__Bacteroidales	scaffold_780	PUL156	scaffold_780_15	unc
RUG634	o__Bacteroidales	scaffold_780	PUL156	scaffold_780_16	unc
RUG634	o__Bacteroidales	scaffold_780	PUL156	scaffold_780_17	unc
RUG634	o__Bacteroidales	scaffold_780	PUL156	scaffold_780_18	GH26	EC:3.2.1.78	mannan endo-1,4-beta-mannosidase
RUG634	o__Bacteroidales	scaffold_780	PUL156	scaffold_780_19	GH5	EC:3.2.1.4	cellulase
RUG634	o__Bacteroidales	scaffold_780	PUL156	scaffold_780_20	GH26	EC:3.2.1.78	mannan endo-1,4-beta-mannosidase
RUG634	o__Bacteroidales	scaffold_780	PUL156	scaffold_780_21	GH130
RUG634	o__Bacteroidales	scaffold_780	PUL156	scaffold_780_22	unc	EC:3.1.1.53	sialate O-acetylesterase
RUG634	o__Bacteroidales	scaffold_780	PUL156	scaffold_780_23	GH31	EC:3.2.1.20	alpha-glucosidase
RUG634	o__Bacteroidales	scaffold_780	PUL156	scaffold_780_24	GH3	EC:3.2.1.21	beta-glucosidase
RUG216	f__Prevotellaceae	scaffold_252	PUL1292	scaffold_252_13	GH2	EC:3.2.1.23	beta-galactosidase
RUG216	f__Prevotellaceae	scaffold_252	PUL1292	scaffold_252_14	unc
RUG216	f__Prevotellaceae	scaffold_252	PUL1292	scaffold_252_15	susC
RUG216	f__Prevotellaceae	scaffold_252	PUL1292	scaffold_252_16	susD
RUG216	f__Prevotellaceae	scaffold_252	PUL1292	scaffold_252_17	unc
RUG216	f__Prevotellaceae	scaffold_252	PUL1292	scaffold_252_18	GH5	EC:3.2.1.8	endo-1,4-beta-xylanase
RUG216	f__Prevotellaceae	scaffold_252	PUL1292	scaffold_252_19	GH27	EC:3.2.1.22	alpha-galactosidase
hRUG879	g__Prevotella	NODE_1187_length_33068_cov_12.6006	PUL1919	NODE_1187_length_33068_cov_12.6006_15	GH16
hRUG879	g__Prevotella	NODE_1187_length_33068_cov_12.6006	PUL1919	NODE_1187_length_33068_cov_12.6006_16	unc
hRUG879	g__Prevotella	NODE_1187_length_33068_cov_12.6006	PUL1919	NODE_1187_length_33068_cov_12.6006_17	unc
hRUG879	g__Prevotella	NODE_1187_length_33068_cov_12.6006	PUL1919	NODE_1187_length_33068_cov_12.6006_18	susC
hRUG879	g__Prevotella	NODE_1187_length_33068_cov_12.6006	PUL1919	NODE_1187_length_33068_cov_12.6006_19	susD
RUG733	f__Prevotellaceae	scaffold_2391	PUL2023	scaffold_2391_4	susC
RUG733	f__Prevotellaceae	scaffold_2391	PUL2023	scaffold_2391_5	unc
RUG733	f__Prevotellaceae	scaffold_2391	PUL2023	scaffold_2391_6	unc
RUG733	f__Prevotellaceae	scaffold_2391	PUL2023	scaffold_2391_7	susD
RUG733	f__Prevotellaceae	scaffold_2391	PUL2023	scaffold_2391_8	susC
RUG405	f__Prevotellaceae	scaffold_243	PUL663	scaffold_243_12	susD
RUG405	f__Prevotellaceae	scaffold_243	PUL663	scaffold_243_13	susC
RUG405	f__Prevotellaceae	scaffold_243	PUL663	scaffold_243_14	CE6
RUG405	f__Prevotellaceae	scaffold_243	PUL663	scaffold_243_15	unc
RUG405	f__Prevotellaceae	scaffold_243	PUL663	scaffold_243_16	unc
RUG405	f__Prevotellaceae	scaffold_243	PUL663	scaffold_243_17	susD
RUG405	f__Prevotellaceae	scaffold_243	PUL663	scaffold_243_18	unc
RUG405	f__Prevotellaceae	scaffold_243	PUL663	scaffold_243_19	susD
RUG193	o__Bacteroidales	scaffold_7948	PUL1393	scaffold_7948_2	GH30	EC:3.2.1.75	glucan endo-1,6-beta-glucosidase
RUG193	o__Bacteroidales	scaffold_7948	PUL1393	scaffold_7948_3	susD
RUG193	o__Bacteroidales	scaffold_7948	PUL1393	scaffold_7948_4	susC
RUG250	o__Bacteroidales	scaffold_308	PUL935	scaffold_308_9	susD
RUG250	o__Bacteroidales	scaffold_308	PUL935	scaffold_308_10	susC
hRUG873	f__Prevotellaceae	NODE_3141_length_20265_cov_24.5275	PUL738	NODE_3141_length_20265_cov_24.5275_9	susD
hRUG873	f__Prevotellaceae	NODE_3141_length_20265_cov_24.5275	PUL738	NODE_3141_length_20265_cov_24.5275_10	susC
RUG331	o__Bacteroidales	scaffold_8	PUL2534	scaffold_8_125	susC
RUG331	o__Bacteroidales	scaffold_8	PUL2534	scaffold_8_126	susD
RUG331	o__Bacteroidales	scaffold_8	PUL2534	scaffold_8_127	unc
RUG331	o__Bacteroidales	scaffold_8	PUL2534	scaffold_8_128	unc	EC:3.2.-.-
RUG331	o__Bacteroidales	scaffold_8	PUL2534	scaffold_8_129	unc	EC:3.2.-.-
RUG331	o__Bacteroidales	scaffold_8	PUL2534	scaffold_8_130	CE1
RUG424	f__Prevotellaceae	scaffold_55	PUL2156	scaffold_55_54	susC
RUG424	f__Prevotellaceae	scaffold_55	PUL2156	scaffold_55_55	susD
RUG424	f__Prevotellaceae	scaffold_55	PUL2156	scaffold_55_56	unc
RUG424	f__Prevotellaceae	scaffold_55	PUL2156	scaffold_55_57	unc
RUG424	f__Prevotellaceae	scaffold_55	PUL2156	scaffold_55_58	unc
RUG424	f__Prevotellaceae	scaffold_55	PUL2156	scaffold_55_59	GH30	EC:3.2.1.75	glucan endo-1,6-beta-glucosidase
RUG424	f__Prevotellaceae	scaffold_55	PUL2156	scaffold_55_60	unc
RUG424	f__Prevotellaceae	scaffold_55	PUL2156	scaffold_55_61	GH3	EC:3.2.1.21	beta-glucosidase
RUG786	f__Prevotellaceae	scaffold_3430	PUL432	scaffold_3430_11	GH32	EC:3.2.1.65	levanase
RUG786	f__Prevotellaceae	scaffold_3430	PUL432	scaffold_3430_12	GH32	EC:3.2.1.26	beta-fructofuranosidase
RUG786	f__Prevotellaceae	scaffold_3430	PUL432	scaffold_3430_13	unc
RUG786	f__Prevotellaceae	scaffold_3430	PUL432	scaffold_3430_14	unc
RUG786	f__Prevotellaceae	scaffold_3430	PUL432	scaffold_3430_15	susD
RUG786	f__Prevotellaceae	scaffold_3430	PUL432	scaffold_3430_16	susC
RUG047	g__Prevotella	scaffold_260	PUL1843	scaffold_260_6	susC
RUG047	g__Prevotella	scaffold_260	PUL1843	scaffold_260_7	susD
RUG047	g__Prevotella	scaffold_260	PUL1843	scaffold_260_8	unc
RUG047	g__Prevotella	scaffold_260	PUL1843	scaffold_260_9	GH43	EC:3.2.1.99	arabinan endo-1,5-alpha-L-arabinanase
RUG047	g__Prevotella	scaffold_260	PUL1843	scaffold_260_10	GH43	EC:3.2.1.99	arabinan endo-1,5-alpha-L-arabinanase
RUG435	f__Prevotellaceae	scaffold_1674	PUL2178	scaffold_1674_6	susD
RUG435	f__Prevotellaceae	scaffold_1674	PUL2178	scaffold_1674_7	susC
RUG379	f__Prevotellaceae	scaffold_139	PUL1582	scaffold_139_18	GT4
RUG379	f__Prevotellaceae	scaffold_139	PUL1582	scaffold_139_19	unc
RUG379	f__Prevotellaceae	scaffold_139	PUL1582	scaffold_139_20	GT4
RUG379	f__Prevotellaceae	scaffold_139	PUL1582	scaffold_139_21	unc
RUG379	f__Prevotellaceae	scaffold_139	PUL1582	scaffold_139_22	GT4	EC:2.4.-.-
RUG379	f__Prevotellaceae	scaffold_139	PUL1582	scaffold_139_23	unc
RUG379	f__Prevotellaceae	scaffold_139	PUL1582	scaffold_139_24	unc
RUG379	f__Prevotellaceae	scaffold_139	PUL1582	scaffold_139_25	GH77	EC:2.4.1.25	4-alpha-glucanotransferase
RUG379	f__Prevotellaceae	scaffold_139	PUL1582	scaffold_139_26	GH77	EC:2.4.1.25	4-alpha-glucanotransferase
RUG379	f__Prevotellaceae	scaffold_139	PUL1582	scaffold_139_27	GH13	EC:3.2.1.41	pullulanase
RUG379	f__Prevotellaceae	scaffold_139	PUL1582	scaffold_139_28	unc
RUG379	f__Prevotellaceae	scaffold_139	PUL1582	scaffold_139_29	unc	EC:6.3.2.4	D-Alanine-D-alanine ligase
RUG379	f__Prevotellaceae	scaffold_139	PUL1582	scaffold_139_30	unc	EC:6.3.2.10	UDP-N-acetylmuramoyl-tripeptide-D-alanyl-D-alanine ligase
RUG379	f__Prevotellaceae	scaffold_139	PUL1582	scaffold_139_31	GT2	EC:2.4.1.83	dolichyl-phosphate beta-D-mannosyltransferase
RUG379	f__Prevotellaceae	scaffold_139	PUL1582	scaffold_139_32	GH13	EC:3.2.1.135	neopullulanase
RUG379	f__Prevotellaceae	scaffold_139	PUL1582	scaffold_139_33	unc	EC:2.1.1.-
RUG379	f__Prevotellaceae	scaffold_139	PUL1582	scaffold_139_34	unc	EC:3.5.1.-
RUG379	f__Prevotellaceae	scaffold_139	PUL1582	scaffold_139_35	unc
RUG379	f__Prevotellaceae	scaffold_139	PUL1582	scaffold_139_36	GH53	EC:3.2.1.89	arabinogalactan endo-beta-1,4-galactanase
RUG379	f__Prevotellaceae	scaffold_139	PUL1582	scaffold_139_37	GH13	EC:3.2.1.1	alpha-amylase
RUG379	f__Prevotellaceae	scaffold_139	PUL1582	scaffold_139_38	unc
RUG379	f__Prevotellaceae	scaffold_139	PUL1582	scaffold_139_39	unc
RUG379	f__Prevotellaceae	scaffold_139	PUL1582	scaffold_139_40	susD
RUG379	f__Prevotellaceae	scaffold_139	PUL1582	scaffold_139_41	susC
RUG071	f__Prevotellaceae	scaffold_71	PUL1179	scaffold_71_8	GH105
RUG071	f__Prevotellaceae	scaffold_71	PUL1179	scaffold_71_9	unc
RUG071	f__Prevotellaceae	scaffold_71	PUL1179	scaffold_71_10	unc
RUG071	f__Prevotellaceae	scaffold_71	PUL1179	scaffold_71_11	unc
RUG071	f__Prevotellaceae	scaffold_71	PUL1179	scaffold_71_12	GH127
RUG071	f__Prevotellaceae	scaffold_71	PUL1179	scaffold_71_13	unc
RUG071	f__Prevotellaceae	scaffold_71	PUL1179	scaffold_71_14	unc	EC:2.1.1.-
RUG071	f__Prevotellaceae	scaffold_71	PUL1179	scaffold_71_15	susC
RUG071	f__Prevotellaceae	scaffold_71	PUL1179	scaffold_71_16	susD
RUG785	f__Prevotellaceae	scaffold_6079	PUL1475	scaffold_6079_2	susD
RUG785	f__Prevotellaceae	scaffold_6079	PUL1475	scaffold_6079_3	susC
RUG647	g__Prevotella	scaffold_27	PUL163	scaffold_27_1	GH13	EC:3.2.1.1	alpha-amylase
RUG647	g__Prevotella	scaffold_27	PUL163	scaffold_27_2	unc
RUG647	g__Prevotella	scaffold_27	PUL163	scaffold_27_3	unc
RUG647	g__Prevotella	scaffold_27	PUL163	scaffold_27_4	unc
RUG647	g__Prevotella	scaffold_27	PUL163	scaffold_27_5	susC
RUG647	g__Prevotella	scaffold_27	PUL163	scaffold_27_6	unc
RUG647	g__Prevotella	scaffold_27	PUL163	scaffold_27_7	unc
RUG647	g__Prevotella	scaffold_27	PUL163	scaffold_27_8	GH77	EC:2.4.1.25	4-alpha-glucanotransferase
RUG647	g__Prevotella	scaffold_27	PUL163	scaffold_27_9	GH97	EC:3.2.1.20	alpha-glucosidase
RUG647	g__Prevotella	scaffold_27	PUL163	scaffold_27_10	unc
RUG647	g__Prevotella	scaffold_27	PUL163	scaffold_27_11	GH3	EC:3.2.1.21	beta-glucosidase
RUG647	g__Prevotella	scaffold_27	PUL163	scaffold_27_12	GH5	EC:3.2.1.4	cellulase
RUG647	g__Prevotella	scaffold_27	PUL163	scaffold_27_13	unc
RUG647	g__Prevotella	scaffold_27	PUL163	scaffold_27_14	GH16	EC:3.2.1.73	licheninase
RUG647	g__Prevotella	scaffold_27	PUL163	scaffold_27_15	unc
RUG647	g__Prevotella	scaffold_27	PUL163	scaffold_27_16	susD
RUG647	g__Prevotella	scaffold_27	PUL163	scaffold_27_17	susC
RUG647	g__Prevotella	scaffold_27	PUL163	scaffold_27_18	unc
RUG647	g__Prevotella	scaffold_27	PUL163	scaffold_27_19	GH13	EC:3.2.1.41	pullulanase
RUG647	g__Prevotella	scaffold_27	PUL163	scaffold_27_20	GH13	EC:3.2.1.135	neopullulanase
RUG142	o__Bacteroidales	scaffold_3246	PUL1549	scaffold_3246_10	susC
RUG142	o__Bacteroidales	scaffold_3246	PUL1549	scaffold_3246_11	susD
RUG443	f__Prevotellaceae	scaffold_61	PUL1930	scaffold_61_24	susD
RUG443	f__Prevotellaceae	scaffold_61	PUL1930	scaffold_61_25	susC
RUG178	f__Prevotellaceae	scaffold_421	PUL1924	scaffold_421_29	GH20	EC:3.2.1.52	beta-N-acetylhexosaminidase
RUG178	f__Prevotellaceae	scaffold_421	PUL1924	scaffold_421_30	unc	EC:6.3.1.2	glutamine synthetase
RUG178	f__Prevotellaceae	scaffold_421	PUL1924	scaffold_421_31	unc
RUG178	f__Prevotellaceae	scaffold_421	PUL1924	scaffold_421_32	unc
RUG178	f__Prevotellaceae	scaffold_421	PUL1924	scaffold_421_33	susD
RUG178	f__Prevotellaceae	scaffold_421	PUL1924	scaffold_421_34	susC
RUG178	f__Prevotellaceae	scaffold_421	PUL1924	scaffold_421_35	unc
RUG178	f__Prevotellaceae	scaffold_421	PUL1924	scaffold_421_36	unc
RUG178	f__Prevotellaceae	scaffold_421	PUL1924	scaffold_421_37	susC
RUG178	f__Prevotellaceae	scaffold_421	PUL1924	scaffold_421_38	unc
RUG178	f__Prevotellaceae	scaffold_421	PUL1924	scaffold_421_39	unc
RUG178	f__Prevotellaceae	scaffold_421	PUL1924	scaffold_421_40	GH3	EC:3.2.1.21	beta-glucosidase
RUG510	o__Bacteroidales	scaffold_2901	PUL525	scaffold_2901_5	susC
RUG510	o__Bacteroidales	scaffold_2901	PUL525	scaffold_2901_6	susD
RUG273	g__Prevotella	scaffold_880	PUL2242	scaffold_880_9	GH3	EC:3.2.1.21	beta-glucosidase
RUG273	g__Prevotella	scaffold_880	PUL2242	scaffold_880_10	GH3	EC:3.2.1.21	beta-glucosidase
RUG273	g__Prevotella	scaffold_880	PUL2242	scaffold_880_11	GH5	EC:3.2.1.4	cellulase
RUG273	g__Prevotella	scaffold_880	PUL2242	scaffold_880_12	GH16	EC:3.2.1.73	licheninase
RUG273	g__Prevotella	scaffold_880	PUL2242	scaffold_880_13	unc
RUG273	g__Prevotella	scaffold_880	PUL2242	scaffold_880_14	susD
RUG273	g__Prevotella	scaffold_880	PUL2242	scaffold_880_15	susC
RUG273	g__Prevotella	scaffold_880	PUL2242	scaffold_880_16	unc
RUG273	g__Prevotella	scaffold_880	PUL2242	scaffold_880_17	unc
RUG273	g__Prevotella	scaffold_880	PUL2242	scaffold_880_18	unc
RUG273	g__Prevotella	scaffold_880	PUL2242	scaffold_880_19	GH43	EC:3.2.1.55	non-reducing end alpha-L-arabinofuranosidase
RUG280	f__Prevotellaceae	scaffold_1144	PUL570	scaffold_1144_4	GH32
RUG280	f__Prevotellaceae	scaffold_1144	PUL570	scaffold_1144_5	unc
RUG280	f__Prevotellaceae	scaffold_1144	PUL570	scaffold_1144_6	susD
RUG280	f__Prevotellaceae	scaffold_1144	PUL570	scaffold_1144_7	susC
RUG339	g__Prevotella	scaffold_2116	PUL2402	scaffold_2116_3	GH32	EC:3.2.1.65	levanase
RUG339	g__Prevotella	scaffold_2116	PUL2402	scaffold_2116_4	unc
RUG339	g__Prevotella	scaffold_2116	PUL2402	scaffold_2116_5	susD
RUG339	g__Prevotella	scaffold_2116	PUL2402	scaffold_2116_6	susC
RUG645	o__Bacteroidales	scaffold_10636	PUL1785	scaffold_10636_6	susD
RUG645	o__Bacteroidales	scaffold_10636	PUL1785	scaffold_10636_7	susC
RUG253	o__Bacteroidales	scaffold_236	PUL99	scaffold_236_25	GH23	EC:3.2.1.-
RUG253	o__Bacteroidales	scaffold_236	PUL99	scaffold_236_26	unc
RUG253	o__Bacteroidales	scaffold_236	PUL99	scaffold_236_27	susC
RUG253	o__Bacteroidales	scaffold_236	PUL99	scaffold_236_28	susD
RUG253	o__Bacteroidales	scaffold_236	PUL99	scaffold_236_29	susC
RUG253	o__Bacteroidales	scaffold_236	PUL99	scaffold_236_30	susD
RUG639	f__Prevotellaceae	scaffold_14200	PUL1827	scaffold_14200_2	susC
RUG639	f__Prevotellaceae	scaffold_14200	PUL1827	scaffold_14200_3	susD
RUG843	f__Prevotellaceae	scaffold_3093	PUL429	scaffold_3093_5	susC
RUG843	f__Prevotellaceae	scaffold_3093	PUL429	scaffold_3093_6	susD
RUG445	f__Prevotellaceae	scaffold_1876	PUL1411	scaffold_1876_1	GH13
RUG445	f__Prevotellaceae	scaffold_1876	PUL1411	scaffold_1876_2	GH13	EC:3.2.1.-
RUG445	f__Prevotellaceae	scaffold_1876	PUL1411	scaffold_1876_3	unc
RUG445	f__Prevotellaceae	scaffold_1876	PUL1411	scaffold_1876_4	unc
RUG445	f__Prevotellaceae	scaffold_1876	PUL1411	scaffold_1876_5	susD
RUG445	f__Prevotellaceae	scaffold_1876	PUL1411	scaffold_1876_6	susC
RUG445	f__Prevotellaceae	scaffold_1876	PUL1411	scaffold_1876_7	GH97	EC:3.2.1.20	alpha-glucosidase
RUG445	f__Prevotellaceae	scaffold_1876	PUL1411	scaffold_1876_8	unc
RUG445	f__Prevotellaceae	scaffold_1876	PUL1411	scaffold_1876_9	unc
RUG445	f__Prevotellaceae	scaffold_1876	PUL1411	scaffold_1876_10	unc	EC:2.7.1.4	fructokinase
RUG445	f__Prevotellaceae	scaffold_1876	PUL1411	scaffold_1876_11	unc
RUG445	f__Prevotellaceae	scaffold_1876	PUL1411	scaffold_1876_12	GH32	EC:3.2.1.65	levanase
RUG445	f__Prevotellaceae	scaffold_1876	PUL1411	scaffold_1876_13	GH51	EC:3.2.1.55	non-reducing end alpha-L-arabinofuranosidase
RUG445	f__Prevotellaceae	scaffold_1876	PUL1411	scaffold_1876_14	GH43	EC:3.2.1.37	xylan 1,4-beta-xylosidase
RUG445	f__Prevotellaceae	scaffold_1876	PUL1411	scaffold_1876_15	GH43	EC:3.2.1.99	arabinan endo-1,5-alpha-L-arabinanase
RUG445	f__Prevotellaceae	scaffold_1876	PUL1411	scaffold_1876_16	GH43
RUG445	f__Prevotellaceae	scaffold_1876	PUL1411	scaffold_1876_17	unc
RUG445	f__Prevotellaceae	scaffold_1876	PUL1411	scaffold_1876_18	susD
RUG445	f__Prevotellaceae	scaffold_1876	PUL1411	scaffold_1876_19	susC
RUG352	o__Bacteroidales	scaffold_1393	PUL1736	scaffold_1393_2	susD
RUG352	o__Bacteroidales	scaffold_1393	PUL1736	scaffold_1393_3	susC
RUG352	o__Bacteroidales	scaffold_1393	PUL1736	scaffold_1393_4	susD
RUG352	o__Bacteroidales	scaffold_1393	PUL1736	scaffold_1393_5	susC
RUG225	o__Bacteroidales	scaffold_687	PUL338	scaffold_687_84	susC
RUG225	o__Bacteroidales	scaffold_687	PUL338	scaffold_687_85	susD
RUG225	o__Bacteroidales	scaffold_687	PUL338	scaffold_687_86	unc
RUG225	o__Bacteroidales	scaffold_687	PUL338	scaffold_687_87	GH66
RUG225	o__Bacteroidales	scaffold_687	PUL338	scaffold_687_88	GH97	EC:3.2.1.20	alpha-glucosidase
RUG168	g__Prevotella	scaffold_49	PUL489	scaffold_49_33	susD
RUG168	g__Prevotella	scaffold_49	PUL489	scaffold_49_34	susC
RUG168	g__Prevotella	scaffold_49	PUL489	scaffold_49_35	susC
RUG168	g__Prevotella	scaffold_49	PUL489	scaffold_49_36	susD
RUG168	g__Prevotella	scaffold_49	PUL489	scaffold_49_37	unc
RUG168	g__Prevotella	scaffold_49	PUL489	scaffold_49_38	susD
RUG431	f__Prevotellaceae	scaffold_358	PUL1336	scaffold_358_21	susD
RUG431	f__Prevotellaceae	scaffold_358	PUL1336	scaffold_358_22	susC
RUG431	f__Prevotellaceae	scaffold_358	PUL1336	scaffold_358_23	unc
RUG431	f__Prevotellaceae	scaffold_358	PUL1336	scaffold_358_24	unc
RUG431	f__Prevotellaceae	scaffold_358	PUL1336	scaffold_358_25	GH77	EC:2.4.1.25	4-alpha-glucanotransferase
RUG431	f__Prevotellaceae	scaffold_358	PUL1336	scaffold_358_26	GH97	EC:3.2.1.20	alpha-glucosidase
RUG589	g__Prevotella	scaffold_556	PUL95	scaffold_556_8	susD
RUG589	g__Prevotella	scaffold_556	PUL95	scaffold_556_9	susC
RUG395	o__Bacteroidales	scaffold_1020	PUL1642	scaffold_1020_4	susD
RUG395	o__Bacteroidales	scaffold_1020	PUL1642	scaffold_1020_5	susC
RUG667	o__Bacteroidales	scaffold_42	PUL2540	scaffold_42_82	CE8	EC:3.1.1.11	pectinesterase
RUG667	o__Bacteroidales	scaffold_42	PUL2540	scaffold_42_83	unc
RUG667	o__Bacteroidales	scaffold_42	PUL2540	scaffold_42_84	unc	EC:1.1.1.58	tagaturonate reductase
RUG667	o__Bacteroidales	scaffold_42	PUL2540	scaffold_42_85	PL1	EC:4.2.2.2	pectate lyase
RUG667	o__Bacteroidales	scaffold_42	PUL2540	scaffold_42_86	unc	EC:4.2.1.7	altronate dehydratase
RUG667	o__Bacteroidales	scaffold_42	PUL2540	scaffold_42_87	unc	EC:5.3.1.12	glucuronate isomerase
RUG667	o__Bacteroidales	scaffold_42	PUL2540	scaffold_42_88	unc
RUG667	o__Bacteroidales	scaffold_42	PUL2540	scaffold_42_89	susD
RUG667	o__Bacteroidales	scaffold_42	PUL2540	scaffold_42_90	susC
RUG667	o__Bacteroidales	scaffold_42	PUL2540	scaffold_42_91	PL1	EC:4.2.2.2	pectate lyase
RUG667	o__Bacteroidales	scaffold_42	PUL2540	scaffold_42_92	GH105
RUG667	o__Bacteroidales	scaffold_42	PUL2540	scaffold_42_93	CE12	EC:3.1.1.11	pectinesterase
RUG667	o__Bacteroidales	scaffold_42	PUL2540	scaffold_42_94	GH28
RUG667	o__Bacteroidales	scaffold_42	PUL2540	scaffold_42_95	unc
RUG667	o__Bacteroidales	scaffold_42	PUL2540	scaffold_42_96	GH43	EC:3.2.1.37	xylan 1,4-beta-xylosidase
RUG826	o__Bacteroidales	scaffold_4044	PUL2304	scaffold_4044_7	susC
RUG826	o__Bacteroidales	scaffold_4044	PUL2304	scaffold_4044_8	susD
RUG413	g__Prevotella	scaffold_2136	PUL586	scaffold_2136_5	susC
RUG413	g__Prevotella	scaffold_2136	PUL586	scaffold_2136_6	susD
RUG413	g__Prevotella	scaffold_2136	PUL586	scaffold_2136_7	unc
RUG413	g__Prevotella	scaffold_2136	PUL586	scaffold_2136_8	GH66
RUG413	g__Prevotella	scaffold_2136	PUL586	scaffold_2136_9	GH97	EC:3.2.1.20	alpha-glucosidase
RUG136	g__Prevotella	scaffold_1459	PUL1657	scaffold_1459_1	GH66
RUG136	g__Prevotella	scaffold_1459	PUL1657	scaffold_1459_2	unc
RUG136	g__Prevotella	scaffold_1459	PUL1657	scaffold_1459_3	GH97	EC:3.2.1.20	alpha-glucosidase
RUG136	g__Prevotella	scaffold_1459	PUL1657	scaffold_1459_4	unc	EC:3.2.1.22	alpha-galactosidase
RUG136	g__Prevotella	scaffold_1459	PUL1657	scaffold_1459_5	unc	EC:3.2.1.94	glucan 1,6-alpha-isomaltosidase
RUG136	g__Prevotella	scaffold_1459	PUL1657	scaffold_1459_6	susD
RUG136	g__Prevotella	scaffold_1459	PUL1657	scaffold_1459_7	susC
RUG307	f__Prevotellaceae	scaffold_2906	PUL1094	scaffold_2906_1	susC
RUG307	f__Prevotellaceae	scaffold_2906	PUL1094	scaffold_2906_2	susD
RUG307	f__Prevotellaceae	scaffold_2906	PUL1094	scaffold_2906_3	unc
RUG307	f__Prevotellaceae	scaffold_2906	PUL1094	scaffold_2906_4	PL1	EC:4.2.2.2	pectate lyase
RUG225	o__Bacteroidales	scaffold_263	PUL1264	scaffold_263_72	GH2	EC:3.2.1.23	beta-galactosidase
RUG225	o__Bacteroidales	scaffold_263	PUL1264	scaffold_263_73	unc
RUG225	o__Bacteroidales	scaffold_263	PUL1264	scaffold_263_74	susD
RUG225	o__Bacteroidales	scaffold_263	PUL1264	scaffold_263_75	susC
RUG602	f__Prevotellaceae	scaffold_57	PUL2201	scaffold_57_42	susC
RUG602	f__Prevotellaceae	scaffold_57	PUL2201	scaffold_57_43	susD
RUG602	f__Prevotellaceae	scaffold_57	PUL2201	scaffold_57_44	susC
RUG602	f__Prevotellaceae	scaffold_57	PUL2201	scaffold_57_45	GH2
RUG207	f__Prevotellaceae	scaffold_1	PUL2528	scaffold_1_63	susC
RUG207	f__Prevotellaceae	scaffold_1	PUL2528	scaffold_1_64	susD
RUG207	f__Prevotellaceae	scaffold_1	PUL2528	scaffold_1_65	unc	EC:3.1.3.3	phosphoserine phosphatase
RUG207	f__Prevotellaceae	scaffold_1	PUL2528	scaffold_1_66	unc
RUG207	f__Prevotellaceae	scaffold_1	PUL2528	scaffold_1_67	unc
RUG207	f__Prevotellaceae	scaffold_1	PUL2528	scaffold_1_68	GH92
RUG207	f__Prevotellaceae	scaffold_1	PUL2528	scaffold_1_69	GH89	EC:3.2.1.50	alpha-N-acetylglucosaminidase
RUG207	f__Prevotellaceae	scaffold_1	PUL2528	scaffold_1_70	unc
RUG207	f__Prevotellaceae	scaffold_1	PUL2528	scaffold_1_71	GH92
RUG207	f__Prevotellaceae	scaffold_1	PUL2528	scaffold_1_72	GH28	EC:3.2.1.15	polygalacturonase
RUG625	o__Bacteroidales	scaffold_1331	PUL1482	scaffold_1331_6	susC
RUG625	o__Bacteroidales	scaffold_1331	PUL1482	scaffold_1331_7	susD
RUG625	o__Bacteroidales	scaffold_1331	PUL1482	scaffold_1331_8	susC
RUG625	o__Bacteroidales	scaffold_1331	PUL1482	scaffold_1331_9	susD
RUG451	f__Prevotellaceae	scaffold_15	PUL1127	scaffold_15_23	GH30	EC:3.2.1.75	glucan endo-1,6-beta-glucosidase
RUG451	f__Prevotellaceae	scaffold_15	PUL1127	scaffold_15_24	unc
RUG451	f__Prevotellaceae	scaffold_15	PUL1127	scaffold_15_25	unc
RUG451	f__Prevotellaceae	scaffold_15	PUL1127	scaffold_15_26	unc
RUG451	f__Prevotellaceae	scaffold_15	PUL1127	scaffold_15_27	susD
RUG451	f__Prevotellaceae	scaffold_15	PUL1127	scaffold_15_28	susC
RUG451	f__Prevotellaceae	scaffold_15	PUL1127	scaffold_15_29	unc
RUG451	f__Prevotellaceae	scaffold_15	PUL1127	scaffold_15_30	GH16	EC:3.2.1.14	chitinase
RUG451	f__Prevotellaceae	scaffold_15	PUL1127	scaffold_15_31	GH18	EC:3.2.1.14	chitinase
RUG451	f__Prevotellaceae	scaffold_15	PUL1127	scaffold_15_32	GH9
RUG073	g__Prevotella	scaffold_902	PUL863	scaffold_902_53	GH32	EC:3.2.1.65	levanase
RUG073	g__Prevotella	scaffold_902	PUL863	scaffold_902_54	susD
RUG073	g__Prevotella	scaffold_902	PUL863	scaffold_902_55	susC
RUG022	f__Prevotellaceae	scaffold_138	PUL474	scaffold_138_20	susC
RUG022	f__Prevotellaceae	scaffold_138	PUL474	scaffold_138_21	susD
RUG022	f__Prevotellaceae	scaffold_138	PUL474	scaffold_138_22	unc
RUG022	f__Prevotellaceae	scaffold_138	PUL474	scaffold_138_23	unc
RUG022	f__Prevotellaceae	scaffold_138	PUL474	scaffold_138_24	unc
RUG022	f__Prevotellaceae	scaffold_138	PUL474	scaffold_138_25	unc
RUG022	f__Prevotellaceae	scaffold_138	PUL474	scaffold_138_26	GH127
RUG022	f__Prevotellaceae	scaffold_138	PUL474	scaffold_138_27	unc
RUG022	f__Prevotellaceae	scaffold_138	PUL474	scaffold_138_28	GH78	EC:3.2.1.40	alpha-L-rhamnosidase
RUG022	f__Prevotellaceae	scaffold_138	PUL474	scaffold_138_29	unc
RUG022	f__Prevotellaceae	scaffold_138	PUL474	scaffold_138_30	GH2	EC:3.2.1.23	beta-galactosidase
RUG022	f__Prevotellaceae	scaffold_138	PUL474	scaffold_138_31	GH2	EC:3.2.1.23	beta-galactosidase
RUG022	f__Prevotellaceae	scaffold_138	PUL474	scaffold_138_32	unc
RUG022	f__Prevotellaceae	scaffold_138	PUL474	scaffold_138_33	unc	EC:4.2.1.52	dihydrodipicolinate synthase
RUG022	f__Prevotellaceae	scaffold_138	PUL474	scaffold_138_34	GH2	EC:3.2.1.23	beta-galactosidase
RUG022	f__Prevotellaceae	scaffold_138	PUL474	scaffold_138_35	GH106
RUG022	f__Prevotellaceae	scaffold_138	PUL474	scaffold_138_36	unc	EC:3.1.1.53	sialate O-acetylesterase
RUG022	f__Prevotellaceae	scaffold_138	PUL474	scaffold_138_37	CBM67
RUG022	f__Prevotellaceae	scaffold_138	PUL474	scaffold_138_38	unc	EC:2.1.1.13	methionine synthase
RUG022	f__Prevotellaceae	scaffold_138	PUL474	scaffold_138_39	unc
RUG022	f__Prevotellaceae	scaffold_138	PUL474	scaffold_138_40	unc	EC:4.1.1.37	uroporphyrinogen decarboxylase
RUG022	f__Prevotellaceae	scaffold_138	PUL474	scaffold_138_41	unc
RUG022	f__Prevotellaceae	scaffold_138	PUL474	scaffold_138_42	GH31	EC:3.2.1.20	alpha-glucosidase
RUG022	f__Prevotellaceae	scaffold_138	PUL474	scaffold_138_43	unc
RUG022	f__Prevotellaceae	scaffold_138	PUL474	scaffold_138_44	GH2	EC:3.2.1.23	beta-galactosidase
RUG022	f__Prevotellaceae	scaffold_138	PUL474	scaffold_138_45	CBM67	EC:3.2.1.40	alpha-L-rhamnosidase
RUG022	f__Prevotellaceae	scaffold_138	PUL474	scaffold_138_46	unc
RUG022	f__Prevotellaceae	scaffold_138	PUL474	scaffold_138_47	GH95	EC:3.2.1.51	alpha-L-fucosidase
RUG243	o__Bacteroidales	scaffold_20	PUL312	scaffold_20_42	susD
RUG243	o__Bacteroidales	scaffold_20	PUL312	scaffold_20_43	susC
RUG243	o__Bacteroidales	scaffold_20	PUL312	scaffold_20_44	unc
RUG243	o__Bacteroidales	scaffold_20	PUL312	scaffold_20_45	unc
RUG243	o__Bacteroidales	scaffold_20	PUL312	scaffold_20_46	GH13	EC:3.2.1.135	neopullulanase
RUG243	o__Bacteroidales	scaffold_20	PUL312	scaffold_20_47	unc
RUG243	o__Bacteroidales	scaffold_20	PUL312	scaffold_20_48	GH13	EC:2.4.1.19	cyclomaltodextrin glucanotransferase
RUG144	g__Prevotella	scaffold_3551	PUL611	scaffold_3551_4	susC
RUG144	g__Prevotella	scaffold_3551	PUL611	scaffold_3551_5	susD
RUG101	g__Prevotella	scaffold_692	PUL1945	scaffold_692_1	susC
RUG101	g__Prevotella	scaffold_692	PUL1945	scaffold_692_2	susD
RUG101	g__Prevotella	scaffold_692	PUL1945	scaffold_692_3	unc
RUG101	g__Prevotella	scaffold_692	PUL1945	scaffold_692_4	unc
RUG101	g__Prevotella	scaffold_692	PUL1945	scaffold_692_5	susC
RUG101	g__Prevotella	scaffold_692	PUL1945	scaffold_692_6	susD
RUG101	g__Prevotella	scaffold_692	PUL1945	scaffold_692_7	unc
RUG101	g__Prevotella	scaffold_692	PUL1945	scaffold_692_8	GT2	EC:2.4.-.-
RUG101	g__Prevotella	scaffold_692	PUL1945	scaffold_692_9	GT4	EC:2.4.-.-
RUG204	f__Prevotellaceae	scaffold_1384	PUL85	scaffold_1384_19	susC
RUG204	f__Prevotellaceae	scaffold_1384	PUL85	scaffold_1384_20	susD
RUG362	f__Prevotellaceae	scaffold_56	PUL1539	scaffold_56_279	susD
RUG362	f__Prevotellaceae	scaffold_56	PUL1539	scaffold_56_280	susC
RUG362	f__Prevotellaceae	scaffold_56	PUL1539	scaffold_56_281	susC
RUG362	f__Prevotellaceae	scaffold_56	PUL1539	scaffold_56_282	unc
RUG362	f__Prevotellaceae	scaffold_56	PUL1539	scaffold_56_283	unc
RUG362	f__Prevotellaceae	scaffold_56	PUL1539	scaffold_56_284	susC
RUG362	f__Prevotellaceae	scaffold_56	PUL1539	scaffold_56_285	unc
RUG362	f__Prevotellaceae	scaffold_56	PUL1539	scaffold_56_286	unc
RUG362	f__Prevotellaceae	scaffold_56	PUL1539	scaffold_56_287	GT4
RUG193	o__Bacteroidales	scaffold_1107	PUL194	scaffold_1107_2	susC
RUG193	o__Bacteroidales	scaffold_1107	PUL194	scaffold_1107_3	susD
RUG193	o__Bacteroidales	scaffold_1107	PUL194	scaffold_1107_4	GH43	EC:3.2.1.99	arabinan endo-1,5-alpha-L-arabinanase
RUG193	o__Bacteroidales	scaffold_1107	PUL194	scaffold_1107_5	GH51	EC:3.2.1.55	non-reducing end alpha-L-arabinofuranosidase
RUG193	o__Bacteroidales	scaffold_1107	PUL194	scaffold_1107_6	GH43	EC:3.2.1.-
RUG193	o__Bacteroidales	scaffold_1107	PUL194	scaffold_1107_7	CBM6	EC:3.2.1.8	endo-1,4-beta-xylanase
RUG193	o__Bacteroidales	scaffold_1107	PUL194	scaffold_1107_8	CE1
RUG193	o__Bacteroidales	scaffold_1107	PUL194	scaffold_1107_9	unc	EC:3.1.1.1	carboxylesterase
RUG193	o__Bacteroidales	scaffold_1107	PUL194	scaffold_1107_10	unc	EC:3.1.1.1	carboxylesterase
RUG193	o__Bacteroidales	scaffold_1107	PUL194	scaffold_1107_11	unc
RUG193	o__Bacteroidales	scaffold_1107	PUL194	scaffold_1107_12	unc
RUG193	o__Bacteroidales	scaffold_1107	PUL194	scaffold_1107_13	CE10
RUG193	o__Bacteroidales	scaffold_1107	PUL194	scaffold_1107_14	GH43	EC:3.2.1.99	arabinan endo-1,5-alpha-L-arabinanase
RUG193	o__Bacteroidales	scaffold_1107	PUL194	scaffold_1107_15	unc
RUG193	o__Bacteroidales	scaffold_1107	PUL194	scaffold_1107_16	GH43	EC:3.2.1.55	non-reducing end alpha-L-arabinofuranosidase
RUG193	o__Bacteroidales	scaffold_1107	PUL194	scaffold_1107_17	GH43	EC:3.2.1.55	non-reducing end alpha-L-arabinofuranosidase
RUG193	o__Bacteroidales	scaffold_1107	PUL194	scaffold_1107_18	CE1
RUG193	o__Bacteroidales	scaffold_1107	PUL194	scaffold_1107_19	CE6
RUG193	o__Bacteroidales	scaffold_1107	PUL194	scaffold_1107_20	susD
RUG193	o__Bacteroidales	scaffold_1107	PUL194	scaffold_1107_21	unc
RUG193	o__Bacteroidales	scaffold_1107	PUL194	scaffold_1107_22	unc
RUG193	o__Bacteroidales	scaffold_1107	PUL194	scaffold_1107_23	GH9
RUG193	o__Bacteroidales	scaffold_1107	PUL194	scaffold_1107_24	unc
RUG193	o__Bacteroidales	scaffold_1107	PUL194	scaffold_1107_25	GH67	EC:3.2.1.139	alpha-glucuronidase
RUG193	o__Bacteroidales	scaffold_1107	PUL194	scaffold_1107_26	susD
RUG193	o__Bacteroidales	scaffold_1107	PUL194	scaffold_1107_27	susC
RUG414	f__Prevotellaceae	scaffold_1	PUL60	scaffold_1_199	susC
RUG414	f__Prevotellaceae	scaffold_1	PUL60	scaffold_1_200	susD
RUG414	f__Prevotellaceae	scaffold_1	PUL60	scaffold_1_201	unc
RUG414	f__Prevotellaceae	scaffold_1	PUL60	scaffold_1_202	unc
RUG414	f__Prevotellaceae	scaffold_1	PUL60	scaffold_1_203	susC
RUG414	f__Prevotellaceae	scaffold_1	PUL60	scaffold_1_204	unc
RUG414	f__Prevotellaceae	scaffold_1	PUL60	scaffold_1_205	unc
RUG414	f__Prevotellaceae	scaffold_1	PUL60	scaffold_1_206	unc
RUG414	f__Prevotellaceae	scaffold_1	PUL60	scaffold_1_207	GH43
RUG414	f__Prevotellaceae	scaffold_1	PUL60	scaffold_1_208	GH97
RUG058	f__Prevotellaceae	scaffold_260	PUL2358	scaffold_260_38	susC
RUG058	f__Prevotellaceae	scaffold_260	PUL2358	scaffold_260_39	susD
RUG386	o__Bacteroidales	scaffold_4441	PUL958	scaffold_4441_9	susC
RUG386	o__Bacteroidales	scaffold_4441	PUL958	scaffold_4441_10	susD
RUG603	o__Bacteroidales	scaffold_29	PUL1120	scaffold_29_109	GH78	EC:3.2.1.40	alpha-L-rhamnosidase
RUG603	o__Bacteroidales	scaffold_29	PUL1120	scaffold_29_110	unc
RUG603	o__Bacteroidales	scaffold_29	PUL1120	scaffold_29_111	unc
RUG603	o__Bacteroidales	scaffold_29	PUL1120	scaffold_29_112	GH2	EC:3.2.1.23	beta-galactosidase
RUG603	o__Bacteroidales	scaffold_29	PUL1120	scaffold_29_113	GH88
RUG603	o__Bacteroidales	scaffold_29	PUL1120	scaffold_29_114	unc
RUG603	o__Bacteroidales	scaffold_29	PUL1120	scaffold_29_115	unc
RUG603	o__Bacteroidales	scaffold_29	PUL1120	scaffold_29_116	unc
RUG603	o__Bacteroidales	scaffold_29	PUL1120	scaffold_29_117	unc
RUG603	o__Bacteroidales	scaffold_29	PUL1120	scaffold_29_118	susD
RUG603	o__Bacteroidales	scaffold_29	PUL1120	scaffold_29_119	susC
RUG750	o__Bacteroidales	k87_848444	PUL562	k87_848444_22	susC
RUG750	o__Bacteroidales	k87_848444	PUL562	k87_848444_23	susD
RUG062	f__Prevotellaceae	scaffold_894	PUL2013	scaffold_894_22	GH130
RUG062	f__Prevotellaceae	scaffold_894	PUL2013	scaffold_894_23	GH26	EC:3.2.1.78	mannan endo-1,4-beta-mannosidase
RUG062	f__Prevotellaceae	scaffold_894	PUL2013	scaffold_894_24	CE7	EC:3.1.1.41	cephalosporin-C deacetylase
RUG062	f__Prevotellaceae	scaffold_894	PUL2013	scaffold_894_25	unc
RUG062	f__Prevotellaceae	scaffold_894	PUL2013	scaffold_894_26	susC
RUG062	f__Prevotellaceae	scaffold_894	PUL2013	scaffold_894_27	susD
RUG062	f__Prevotellaceae	scaffold_894	PUL2013	scaffold_894_28	unc
RUG062	f__Prevotellaceae	scaffold_894	PUL2013	scaffold_894_29	unc
RUG062	f__Prevotellaceae	scaffold_894	PUL2013	scaffold_894_30	GH5	EC:3.2.1.4	cellulase
RUG073	g__Prevotella	scaffold_32	PUL1775	scaffold_32_15	CE12
RUG073	g__Prevotella	scaffold_32	PUL1775	scaffold_32_16	unc
RUG073	g__Prevotella	scaffold_32	PUL1775	scaffold_32_17	susC
RUG073	g__Prevotella	scaffold_32	PUL1775	scaffold_32_18	susD
RUG022	f__Prevotellaceae	scaffold_58	PUL2431	scaffold_58_57	susD
RUG022	f__Prevotellaceae	scaffold_58	PUL2431	scaffold_58_58	susC
RUG022	f__Prevotellaceae	scaffold_58	PUL2431	scaffold_58_59	unc
RUG022	f__Prevotellaceae	scaffold_58	PUL2431	scaffold_58_60	unc
RUG022	f__Prevotellaceae	scaffold_58	PUL2431	scaffold_58_61	unc
RUG022	f__Prevotellaceae	scaffold_58	PUL2431	scaffold_58_62	susC
RUG022	f__Prevotellaceae	scaffold_58	PUL2431	scaffold_58_63	susD
RUG771	f__Prevotellaceae	scaffold_51	PUL1772	scaffold_51_3	GH43	EC:3.2.1.8	endo-1,4-beta-xylanase
RUG771	f__Prevotellaceae	scaffold_51	PUL1772	scaffold_51_4	CE1	EC:3.2.1.8	endo-1,4-beta-xylanase
RUG771	f__Prevotellaceae	scaffold_51	PUL1772	scaffold_51_5	GH95	EC:3.2.1.51	alpha-L-fucosidase
RUG771	f__Prevotellaceae	scaffold_51	PUL1772	scaffold_51_6	GH31	EC:3.2.1.20	alpha-glucosidase
RUG771	f__Prevotellaceae	scaffold_51	PUL1772	scaffold_51_7	CE1
RUG771	f__Prevotellaceae	scaffold_51	PUL1772	scaffold_51_8	unc
RUG771	f__Prevotellaceae	scaffold_51	PUL1772	scaffold_51_9	unc
RUG771	f__Prevotellaceae	scaffold_51	PUL1772	scaffold_51_10	GH43	EC:3.2.1.55	non-reducing end alpha-L-arabinofuranosidase
RUG771	f__Prevotellaceae	scaffold_51	PUL1772	scaffold_51_11	GH3	EC:3.2.1.21	beta-glucosidase
RUG771	f__Prevotellaceae	scaffold_51	PUL1772	scaffold_51_12	unc	EC:3.2.1.4	cellulase
RUG771	f__Prevotellaceae	scaffold_51	PUL1772	scaffold_51_13	susC
RUG771	f__Prevotellaceae	scaffold_51	PUL1772	scaffold_51_14	susD
RUG771	f__Prevotellaceae	scaffold_51	PUL1772	scaffold_51_15	unc
RUG771	f__Prevotellaceae	scaffold_51	PUL1772	scaffold_51_16	susD
RUG771	f__Prevotellaceae	scaffold_51	PUL1772	scaffold_51_17	unc
RUG771	f__Prevotellaceae	scaffold_51	PUL1772	scaffold_51_18	GH10	EC:3.2.1.8	endo-1,4-beta-xylanase
RUG818	o__Bacteroidales	scaffold_1740	PUL656	scaffold_1740_2	susC
RUG818	o__Bacteroidales	scaffold_1740	PUL656	scaffold_1740_3	susD
RUG818	o__Bacteroidales	scaffold_1740	PUL656	scaffold_1740_4	susC
RUG818	o__Bacteroidales	scaffold_1740	PUL656	scaffold_1740_5	susD
RUG818	o__Bacteroidales	scaffold_1740	PUL656	scaffold_1740_6	GH5
RUG818	o__Bacteroidales	scaffold_1740	PUL656	scaffold_1740_7	GH30	EC:3.2.1.75	glucan endo-1,6-beta-glucosidase
RUG818	o__Bacteroidales	scaffold_1740	PUL656	scaffold_1740_8	CE1
RUG818	o__Bacteroidales	scaffold_1740	PUL656	scaffold_1740_9	unc
RUG818	o__Bacteroidales	scaffold_1740	PUL656	scaffold_1740_10	GH130
RUG818	o__Bacteroidales	scaffold_1740	PUL656	scaffold_1740_11	GH2	EC:3.2.1.25	beta-mannosidase
RUG022	f__Prevotellaceae	scaffold_58	PUL2430	scaffold_58_36	GH32	EC:3.2.1.65	levanase
RUG022	f__Prevotellaceae	scaffold_58	PUL2430	scaffold_58_37	unc
RUG022	f__Prevotellaceae	scaffold_58	PUL2430	scaffold_58_38	unc
RUG022	f__Prevotellaceae	scaffold_58	PUL2430	scaffold_58_39	GH32	EC:3.2.1.26	beta-fructofuranosidase
RUG022	f__Prevotellaceae	scaffold_58	PUL2430	scaffold_58_40	unc
RUG022	f__Prevotellaceae	scaffold_58	PUL2430	scaffold_58_41	susD
RUG022	f__Prevotellaceae	scaffold_58	PUL2430	scaffold_58_42	susC
RUG446	f__Prevotellaceae	scaffold_2062	PUL1756	scaffold_2062_23	GH3	EC:3.2.1.21	beta-glucosidase
RUG446	f__Prevotellaceae	scaffold_2062	PUL1756	scaffold_2062_24	unc
RUG446	f__Prevotellaceae	scaffold_2062	PUL1756	scaffold_2062_25	unc	EC:3.4.11.2	membrane alanyl aminopeptidase
RUG446	f__Prevotellaceae	scaffold_2062	PUL1756	scaffold_2062_26	susC
RUG446	f__Prevotellaceae	scaffold_2062	PUL1756	scaffold_2062_27	susD
RUG446	f__Prevotellaceae	scaffold_2062	PUL1756	scaffold_2062_28	unc
RUG446	f__Prevotellaceae	scaffold_2062	PUL1756	scaffold_2062_29	GH16	EC:3.2.1.73	licheninase
RUG446	f__Prevotellaceae	scaffold_2062	PUL1756	scaffold_2062_30	GH5	EC:3.2.1.4	cellulase
RUG446	f__Prevotellaceae	scaffold_2062	PUL1756	scaffold_2062_31	unc
RUG446	f__Prevotellaceae	scaffold_2062	PUL1756	scaffold_2062_32	GH3	EC:3.2.1.21	beta-glucosidase
RUG173	o__Bacteroidales	scaffold_261	PUL509	scaffold_261_1	susC
RUG173	o__Bacteroidales	scaffold_261	PUL509	scaffold_261_2	susD
RUG827	g__Prevotella	scaffold_114	PUL712	scaffold_114_62	susC
RUG827	g__Prevotella	scaffold_114	PUL712	scaffold_114_63	susD
hRUG905	g__Prevotella	NODE_186_length_66516_cov_15.8419	PUL1461	NODE_186_length_66516_cov_15.8419_2	susC
hRUG905	g__Prevotella	NODE_186_length_66516_cov_15.8419	PUL1461	NODE_186_length_66516_cov_15.8419_3	susD
RUG552	o__Bacteroidales	scaffold_146	PUL123	scaffold_146_11	susC
RUG552	o__Bacteroidales	scaffold_146	PUL123	scaffold_146_12	susD
RUG582	g__Prevotella	scaffold_34274	PUL110	scaffold_34274_1	susD
RUG582	g__Prevotella	scaffold_34274	PUL110	scaffold_34274_2	susC
RUG395	o__Bacteroidales	scaffold_1109	PUL799	scaffold_1109_18	GH3	EC:3.2.1.21	beta-glucosidase
RUG395	o__Bacteroidales	scaffold_1109	PUL799	scaffold_1109_19	GH2	EC:3.2.1.23	beta-galactosidase
RUG395	o__Bacteroidales	scaffold_1109	PUL799	scaffold_1109_20	GH29	EC:3.2.1.51	alpha-L-fucosidase
RUG395	o__Bacteroidales	scaffold_1109	PUL799	scaffold_1109_21	unc
RUG395	o__Bacteroidales	scaffold_1109	PUL799	scaffold_1109_22	susC
RUG395	o__Bacteroidales	scaffold_1109	PUL799	scaffold_1109_23	susD
RUG395	o__Bacteroidales	scaffold_427	PUL953	scaffold_427_3	susC
RUG395	o__Bacteroidales	scaffold_427	PUL953	scaffold_427_4	susD
RUG395	o__Bacteroidales	scaffold_427	PUL953	scaffold_427_5	unc
RUG395	o__Bacteroidales	scaffold_427	PUL953	scaffold_427_6	susC
RUG395	o__Bacteroidales	scaffold_427	PUL953	scaffold_427_7	susD
RUG445	f__Prevotellaceae	scaffold_576	PUL1912	scaffold_576_15	GH28
RUG445	f__Prevotellaceae	scaffold_576	PUL1912	scaffold_576_16	unc
RUG445	f__Prevotellaceae	scaffold_576	PUL1912	scaffold_576_17	unc
RUG445	f__Prevotellaceae	scaffold_576	PUL1912	scaffold_576_18	susD
RUG445	f__Prevotellaceae	scaffold_576	PUL1912	scaffold_576_19	susC
RUG445	f__Prevotellaceae	scaffold_576	PUL1912	scaffold_576_20	unc
RUG445	f__Prevotellaceae	scaffold_576	PUL1912	scaffold_576_21	PL9	EC:4.2.2.2	pectate lyase
RUG445	f__Prevotellaceae	scaffold_576	PUL1912	scaffold_576_22	unc
RUG445	f__Prevotellaceae	scaffold_576	PUL1912	scaffold_576_23	unc
RUG445	f__Prevotellaceae	scaffold_576	PUL1912	scaffold_576_24	unc
RUG445	f__Prevotellaceae	scaffold_576	PUL1912	scaffold_576_25	unc
RUG445	f__Prevotellaceae	scaffold_576	PUL1912	scaffold_576_26	GH43
RUG445	f__Prevotellaceae	scaffold_576	PUL1912	scaffold_576_27	unc
RUG445	f__Prevotellaceae	scaffold_576	PUL1912	scaffold_576_28	GH2	EC:3.2.1.23	beta-galactosidase
RUG445	f__Prevotellaceae	scaffold_576	PUL1912	scaffold_576_29	unc
RUG445	f__Prevotellaceae	scaffold_576	PUL1912	scaffold_576_30	unc
RUG445	f__Prevotellaceae	scaffold_576	PUL1912	scaffold_576_31	unc
RUG445	f__Prevotellaceae	scaffold_576	PUL1912	scaffold_576_32	unc
RUG445	f__Prevotellaceae	scaffold_576	PUL1912	scaffold_576_33	GH43	EC:3.2.1.15	polygalacturonase
RUG445	f__Prevotellaceae	scaffold_576	PUL1912	scaffold_576_34	PL4
RUG445	f__Prevotellaceae	scaffold_576	PUL1912	scaffold_576_35	GH105
RUG445	f__Prevotellaceae	scaffold_576	PUL1912	scaffold_576_36	unc
RUG445	f__Prevotellaceae	scaffold_576	PUL1912	scaffold_576_37	PL4
RUG445	f__Prevotellaceae	scaffold_576	PUL1912	scaffold_576_38	GH106
RUG462	f__Prevotellaceae	scaffold_871	PUL1790	scaffold_871_9	susC
RUG462	f__Prevotellaceae	scaffold_871	PUL1790	scaffold_871_10	susD
RUG421	o__Bacteroidales	scaffold_115	PUL1366	scaffold_115_26	GH3	EC:3.2.1.21	beta-glucosidase
RUG421	o__Bacteroidales	scaffold_115	PUL1366	scaffold_115_27	GH16	EC:3.2.1.39	glucan endo-1,3-beta-D-glucosidase
RUG421	o__Bacteroidales	scaffold_115	PUL1366	scaffold_115_28	unc
RUG421	o__Bacteroidales	scaffold_115	PUL1366	scaffold_115_29	susD
RUG421	o__Bacteroidales	scaffold_115	PUL1366	scaffold_115_30	susC
RUG383	g__Prevotella	scaffold_134	PUL2440	scaffold_134_3	GH32	EC:3.2.1.65	levanase
RUG383	g__Prevotella	scaffold_134	PUL2440	scaffold_134_4	unc
RUG383	g__Prevotella	scaffold_134	PUL2440	scaffold_134_5	susD
RUG383	g__Prevotella	scaffold_134	PUL2440	scaffold_134_6	susC
RUG541	g__Prevotella	scaffold_1218	PUL172	scaffold_1218_19	susC
RUG541	g__Prevotella	scaffold_1218	PUL172	scaffold_1218_20	susD
RUG541	g__Prevotella	scaffold_1218	PUL172	scaffold_1218_21	GH32	EC:3.2.1.65	levanase
RUG590	o__Bacteroidales	scaffold_622	PUL2177	scaffold_622_4	susD
RUG590	o__Bacteroidales	scaffold_622	PUL2177	scaffold_622_5	susC
RUG590	o__Bacteroidales	scaffold_622	PUL2177	scaffold_622_6	unc
RUG590	o__Bacteroidales	scaffold_622	PUL2177	scaffold_622_7	GH29	EC:3.2.1.51	alpha-L-fucosidase
RUG590	o__Bacteroidales	scaffold_622	PUL2177	scaffold_622_8	GH3	EC:3.2.1.21	beta-glucosidase
RUG465	f__Prevotellaceae	scaffold_20	PUL1907	scaffold_20_83	GH2	EC:3.2.1.23	beta-galactosidase
RUG465	f__Prevotellaceae	scaffold_20	PUL1907	scaffold_20_84	susD
RUG465	f__Prevotellaceae	scaffold_20	PUL1907	scaffold_20_85	susC
RUG465	f__Prevotellaceae	scaffold_20	PUL1907	scaffold_20_86	unc
RUG465	f__Prevotellaceae	scaffold_20	PUL1907	scaffold_20_87	unc
RUG465	f__Prevotellaceae	scaffold_20	PUL1907	scaffold_20_88	unc
RUG465	f__Prevotellaceae	scaffold_20	PUL1907	scaffold_20_89	unc
RUG465	f__Prevotellaceae	scaffold_20	PUL1907	scaffold_20_90	GH32	EC:3.2.1.65	levanase
RUG755	f__Prevotellaceae	scaffold_550	PUL1226	scaffold_550_19	GT2	EC:2.4.-.-
RUG755	f__Prevotellaceae	scaffold_550	PUL1226	scaffold_550_20	unc	EC:3.6.3.8	Ca2+-transporting ATPase
RUG755	f__Prevotellaceae	scaffold_550	PUL1226	scaffold_550_21	unc
RUG755	f__Prevotellaceae	scaffold_550	PUL1226	scaffold_550_22	unc
RUG755	f__Prevotellaceae	scaffold_550	PUL1226	scaffold_550_23	susC
RUG755	f__Prevotellaceae	scaffold_550	PUL1226	scaffold_550_24	susD
RUG454	o__Bacteroidales	scaffold_1716	PUL1771	scaffold_1716_6	susC
RUG454	o__Bacteroidales	scaffold_1716	PUL1771	scaffold_1716_7	susD
RUG387	o__Bacteroidales	k87_35232104	PUL1708	k87_35232104_4	susC
RUG387	o__Bacteroidales	k87_35232104	PUL1708	k87_35232104_5	unc
RUG387	o__Bacteroidales	k87_35232104	PUL1708	k87_35232104_6	unc
RUG387	o__Bacteroidales	k87_35232104	PUL1708	k87_35232104_7	unc
RUG387	o__Bacteroidales	k87_35232104	PUL1708	k87_35232104_8	unc
RUG387	o__Bacteroidales	k87_35232104	PUL1708	k87_35232104_9	GH78	EC:3.2.1.40	alpha-L-rhamnosidase
RUG387	o__Bacteroidales	k87_35232104	PUL1708	k87_35232104_10	unc
RUG387	o__Bacteroidales	k87_35232104	PUL1708	k87_35232104_11	unc	EC:5.1.1.1	alanine racemase
RUG387	o__Bacteroidales	k87_35232104	PUL1708	k87_35232104_12	susC
RUG387	o__Bacteroidales	k87_35232104	PUL1708	k87_35232104_13	susD
RUG387	o__Bacteroidales	k87_35232104	PUL1708	k87_35232104_14	unc
RUG387	o__Bacteroidales	k87_35232104	PUL1708	k87_35232104_15	unc
RUG387	o__Bacteroidales	k87_35232104	PUL1708	k87_35232104_16	GH39
RUG387	o__Bacteroidales	k87_35232104	PUL1708	k87_35232104_17	GH2	EC:3.2.1.25	beta-mannosidase
RUG387	o__Bacteroidales	k87_35232104	PUL1708	k87_35232104_18	GH2	EC:3.2.1.25	beta-mannosidase
RUG401	f__Prevotellaceae	scaffold_91	PUL1138	scaffold_91_33	GH3	EC:3.2.1.21	beta-glucosidase
RUG401	f__Prevotellaceae	scaffold_91	PUL1138	scaffold_91_34	unc
RUG401	f__Prevotellaceae	scaffold_91	PUL1138	scaffold_91_35	GH43
RUG401	f__Prevotellaceae	scaffold_91	PUL1138	scaffold_91_36	susD
RUG401	f__Prevotellaceae	scaffold_91	PUL1138	scaffold_91_37	susC
RUG401	f__Prevotellaceae	scaffold_91	PUL1138	scaffold_91_38	GH3	EC:3.2.1.21	beta-glucosidase
RUG401	f__Prevotellaceae	scaffold_91	PUL1138	scaffold_91_39	GH16	EC:3.2.1.73	licheninase
RUG401	f__Prevotellaceae	scaffold_91	PUL1138	scaffold_91_40	unc
RUG401	f__Prevotellaceae	scaffold_91	PUL1138	scaffold_91_41	susD
RUG401	f__Prevotellaceae	scaffold_91	PUL1138	scaffold_91_42	susC
hRUG897	f__Prevotellaceae	NODE_1993_length_25831_cov_39.2825	PUL1574	NODE_1993_length_25831_cov_39.2825_8	susC
hRUG897	f__Prevotellaceae	NODE_1993_length_25831_cov_39.2825	PUL1574	NODE_1993_length_25831_cov_39.2825_9	susD
RUG785	f__Prevotellaceae	scaffold_4509	PUL1548	scaffold_4509_1	susC
RUG785	f__Prevotellaceae	scaffold_4509	PUL1548	scaffold_4509_2	susD
RUG430	g__Prevotella	k87_1307281	PUL715	k87_1307281_2	GH92
RUG430	g__Prevotella	k87_1307281	PUL715	k87_1307281_3	GH76
RUG430	g__Prevotella	k87_1307281	PUL715	k87_1307281_4	unc
RUG430	g__Prevotella	k87_1307281	PUL715	k87_1307281_5	susD
RUG430	g__Prevotella	k87_1307281	PUL715	k87_1307281_6	susC
hRUG858	g__prevotella	NODE_300_length_55032_cov_22.7019	PUL1023	NODE_300_length_55032_cov_22.7019_13	GH3	EC:3.2.1.21	beta-glucosidase
hRUG858	g__prevotella	NODE_300_length_55032_cov_22.7019	PUL1023	NODE_300_length_55032_cov_22.7019_14	GH5
hRUG858	g__prevotella	NODE_300_length_55032_cov_22.7019	PUL1023	NODE_300_length_55032_cov_22.7019_15	GH16	EC:3.2.1.73	licheninase
hRUG858	g__prevotella	NODE_300_length_55032_cov_22.7019	PUL1023	NODE_300_length_55032_cov_22.7019_16	unc
hRUG858	g__prevotella	NODE_300_length_55032_cov_22.7019	PUL1023	NODE_300_length_55032_cov_22.7019_17	susD
hRUG858	g__prevotella	NODE_300_length_55032_cov_22.7019	PUL1023	NODE_300_length_55032_cov_22.7019_18	susC
hRUG858	g__prevotella	NODE_300_length_55032_cov_22.7019	PUL1023	NODE_300_length_55032_cov_22.7019_19	GH3	EC:3.2.1.21	beta-glucosidase
RUG470	o__Bacteroidales	scaffold_1563	PUL1510	scaffold_1563_3	susD
RUG470	o__Bacteroidales	scaffold_1563	PUL1510	scaffold_1563_4	susC
RUG470	o__Bacteroidales	scaffold_1563	PUL1510	scaffold_1563_5	unc
RUG470	o__Bacteroidales	scaffold_1563	PUL1510	scaffold_1563_6	unc
RUG470	o__Bacteroidales	scaffold_1563	PUL1510	scaffold_1563_7	GH43	EC:3.2.1.55	non-reducing end alpha-L-arabinofuranosidase
RUG036	f__Prevotellaceae	scaffold_95	PUL466	scaffold_95_10	susD
RUG036	f__Prevotellaceae	scaffold_95	PUL466	scaffold_95_11	susC
RUG036	f__Prevotellaceae	scaffold_95	PUL466	scaffold_95_12	unc
RUG036	f__Prevotellaceae	scaffold_95	PUL466	scaffold_95_13	unc	EC:2.7.8.-
RUG036	f__Prevotellaceae	scaffold_95	PUL466	scaffold_95_14	CE1	EC:3.1.1.72	acetylxylan esterase
RUG036	f__Prevotellaceae	scaffold_95	PUL466	scaffold_95_15	GH43
RUG771	f__Prevotellaceae	scaffold_156	PUL1046	scaffold_156_21	susC
RUG771	f__Prevotellaceae	scaffold_156	PUL1046	scaffold_156_22	susD
hRUG873	f__Prevotellaceae	NODE_3963_length_17916_cov_50.2788	PUL1004	NODE_3963_length_17916_cov_50.2788_3	susD
hRUG873	f__Prevotellaceae	NODE_3963_length_17916_cov_50.2788	PUL1004	NODE_3963_length_17916_cov_50.2788_4	susC
RUG639	f__Prevotellaceae	scaffold_754	PUL859	scaffold_754_9	GT51	EC:2.4.2.-
RUG639	f__Prevotellaceae	scaffold_754	PUL859	scaffold_754_10	unc
RUG639	f__Prevotellaceae	scaffold_754	PUL859	scaffold_754_11	susD
RUG639	f__Prevotellaceae	scaffold_754	PUL859	scaffold_754_12	susC
RUG292	f__Prevotellaceae	scaffold_377	PUL354	scaffold_377_4	GH32	EC:3.2.1.65	levanase
RUG292	f__Prevotellaceae	scaffold_377	PUL354	scaffold_377_5	unc
RUG292	f__Prevotellaceae	scaffold_377	PUL354	scaffold_377_6	susD
RUG292	f__Prevotellaceae	scaffold_377	PUL354	scaffold_377_7	susC
RUG602	f__Prevotellaceae	scaffold_348	PUL1622	scaffold_348_9	CBM13	EC:3.2.1.8	endo-1,4-beta-xylanase
RUG602	f__Prevotellaceae	scaffold_348	PUL1622	scaffold_348_10	unc
RUG602	f__Prevotellaceae	scaffold_348	PUL1622	scaffold_348_11	unc
RUG602	f__Prevotellaceae	scaffold_348	PUL1622	scaffold_348_12	unc
RUG602	f__Prevotellaceae	scaffold_348	PUL1622	scaffold_348_13	susC
RUG602	f__Prevotellaceae	scaffold_348	PUL1622	scaffold_348_14	susD
RUG602	f__Prevotellaceae	scaffold_348	PUL1622	scaffold_348_15	unc
RUG602	f__Prevotellaceae	scaffold_348	PUL1622	scaffold_348_16	unc
RUG602	f__Prevotellaceae	scaffold_348	PUL1622	scaffold_348_17	susC
RUG602	f__Prevotellaceae	scaffold_348	PUL1622	scaffold_348_18	unc
RUG602	f__Prevotellaceae	scaffold_348	PUL1622	scaffold_348_19	GH2	EC:3.2.1.23	beta-galactosidase
RUG602	f__Prevotellaceae	scaffold_348	PUL1622	scaffold_348_20	GH33	EC:3.2.1.40	alpha-L-rhamnosidase
RUG602	f__Prevotellaceae	scaffold_348	PUL1622	scaffold_348_21	unc
RUG602	f__Prevotellaceae	scaffold_348	PUL1622	scaffold_348_22	GH95	EC:3.2.1.51	alpha-L-fucosidase
RUG755	f__Prevotellaceae	scaffold_2039	PUL1201	scaffold_2039_6	GH3	EC:3.2.1.21	beta-glucosidase
RUG755	f__Prevotellaceae	scaffold_2039	PUL1201	scaffold_2039_7	GH16	EC:3.2.1.73	licheninase
RUG755	f__Prevotellaceae	scaffold_2039	PUL1201	scaffold_2039_8	unc
RUG755	f__Prevotellaceae	scaffold_2039	PUL1201	scaffold_2039_9	susD
RUG755	f__Prevotellaceae	scaffold_2039	PUL1201	scaffold_2039_10	susC
RUG755	f__Prevotellaceae	scaffold_2039	PUL1201	scaffold_2039_11	unc
RUG755	f__Prevotellaceae	scaffold_2039	PUL1201	scaffold_2039_12	GH3	EC:3.2.1.21	beta-glucosidase
RUG577	f__Prevotellaceae	scaffold_10016	PUL2141	scaffold_10016_1	susC
RUG577	f__Prevotellaceae	scaffold_10016	PUL2141	scaffold_10016_2	susD
RUG716	o__Bacteroidales	scaffold_11291	PUL2087	scaffold_11291_3	susD
RUG716	o__Bacteroidales	scaffold_11291	PUL2087	scaffold_11291_4	susC
RUG490	f__Prevotellaceae	scaffold_4744	PUL2403	scaffold_4744_2	susC
RUG490	f__Prevotellaceae	scaffold_4744	PUL2403	scaffold_4744_3	susD
RUG445	f__Prevotellaceae	scaffold_248	PUL902	scaffold_248_49	susD
RUG445	f__Prevotellaceae	scaffold_248	PUL902	scaffold_248_50	susC
RUG142	o__Bacteroidales	scaffold_1833	PUL2436	scaffold_1833_7	susC
RUG142	o__Bacteroidales	scaffold_1833	PUL2436	scaffold_1833_8	susD
RUG168	g__Prevotella	scaffold_25	PUL1320	scaffold_25_9	susC
RUG168	g__Prevotella	scaffold_25	PUL1320	scaffold_25_10	susD
RUG785	f__Prevotellaceae	scaffold_1280	PUL1383	scaffold_1280_6	GH3	EC:3.2.1.21	beta-glucosidase
RUG785	f__Prevotellaceae	scaffold_1280	PUL1383	scaffold_1280_7	GH16	EC:3.2.1.73	licheninase
RUG785	f__Prevotellaceae	scaffold_1280	PUL1383	scaffold_1280_8	unc
RUG785	f__Prevotellaceae	scaffold_1280	PUL1383	scaffold_1280_9	susD
RUG785	f__Prevotellaceae	scaffold_1280	PUL1383	scaffold_1280_10	susC
RUG785	f__Prevotellaceae	scaffold_1280	PUL1383	scaffold_1280_11	unc
RUG785	f__Prevotellaceae	scaffold_1280	PUL1383	scaffold_1280_12	unc
RUG785	f__Prevotellaceae	scaffold_1280	PUL1383	scaffold_1280_13	unc
RUG785	f__Prevotellaceae	scaffold_1280	PUL1383	scaffold_1280_14	unc
RUG785	f__Prevotellaceae	scaffold_1280	PUL1383	scaffold_1280_15	GH36	EC:3.2.1.22	alpha-galactosidase
RUG250	o__Bacteroidales	scaffold_2629	PUL2297	scaffold_2629_27	susC
RUG250	o__Bacteroidales	scaffold_2629	PUL2297	scaffold_2629_28	susD
RUG812	f__Prevotellaceae	scaffold_22	PUL1688	scaffold_22_116	GH5	EC:3.2.1.8	endo-1,4-beta-xylanase
RUG812	f__Prevotellaceae	scaffold_22	PUL1688	scaffold_22_117	unc
RUG812	f__Prevotellaceae	scaffold_22	PUL1688	scaffold_22_118	susD
RUG812	f__Prevotellaceae	scaffold_22	PUL1688	scaffold_22_119	susC
RUG849	f__Prevotellaceae	scaffold_6427	PUL1500	scaffold_6427_3	susC
RUG849	f__Prevotellaceae	scaffold_6427	PUL1500	scaffold_6427_4	susD
RUG139	g__Prevotella	scaffold_425	PUL780	scaffold_425_33	CE10
RUG139	g__Prevotella	scaffold_425	PUL780	scaffold_425_34	unc	EC:5.99.1.2	DNA topoisomerase
RUG139	g__Prevotella	scaffold_425	PUL780	scaffold_425_35	unc	EC:2.7.1.71	shikimate kinase
RUG139	g__Prevotella	scaffold_425	PUL780	scaffold_425_36	susC
[truncated: 11,967 more rows]
