# Supplementary material for: Assembly of 913 microbial genomes from metagenomic sequencing of the cow rumen
Source: Nat Commun. 2018 Feb 28;9:870. doi: 10.1038/s41467-018-03317-6 (PMC5830445; doi:10.1038/s41467-018-03317-6)
Supplement: Supplementary file 15 — Supplementary Data 13 [file 41467_2018_3317_MOESM15_ESM.xlsx]

## Sheet: Sheet1
Enzyme	Count
beta-glucosidase	276
alpha-glucosidase	227
beta-galactosidase	225
arabinan endo-1,5-alpha-L-arabinanase	176
non-reducing end alpha-L-arabinofuranosidase	164
levanase	152
endo-1,4-beta-xylanase	127
mannan endo-1,4-beta-mannosidase	125
licheninase	103
beta-fructofuranosidase	100
alpha-L-fucosidase	85
cellulase	77
polygalacturonase	67
alpha-amylase	66
histidine kinase	61
beta-N-acetylhexosaminidase	58
pectate lyase	58
alpha-galactosidase	55
xylan 1,4-beta-xylosidase	51
alpha-L-rhamnosidase	43
pectinesterase	42
4-alpha-glucanotransferase	41
glucan endo-1,6-beta-glucosidase	40
neopullulanase	39
carboxylesterase	35
cephalosporin-C deacetylase	34
arabinogalactan endo-beta-1,4-galactanase	30
chitinase	29
fructokinase	28
pullulanase	27
alpha-glucuronidase	26
sialate O-acetylesterase	25
glucan endo-1,3-beta-D-glucosidase	23
alpha-N-acetylglucosaminidase	20
fumarate hydratase	17
alpha-mannosidase	16
peptidoglycan glycosyltransferase	16
tRNA pseudouridine38-40 synthase	16
beta-mannosidase	15
methylenetetrahydrofolate dehydrogenase (NAD+)	14
cellulose 1,4-beta-cellobiosidase (non-reducing end)	13
mannuronate-specific alginate lyase	13
1,4-alpha-glucan branching enzyme	12
Ca2+-transporting ATPase	12
acid phosphatase	11
cellobiose phosphorylase	11
dextranase	11
glycerophosphodiester phosphodiesterase	11
glucosylceramidase	10
lysozyme	10
alanine racemase	9
alkaline phosphatase	9
beta-glucuronidase	8
glucan 1,6-alpha-isomaltosidase	8
glucokinase	8
glucosamine-6-phosphate deaminase	8
lipid-A-disaccharide synthase	8
alpha-N-acetylgalactosaminidase	7
GTP diphosphokinase	7
[formate-C-acetyltransferase]-activating enzyme	6
5-dehydro-4-deoxy-D-glucuronate isomerase	6
N-Acylglucosamine 2-epimerase	6
xylulokinase	6
3-oxoacyl-[acyl-carrier-protein] reductase	5
acylaminoacyl-peptidase	5
alpha,alpha-trehalase	5
beta-agarase	5
chondroitin AC lyase	5
dolichyl-phosphate beta-D-mannosyltransferase	5
gluconate 5-dehydrogenase	5
Peptidyl-dipeptidase Dcp	5
sphingomyelin phosphodiesterase	5
acetylxylan esterase	4
all-trans-retinol 13,14-reductase	4
cyclomaltodextrin glucanotransferase	4
D-Alanine-D-alanine ligase	4
kojibiose phosphorylase	4
phosphoribosylformylglycinamidine synthase	4
ribokinase	4
RNA helicase	4
sirohydrochlorin cobaltochelatase	4
UDP-N-acetylmuramoyl-tripeptide-D-alanyl-D-alanine ligase	4
uroporphyrinogen decarboxylase	4
2-dehydro-3-deoxygluconokinase	3
alanine dehydrogenase	3
altronate dehydratase	3
arylsulfatase	3
bleomycin hydrolase	3
D-xylose 1-dehydrogenase (NADP+)	3
exo-alpha-sialidase	3
glucuronate isomerase	3
L-threonine aldolase	3
methionine-tRNA ligase	3
protein-tyrosine-phosphatase	3
pyruvate, water dikinase	3
rhamnulose-1-phosphate aldolase	3
ribonuclease III	3
ribulose-phosphate 3-epimerase	3
streptopain	3
tagaturonate reductase	3
trehalose O-mycolyltransferase	3
triacylglycerol lipase	3
uridine kinase	3
2,5-didehydrogluconate reductase (2-dehydro-D-gluconate-forming)	2
2-alkenal reductase [NAD(P)+]	2
4-hydroxy-3-methylbut-2-enyl diphosphate reductase	2
acyl-[acyl-carrier-protein]-UDP-N-acetylglucosamine O-acyltransferase	2
Aldose 1-epimerase	2
aspartate transaminase	2
cysteine-tRNA ligase	2
DNA topoisomerase	2
fructose-bisphosphate aldolase	2
galactitol-1-phosphate 5-dehydrogenase	2
galacturan 1,4-alpha-galacturonidase	2
glucuronoarabinoxylan endo-1,4-beta-xylanase	2
glutamine synthetase	2
inorganic diphosphatase	2
Legumain	2
membrane alanyl aminopeptidase	2
N-acetylglucosamine-6-phosphate deacetylase	2
oligo-1,6-glucosidase	2
peptide-methionine (S)-S-oxide reductase	2
Peptidylprolyl isomerase	2
phosphate acetyltransferase	2
phosphatidylserine decarboxylase	2
phospholipid-hydroperoxide glutathione peroxidase	2
phosphopyruvate hydratase	2
polyribonucleotide nucleotidyltransferase	2
ribonucleoside-diphosphate reductase	2
RNA-directed DNA polymerase	2
shikimate kinase	2
tagatose-6-phosphate kinase	2
thiamine diphosphokinase	2
thymidine kinase	2
tRNA dimethylallyltransferase	2
tRNA isopentenyltransferase	2
1,2-diacylglycerol 3-glucosyltransferase	1
1-acylglycerol-3-phosphate O-acyltransferase	1
2-C-methyl-D-erythritol 2,4-cyclodiphosphate synthase	1
2-dehydro-3-deoxyglucarate aldolase	1
2-dehydro-3-deoxy-phosphogluconate aldolase	1
2-dehydropantoate 2-reductase	1
3-deoxy-manno-octulosonate cytidylyltransferase	1
3-methyl-2-oxobutanoate hydroxymethyltransferase	1
3p(2p),5p-bisphosphate nucleotidase	1
acetate kinase	1
acetate-CoA ligase	1
acetylesterase	1
adenosine kinase	1
alanine-tRNA ligase	1
alpha,alpha-phosphotrehalase	1
amidophosphoribosyltransferase	1
aminocarboxymuconate-semialdehyde decarboxylase	1
beta-aspartyl-peptidase	1
beta-lactamase	1
beta-Phosphoglucomutase	1
carbonyl reductase (NADPH)	1
CDP-glycerol glycerophosphotransferase	1
chloramphenicol O-acetyltransferase	1
choline-sulfatase	1
chondroitin-sulfate-ABC endolyase	1
cysteine synthase	1
D-Ala-D-Ala dipeptidase	1
dihydrodipicolinate synthase	1
dihydrolipoyl dehydrogenase	1
dihydropyrimidine dehydrogenase (NADP+)	1
DNA-directed DNA polymerase	1
DNA-directed RNA polymerase	1
exodeoxyribonuclease V	1
feruloyl esterase	1
formate C-acetyltransferase	1
glucan 1,4-alpha-maltohexaosidase	1
gluconolactonase	1
glutamate 5-kinase	1
glutamate-5-semialdehyde dehydrogenase	1
glutamate-tRNA ligase	1
glutamine-fructose-6-phosphate transaminase (isomerizing)	1
glutathione peroxidase	1
glycerol-3-phosphate cytidylyltransferase	1
histidinol-phosphate transaminase	1
hyaluronan synthase	1
inositol-3-phosphate synthase	1
isochorismatase	1
L-fucose isomerase	1
L-rhamnose isomerase	1
malate dehydrogenase	1
Mannonate dehydratase	1
mannose-6-phosphate isomerase	1
mannuronate reductase	1
methionine synthase	1
methionyl-tRNA formyltransferase	1
N-acetylgalactosamine-6-sulfatase	1
N-acetylglucosaminyldiphosphoundecaprenol N-acetyl-beta-D-mannosaminyltransferase	1
N-acetylneuraminate lyase	1
NADH dehydrogenase	1
nucleoside-diphosphate kinase	1
nucleotide diphosphatase	1
oligogalacturonide lyase	1
O-succinylbenzoate-CoA ligase	1
pectate disaccharide-lyase	1
pectin lyase	1
peroxiredoxin	1
phenylacetate-CoA ligase	1
phenylalanine-tRNA ligase	1
phosphoglycerate dehydrogenase	1
phosphoglycerate mutase	1
phosphoserine phosphatase	1
phosphoserine transaminase	1
precorrin-3B C17-methyltransferase	1
precorrin-4 C11-methyltransferase	1
precorrin-6B C5,15-methyltransferase (decarboxylating)	1
proline-tRNA ligase	1
prolyl aminopeptidase	1
prolyl oligopeptidase	1
protein-disulfide reductase	1
pseudouridylate synthase	1
purine nucleosidase	1
pyrroline-5-carboxylate reductase	1
quinolinate synthase	1
rhamnulokinase	1
riboflavin kinase	1
ribose-5-phosphate isomerase	1
S-formylglutathione hydrolase	1
site-specific DNA-methyltransferase (adenine-specific)	1
sucrose-phosphate synthase	1
transketolase	1
tyrosine-tRNA ligase	1
UMP/CMP kinase	1
xylose isomerase	1
