# Supplementary material for: Assembly of 913 microbial genomes from metagenomic sequencing of the cow rumen
Source: Nat Commun. 2018 Feb 28;9:870. doi: 10.1038/s41467-018-03317-6 (PMC5830445; doi:10.1038/s41467-018-03317-6)
Supplement: Supplementary file 18 — Supplementary Data 16 [file 41467_2018_3317_MOESM18_ESM.xlsx]

## Sheet: Sheet1
			checkM results			UniProt results
RUG	Estimated taxon	Suggested name	Completeness	Contamination	Marker_lineage	Proteins	Hits	Full length	Genus	# genus	species	# species	avg pid
RUG131	f__Erysipelotrichaceae	uncultured rumen Coprobacillaceae	96.63	2.25	k__Bacteria	1248	1078	986	Coprobacillus	474	Coprobacillus sp. CAG:826	449	56.03
RUG021	f__Erysipelotrichaceae	uncultured rumen Coprobacillaceae	98.88	1.17	k__Bacteria	973	837	777	Coprobacillus	321	Coprobacillus sp. CAG:826	306	51.15
RUG042	f__Erysipelotrichaceae	uncultured rumen Coprobacillaceae	98.31	3.37	k__Bacteria	1202	1024	947	Coprobacillus	317	Coprobacillus sp. CAG:826	292	49.99
RUG275	f__Erysipelotrichaceae	uncultured rumen Coprobacillaceae	93.63	5.06	k__Bacteria	1453	1155	1003	Coprobacillus	296	Coprobacillus sp. CAG:826	281	47.69
RUG187	f__Erysipelotrichaceae	uncultured rumen Coprobacillaceae	95.35	1.12	k__Bacteria	1284	1036	953	Coprobacillus	284	Coprobacillus sp. CAG:826	272	49.15
RUG551	f__Erysipelotrichaceae	uncultured rumen Coprobacillaceae	88.6	1.12	k__Bacteria	1273	1004	736	Coprobacillus	283	Coprobacillus sp. CAG:826	271	50.1
RUG696	f__Erysipelotrichaceae	uncultured rumen Coprobacillaceae	84.91	4.78	k__Bacteria	1336	1074	811	Coprobacillus	277	Coprobacillus sp. CAG:826	263	48.38
RUG266	f__Erysipelotrichaceae	uncultured rumen Coprobacillaceae	93.82	0	k__Bacteria	1565	1209	991	Coprobacillus	269	Coprobacillus sp. CAG:826	257	48.29
RUG610	f__Erysipelotrichaceae	uncultured rumen Coprobacillaceae	87.27	4.54	k__Bacteria	1197	976	776	Coprobacillus	263	Coprobacillus sp. CAG:826	248	48.71
RUG698	f__Erysipelotrichaceae	uncultured rumen Coprobacillaceae	84.83	3.48	k__Bacteria	1501	1205	923	Coprobacillus	253	Coprobacillus sp. CAG:826	238	48.37
RUG521	p__Firmicutes	uncultured rumen Erysipelotrichaceae	89.15	0.88	k__Bacteria	1802	1613	1293	Holdemania	197	Holdemania filiformis DSM 12042	197	54.73
RUG747	p__Firmicutes	uncultured rumen Erysipelotrichaceae	83.39	2.38	k__Bacteria	1869	1645	1202	Holdemania	191	Holdemania filiformis DSM 12042	191	54.18
RUG287	Kandleria vitulina	Kandleria vitulina strain RUG287	93.4	1.26	k__Bacteria	1794	1772	1425	Kandleria	1623	Kandleria vitulina DSM 20405	914	97.29
RUG319	f__Erysipelotrichaceae	Candidatus Kandleria spp strain RUG319	92.83	0.94	k__Bacteria	2383	2137	1866	Kandleria	905	Kandleria vitulina	612	64.55
RUG246	f__Erysipelotrichaceae	Candidatus Kandleria spp strain RUG246	94.34	1.89	k__Bacteria	2498	2197	1840	Kandleria	839	Kandleria vitulina	532	62.29
RUG054	f__Erysipelotrichaceae	uncultured rumen Solobacterium	98.1	0.32	k__Bacteria	2385	2107	1942	Solobacterium	741	Solobacterium moorei F0204	741	58.31
RUG052	f__Erysipelotrichaceae	uncultured rumen Solobacterium	98.1	2.22	k__Bacteria	2022	1837	1718	Solobacterium	699	Solobacterium moorei F0204	699	58.61
RUG597	f__Erysipelotrichaceae	uncultured rumen Solobacterium	87.61	1.75	k__Bacteria	2510	2234	1790	Solobacterium	697	Solobacterium moorei F0204	697	58.78
RUG053	f__Erysipelotrichaceae	uncultured rumen Solobacterium	98.1	2.45	k__Bacteria	2547	2269	1945	Solobacterium	673	Solobacterium moorei F0204	673	57.64
RUG087	f__Erysipelotrichaceae	uncultured rumen Solobacterium	97.37	4.9	k__Bacteria	4904	3879	3033	Solobacterium	647	Solobacterium moorei F0204	647	54.7
RUG051	f__Erysipelotrichaceae	uncultured rumen Solobacterium	98.1	1.27	k__Bacteria	2364	2098	1885	Solobacterium	633	Solobacterium moorei F0204	633	57.54
RUG049	f__Erysipelotrichaceae	uncultured rumen Solobacterium	98.1	0.32	k__Bacteria	2232	2011	1839	Solobacterium	632	Solobacterium moorei F0204	632	57.72
RUG050	f__Erysipelotrichaceae	uncultured rumen Solobacterium	98.1	1.27	k__Bacteria	2034	1849	1704	Solobacterium	620	Solobacterium moorei F0204	620	57.67
RUG503	f__Erysipelotrichaceae	uncultured rumen Solobacterium	89.52	1.27	k__Bacteria	1613	1453	1243	Solobacterium	617	Solobacterium moorei F0204	617	58.23
RUG388	f__Erysipelotrichaceae	uncultured rumen Solobacterium	91.67	2.7	k__Bacteria	1886	1701	1346	Solobacterium	578	Solobacterium moorei F0204	578	58.6
RUG813	f__Erysipelotrichaceae	uncultured rumen Solobacterium	81.29	9.98	k__Bacteria	2109	1886	1404	Solobacterium	573	Solobacterium moorei F0204	573	58.7
RUG684	f__Erysipelotrichaceae	uncultured rumen Solobacterium	85.17	7.04	k__Bacteria	2931	2540	1959	Solobacterium	550	Solobacterium moorei F0204	550	56.85
hRUG874	f__Erysipelotrichaceae	uncultured rumen Solobacterium	95.32	3.63	k__Bacteria	1487	1343	1271	Solobacterium	578	Solobacterium moorei F0204	578	58.46
hRUG876	f__Erysipelotrichaceae	uncultured rumen Solobacterium	95.24	3.49	k__Bacteria	2411	2123	1625	Solobacterium	593	Solobacterium moorei F0204	593	57.02
hRUG902	f__Erysipelotrichaceae	uncultured rumen Solobacterium	88.57	0.32	k__Bacteria	2507	2141	1846	Solobacterium	643	Solobacterium moorei F0204	643	56.27
hRUG900	f__Erysipelotrichaceae	uncultured rumen Solobacterium	85.99	0.93	k__Bacteria	2519	2141	1852	Solobacterium	604	Solobacterium moorei F0204	604	55.94
