# Supplementary material for: Assembly of 913 microbial genomes from metagenomic sequencing of the cow rumen
Source: Nat Commun. 2018 Feb 28;9:870. doi: 10.1038/s41467-018-03317-6 (PMC5830445; doi:10.1038/s41467-018-03317-6)
Supplement: Supplementary file 19 — Supplementary Data 17 [file 41467_2018_3317_MOESM19_ESM.xlsx]

## Sheet: Sheet1
Bin Id	Marker lineage	# genomes	# markers	# marker sets	Completeness	Contamination
10572_spades_hic_bin.23	p__Firmicutes (UID1022)	100	295	158	99.37	0.63
10572_spades_hic_bin.119	o__Selenomonadales (UID1024)	64	334	167	98.73	0.6
10572_spades_hic_bin.94	k__Bacteria (UID2372)	131	176	105	98.37	4.22
10572_spades_hic_bin.81	o__Clostridiales (UID1120)	304	247	141	98.23	0.71
10572_spades_hic_bin.77	o__Clostridiales (UID1120)	304	247	141	97.87	1.42
10572_spades_hic_bin.107	o__Clostridiales (UID1212)	172	263	149	97.29	0.13
10572_spades_hic_bin.159	o__Clostridiales (UID1212)	172	263	149	97.14	0.84
10572_spades_hic_bin.92	p__Actinobacteria (UID2112)	31	211	124	96.77	3.23
10572_spades_hic_bin.158	c__Gammaproteobacteria (UID4201)	1164	271	170	96.32	1.47
10572_spades_hic_bin.84	o__Clostridiales (UID1212)	172	263	149	96.2	0
10572_spades_hic_bin.195	o__Clostridiales (UID1212)	172	263	149	96.06	0
10572_spades_hic_bin.42	o__Clostridiales (UID1212)	172	263	149	95.81	0
10572_spades_hic_bin.148	o__Selenomonadales (UID1024)	64	334	167	95.58	1.5
10572_spades_hic_bin.41	f__Spirochaetaceae (UID2535)	33	249	143	95.45	1.97
10572_spades_hic_bin.9	o__Clostridiales (UID1226)	155	278	158	95.41	7.93
10572_spades_hic_bin.166	k__Bacteria (UID2372)	131	177	106	95.28	3.54
10572_spades_hic_bin.8	o__Clostridiales (UID1120)	304	247	141	95.04	1.42
10572_spades_hic_bin.112	o__Clostridiales (UID1226)	155	278	158	95.01	8.44
10572_spades_hic_bin.90	o__Clostridiales (UID1212)	172	263	149	94.87	6.43
10572_spades_hic_bin.161	o__Clostridiales (UID1226)	155	278	158	94.78	1.9
10572_spades_hic_bin.128	o__Clostridiales (UID1212)	172	263	149	94.63	0.34
10572_spades_hic_bin.25	p__Euryarchaeota (UID3)	148	188	125	94.43	1.6
10572_spades_hic_bin.100	o__Clostridiales (UID1212)	172	263	149	94.41	1.34
10572_spades_hic_bin.19	p__Actinobacteria (UID2112)	31	211	124	94.35	0
10572_spades_hic_bin.71	k__Bacteria (UID203)	5449	104	58	93.97	6.9
10572_spades_hic_bin.149	o__Clostridiales (UID1226)	155	278	158	93.83	1.58
10572_spades_hic_bin.87	p__Euryarchaeota (UID3)	148	187	124	93.81	0.81
10572_spades_hic_bin.93	f__Lachnospiraceae (UID1255)	90	354	174	93.62	1.26
10572_spades_hic_bin.204	p__Actinobacteria (UID2112)	31	211	124	93.55	1.61
10572_spades_hic_bin.115	o__Selenomonadales (UID1024)	64	334	167	93.41	1.2
10572_spades_hic_bin.46	k__Bacteria (UID2372)	131	176	105	93.28	2.22
10572_spades_hic_bin.169	o__Bacteroidales (UID2716)	92	487	270	93.23	2.04
10572_spades_hic_bin.181	f__Lachnospiraceae (UID1286)	57	420	207	93.04	1.21
10572_spades_hic_bin.65	o__Clostridiales (UID1226)	155	277	157	92.83	0.02
10572_spades_hic_bin.122	o__Clostridiales (UID1212)	172	263	149	92.62	0.67
10572_spades_hic_bin.67	o__Clostridiales (UID1226)	155	278	158	92.62	1.9
10572_spades_hic_bin.35	p__Euryarchaeota (UID3)	148	188	125	92.47	1.87
10572_spades_hic_bin.206	o__Selenomonadales (UID1024)	64	334	167	92.45	4.91
10572_spades_hic_bin.103	o__Clostridiales (UID1212)	172	263	149	92.42	0
10572_spades_hic_bin.89	f__Lachnospiraceae (UID1286)	57	420	207	92.39	0
10572_spades_hic_bin.170	p__Bacteroidetes (UID2605)	350	316	210	92.38	0
10572_spades_hic_bin.85	f__Lachnospiraceae (UID1286)	57	420	207	92.23	0.72
10572_spades_hic_bin.209	k__Bacteria (UID2495)	2993	141	87	91.89	2.05
10572_spades_hic_bin.96	o__Clostridiales (UID1120)	304	247	141	91.49	0.71
10572_spades_hic_bin.32	f__Lachnospiraceae (UID1286)	57	420	207	91.38	0
10572_spades_hic_bin.190	k__Bacteria (UID203)	5449	104	58	91.38	8.25
10572_spades_hic_bin.150	o__Bacteroidales (UID2716)	92	487	270	89.72	1.48
10572_spades_hic_bin.76	o__Clostridiales (UID1212)	172	263	149	89.64	0
10572_spades_hic_bin.207	o__Clostridiales (UID1226)	155	277	157	89.49	1.7
10572_spades_hic_bin.164	g__Prevotella (UID2721)	65	530	280	89.42	1.5
10572_spades_hic_bin.118	o__Clostridiales (UID1212)	172	263	149	89.26	0.23
10572_spades_hic_bin.72	o__Clostridiales (UID1120)	304	247	141	88.78	0.83
10572_spades_hic_bin.63	o__Clostridiales (UID1212)	172	263	149	88.46	2.68
10572_spades_hic_bin.131	f__Lachnospiraceae (UID1286)	57	420	207	88.32	1.93
10572_spades_hic_bin.136	f__Bifidobacteriaceae (UID1458)	77	464	220	88.15	2.47
10572_spades_hic_bin.180	f__Lachnospiraceae (UID1286)	57	420	207	87.87	0.48
10572_spades_hic_bin.29	o__Clostridiales (UID1212)	172	263	149	87.82	2.68
10572_spades_hic_bin.126	o__Bacteroidales (UID2716)	92	487	270	87.22	1.54
10572_spades_hic_bin.83	o__Clostridiales (UID1226)	155	277	157	86.88	0
10572_spades_hic_bin.191	o__Clostridiales (UID1212)	172	263	149	86.15	9.28
10572_spades_hic_bin.187	k__Bacteria (UID2372)	131	177	106	86.03	0.94
10572_spades_hic_bin.108	k__Bacteria (UID2372)	131	176	105	85.99	2.83
10572_spades_hic_bin.104	o__Bacteroidales (UID2716)	92	487	270	84.63	1
10572_spades_hic_bin.26	o__Clostridiales (UID1212)	172	257	149	83.67	0.67
10572_spades_hic_bin.121	k__Bacteria (UID2569)	434	278	186	83.6	0
10572_spades_hic_bin.68	k__Bacteria (UID1453)	901	171	117	82.62	2.99
10572_spades_hic_bin.60	f__Veillonellaceae (UID1032)	33	423	214	82.1	2.02
10572_spades_hic_bin.21	f__Lachnospiraceae (UID1255)	90	354	174	82.07	2.89
10572_spades_hic_bin.28	o__Clostridiales (UID1212)	172	263	149	82.06	5.17
10572_spades_hic_bin.182	k__Bacteria (UID203)	5449	104	58	81.97	8.68
10572_spades_hic_bin.160	o__Selenomonadales (UID1024)	64	334	167	81.59	1.17
10572_spades_hic_bin.135	p__Euryarchaeota (UID3)	148	188	125	81.58	1.6
10572_spades_hic_bin.184	o__Clostridiales (UID1212)	172	263	149	81.54	0
10572_spades_hic_bin.210	k__Bacteria (UID203)	5449	103	58	81.03	3.45
10572_spades_hic_bin.36	o__Clostridiales (UID1226)	155	277	157	80.52	5.41
10572_spades_hic_bin.188	k__Bacteria (UID203)	5449	104	58	80.52	1.72
