# Supplementary material for: Assembly of 913 microbial genomes from metagenomic sequencing of the cow rumen
Source: Nat Commun. 2018 Feb 28;9:870. doi: 10.1038/s41467-018-03317-6 (PMC5830445; doi:10.1038/s41467-018-03317-6)
Supplement: Supplementary file 20 — Supplementary Data 18 [file 41467_2018_3317_MOESM20_ESM.xlsx]

## Sheet: hic.ids.fasta.plasmidhits
query id	RUG	query length	subject acc.	subject title	alignment length	evalue	bit score	% identity
NODE_56752_length_2594_cov_55.781	hRUG882	2594	CP014789	Lactobacillus oris strain J-1 plasmid unnamed2, complete sequence	2617	0	3203	88.995
NODE_48972_length_2939_cov_16.3544	hRUG911	2939	CP000353	Cupriavidus metallidurans CH34 megaplasmid, complete sequence	1019	0	1413	91.757
NODE_48972_length_2939_cov_16.3544	hRUG911	2939	CP000353	Cupriavidus metallidurans CH34 megaplasmid, complete sequence	1019	0	1413	91.757
NODE_48972_length_2939_cov_16.3544	hRUG911	2939	CP021765	Ralstonia pseudosolanacearum strain CRMRs218 plasmid unnamed, complete sequence	1018	0	1404	91.65
NODE_48972_length_2939_cov_16.3544	hRUG911	2939	CP022703	Ralstonia solanacearum strain 10319 plasmid p10319MP, complete sequence	1018	0	1399	91.552
NODE_48972_length_2939_cov_16.3544	hRUG911	2939	CP021763	Ralstonia pseudosolanacearum strain RS 476 plasmid unnamed, complete sequence	1018	0	1399	91.552
NODE_48972_length_2939_cov_16.3544	hRUG911	2939	CP021449	Ralstonia solanacearum strain SEPPX05 plasmid pSEPPX05, complete sequence	1018	0	1399	91.552
NODE_48972_length_2939_cov_16.3544	hRUG911	2939	CP016613	Ralstonia solanacearum FJAT-91 plasmid unnamed1, complete sequence	1018	0	1399	91.552
NODE_48972_length_2939_cov_16.3544	hRUG911	2939	CP015116	Ralstonia solanacearum strain EP1 plasmid, complete sequence	1018	0	1399	91.552
NODE_48972_length_2939_cov_16.3544	hRUG911	2939	CP016555	Ralstonia solanacearum FJAT-1458 plasmid plas1, complete sequence	1018	0	1399	91.552
NODE_48972_length_2939_cov_16.3544	hRUG911	2939	CP009763	Ralstonia solanacearum OE1-1 plasmid, complete sequence	1018	0	1399	91.552
NODE_48972_length_2939_cov_16.3544	hRUG911	2939	CP016905	Ralstonia solanacearum strain KACC10709 plasmid unnamed1, complete sequence	1018	0	1399	91.552
NODE_48972_length_2939_cov_16.3544	hRUG911	2939	CP015851	Ralstonia solanacearum strain YC40-M plasmid, complete sequence	1018	0	1399	91.552
NODE_48972_length_2939_cov_16.3544	hRUG911	2939	CP004013	Ralstonia solanacearum FQY_4 megaplasmid, partial sequence	1018	0	1399	91.552
NODE_48972_length_2939_cov_16.3544	hRUG911	2939	FP885896	Ralstonia solanacearum CMR15 plasmid CMR15_mp, complete genome	1018	0	1399	91.552
NODE_48972_length_2939_cov_16.3544	hRUG911	2939	AL646053	Ralstonia solanacearum GMI1000 megaplasmid complete sequence	1018	0	1399	91.552
NODE_52225_length_2785_cov_42.9597	hRUG877	2785	CP002405	Ruminococcus albus 7 plasmid pRUMAL02, complete sequence	2782	0	2215	81.165
NODE_52225_length_2785_cov_42.9597	hRUG877	2785	CP002405	Ruminococcus albus 7 plasmid pRUMAL02, complete sequence	2781	0	2204	81.086
NODE_52225_length_2785_cov_42.9597	hRUG877	2785	CP002404	Ruminococcus albus 7 plasmid pRUMAL01, complete sequence	2782	0	2193	81.021
NODE_7035_length_12690_cov_21.7168	hRUG912	12690	CP022237	Exiguobacterium oxidotolerans strain N4-1P plasmid unnamed1 sequence	1293	0	1181	83.604
NODE_7035_length_12690_cov_21.7168	hRUG912	12690	CP022237	Exiguobacterium oxidotolerans strain N4-1P plasmid unnamed1 sequence	1470	0	894	78.435
NODE_7035_length_12690_cov_21.7168	hRUG912	12690	CP024037	Bacillus aryabhattai strain K13 plasmid unnamed2	1291	0	1133	83.036
NODE_7035_length_12690_cov_21.7168	hRUG912	12690	CP018878	Bacillus megaterium strain JX285 plasmid 5, complete sequence	1291	0	1133	83.036
NODE_7035_length_12690_cov_21.7168	hRUG912	12690	CP011009	Bacillus simplex strain SH-B26 plasmid pSHB26, complete sequence	1324	0	1133	82.628
NODE_7035_length_12690_cov_21.7168	hRUG912	12690	CP010587	Bacillus megaterium strain Q3 plasmid p1, complete sequence	1291	0	1133	83.036
NODE_7035_length_12690_cov_21.7168	hRUG912	12690	NR_076736	Bacillus megaterium plasmid pBM400 strain QM B1551 23S ribosomal RNA gene, complete sequence	1291	0	1133	83.036
NODE_7035_length_12690_cov_21.7168	hRUG912	12690	CP003018	Bacillus megaterium WSH-002 plasmid WSH-002_p1, complete sequence	1291	0	1133	83.036
NODE_7035_length_12690_cov_21.7168	hRUG912	12690	CP001987	Bacillus megaterium QM B1551 plasmid pBM400, complete sequence	1291	0	1133	83.036
NODE_7035_length_12690_cov_21.7168	hRUG912	12690	CP016544	Planococcus donghaensis strain DSM 22276 plasmid pPD76, complete sequence	1289	0	1098	82.545
NODE_7035_length_12690_cov_21.7168	hRUG912	12690	CP016544	Planococcus donghaensis strain DSM 22276 plasmid pPD76, complete sequence	1460	0	869	78.219
NODE_34495_length_3935_cov_47.1925	hRUG903	3935	CP022237	Exiguobacterium oxidotolerans strain N4-1P plasmid unnamed1 sequence	1286	0	1105	82.582
NODE_41006_length_3408_cov_56.3355	hRUG880	3408	CP022237	Exiguobacterium oxidotolerans strain N4-1P plasmid unnamed1 sequence	896	0	793	83.147
NODE_41006_length_3408_cov_56.3355	hRUG880	3408	CP022237	Exiguobacterium oxidotolerans strain N4-1P plasmid unnamed1 sequence	1478	4.11e-178	638	75.304
NODE_23267_length_5405_cov_43.2581	hRUG863	5405	LN854320	Uncultured prokaryote from Rat gut metagenome metamobilome, plasmid pRGRH1821	2855	0	1476	76.427
NODE_23267_length_5405_cov_43.2581	hRUG863	5405	LN854320	Uncultured prokaryote from Rat gut metagenome metamobilome, plasmid pRGRH1821	1377	0	1334	84.386
NODE_29489_length_4472_cov_70.0704	hRUG876	4472	CP022237	Exiguobacterium oxidotolerans strain N4-1P plasmid unnamed1 sequence	1208	0	1122	83.775
NODE_29489_length_4472_cov_70.0704	hRUG876	4472	CP022237	Exiguobacterium oxidotolerans strain N4-1P plasmid unnamed1 sequence	1280	0	760	78.047
NODE_29489_length_4472_cov_70.0704	hRUG876	4472	CP011075	Brevibacillus laterosporus strain B9 plasmid unnamed1, complete sequence	1317	0	1098	82.156
NODE_29489_length_4472_cov_70.0704	hRUG876	4472	CP011075	Brevibacillus laterosporus strain B9 plasmid unnamed1, complete sequence	1042	0	673	78.791
NODE_29489_length_4472_cov_70.0704	hRUG876	4472	CP010270	Paenibacillus polymyxa strain Sb3-1 plasmid pSb31l, complete sequence	1148	0	1074	83.885
NODE_29489_length_4472_cov_70.0704	hRUG876	4472	CP010270	Paenibacillus polymyxa strain Sb3-1 plasmid pSb31l, complete sequence	1050	0	706	79.143
NODE_49376_length_2919_cov_46.8415	hRUG867	2919	CP002405	Ruminococcus albus 7 plasmid pRUMAL02, complete sequence	1895	0	1273	78.945
NODE_49376_length_2919_cov_46.8415	hRUG867	2919	CP002405	Ruminococcus albus 7 plasmid pRUMAL02, complete sequence	955	0	678	79.476
NODE_49376_length_2919_cov_46.8415	hRUG867	2919	CP002405	Ruminococcus albus 7 plasmid pRUMAL02, complete sequence	798	1.74e-131	483	77.82
NODE_63658_length_2351_cov_82.1982	hRUG894	2351	CP011009	Bacillus simplex strain SH-B26 plasmid pSHB26, complete sequence	1361	0	830	78.325
NODE_63658_length_2351_cov_82.1982	hRUG894	2351	NR_076736	Bacillus megaterium plasmid pBM400 strain QM B1551 23S ribosomal RNA gene, complete sequence	1356	0	780	77.581
NODE_63658_length_2351_cov_82.1982	hRUG894	2351	CP001987	Bacillus megaterium QM B1551 plasmid pBM400, complete sequence	1356	0	780	77.581
NODE_63658_length_2351_cov_82.1982	hRUG894	2351	CP024037	Bacillus aryabhattai strain K13 plasmid unnamed2	1356	0	769	77.434
NODE_63658_length_2351_cov_82.1982	hRUG894	2351	CP010587	Bacillus megaterium strain Q3 plasmid p1, complete sequence	1356	0	769	77.434
NODE_63658_length_2351_cov_82.1982	hRUG894	2351	CP003018	Bacillus megaterium WSH-002 plasmid WSH-002_p1, complete sequence	1356	0	769	77.434
NODE_63658_length_2351_cov_82.1982	hRUG894	2351	CP018878	Bacillus megaterium strain JX285 plasmid 5, complete sequence	1356	0	767	77.434
NODE_63658_length_2351_cov_82.1982	hRUG894	2351	CP016544	Planococcus donghaensis strain DSM 22276 plasmid pPD76, complete sequence	1592	0	723	75.628
NODE_63658_length_2351_cov_82.1982	hRUG894	2351	CP011075	Brevibacillus laterosporus strain B9 plasmid unnamed1, complete sequence	1313	0	697	76.923
