# Supplementary material for: Assembly of 913 microbial genomes from metagenomic sequencing of the cow rumen
Source: Nat Commun. 2018 Feb 28;9:870. doi: 10.1038/s41467-018-03317-6 (PMC5830445; doi:10.1038/s41467-018-03317-6)
Supplement: Supplementary file 21 — Supplementary Data 19 [file 41467_2018_3317_MOESM21_ESM.xlsx]

## Sheet: average_bin_depth
RUG	Cov	Taxon	Type
RUG422	8.93742	Thermobifida fusca	co-assembly
RUG537	9.03053	g__Campylobacter	co-assembly
RUG734	9.31643	o__Bacteroidales	co-assembly
RUG801	9.55042	o__Clostridiales	co-assembly
RUG618	9.60948	Megasphaera sp. DJF_B143	co-assembly
RUG713	9.76384	f__Prevotellaceae	co-assembly
RUG346	9.84156	Bacillus licheniformis	co-assembly
RUG752	9.94565	g__Elusimicrobium	co-assembly
RUG806	9.96414	o__Clostridiales	co-assembly
RUG809	10.0022	o__Clostridiales	co-assembly
RUG696	10.0884	f__Erysipelotrichaceae	co-assembly
RUG633	10.11	o__Clostridiales	co-assembly
RUG692	10.5299	o__Clostridiales	co-assembly
RUG750	10.7803	o__Bacteroidales	co-assembly
RUG847	10.8668	o__Clostridiales	co-assembly
RUG811	10.9133	f__Lachnospiraceae	co-assembly
RUG817	10.9906	o__Clostridiales	single sample
RUG745	11.2086	g__Brachyspira	co-assembly
RUG441	11.2256	o__Clostridiales	co-assembly
RUG813	11.284	f__Erysipelotrichaceae	co-assembly
RUG746	11.3586	g__Ruminococcus	co-assembly
RUG592	11.3851	o__Clostridiales	co-assembly
RUG821	11.3854	o__Clostridiales	co-assembly
RUG677	11.4737	o__Clostridiales	co-assembly
RUG583	11.4944	o__Bacteroidales	co-assembly
RUG420	11.5346	o__Clostridiales	co-assembly
RUG411	11.7381	o__Clostridiales	co-assembly
RUG508	11.8453	o__Clostridiales	co-assembly
RUG704	11.9574	o__Clostridiales	co-assembly
RUG491	11.9995	o__Clostridiales	co-assembly
RUG777	12.063	o__Clostridiales	co-assembly
RUG560	12.0761	f__Rhodospirillaceae	co-assembly
RUG254	12.0851	o__Clostridiales	co-assembly
RUG772	12.108	f__Rhodospirillaceae	co-assembly
RUG680	12.1148	o__Clostridiales	co-assembly
RUG597	12.1582	f__Erysipelotrichaceae	co-assembly
RUG684	12.1731	f__Erysipelotrichaceae	co-assembly
RUG769	12.212	f__Rhodospirillaceae	co-assembly
RUG701	12.2205	o__Clostridiales	co-assembly
RUG159	12.2745	o__Clostridiales	co-assembly
RUG480	12.6684	o__Clostridiales	co-assembly
RUG802	12.8376	p__Actinobacteria	co-assembly
RUG709	12.9236	f__Lachnospiraceae	co-assembly
RUG427	12.9526	o__Clostridiales	co-assembly
RUG410	13.0389	f__Rhodospirillaceae	co-assembly
RUG430	13.139	g__Prevotella	co-assembly
RUG695	13.162	p__Planctomycetes	co-assembly
RUG803	13.1835	f__Rhodospirillaceae	co-assembly
RUG501	13.3917	o__Bacteroidales	co-assembly
RUG764	13.408	o__Clostridiales	co-assembly
RUG691	13.4405	f__Prevotellaceae	co-assembly
RUG610	13.5019	f__Erysipelotrichaceae	co-assembly
RUG226	13.6088	f__Lachnospiraceae	co-assembly
RUG655	13.6226	o__Clostridiales	co-assembly
RUG248	13.6724	o__Clostridiales	co-assembly
RUG694	13.8065	o__Clostridiales	co-assembly
RUG712	13.8401	p__Lentisphaerae	co-assembly
RUG666	13.9519	o__Clostridiales	co-assembly
RUG087	13.9648	f__Erysipelotrichaceae	co-assembly
RUG761	13.9714	g__Methanosphaera	co-assembly
RUG185	14.0574	g__Eubacterium	co-assembly
RUG114	14.0971	f__Veillonellaceae	co-assembly
RUG842	14.173	o__Clostridiales	co-assembly
RUG741	14.2539	o__Clostridiales	single sample
RUG565	14.3241	o__Clostridiales	co-assembly
RUG728	14.4046	k__Bacteria	co-assembly
RUG743	14.4938	o__Clostridiales	co-assembly
RUG475	14.6545	o__Clostridiales	co-assembly
RUG448	14.7306	p__Firmicutes	co-assembly
RUG781	14.8532	f__Lachnospiraceae	co-assembly
RUG177	14.881	o__Clostridiales	single sample
RUG284	15.1414	p__Planctomycetes	co-assembly
RUG638	15.143	f__Lachnospiraceae	co-assembly
RUG816	15.1583	o__Clostridiales	co-assembly
RUG678	15.379	o__Clostridiales	co-assembly
RUG381	15.4151	o__Clostridiales	single sample
RUG471	15.6827	g__Ruminococcus	co-assembly
RUG240	15.9033	p__Elusimicrobia	co-assembly
RUG737	15.9235	o__Bacteroidales	co-assembly
RUG067	16.0114	o__Clostridiales	co-assembly
RUG267	16.0562	o__Clostridiales	co-assembly
RUG770	16.0647	k__Bacteria	co-assembly
RUG828	16.2746	f__Prevotellaceae	co-assembly
RUG417	16.2924	o__Bacteroidales	single sample
RUG700	16.342	o__Clostridiales	co-assembly
RUG432	16.5785	o__Clostridiales	single sample
RUG708	16.8201	o__Clostridiales	co-assembly
RUG740	16.8343	o__Clostridiales	co-assembly
RUG514	16.8979	g__Desulfovibrio	co-assembly
RUG235	16.939	o__Clostridiales	single sample
RUG547	16.9575	o__Clostridiales	single sample
RUG291	17.1361	o__Clostridiales	co-assembly
RUG206	17.2985	f__Mycoplasmataceae	co-assembly
RUG536	17.4284	g__Prevotella	co-assembly
RUG425	17.4444	g__Ruminococcus	single sample
RUG676	17.5464	o__Bacteroidales	single sample
RUG616	17.592	o__Clostridiales	co-assembly
RUG147	17.7261	o__Clostridiales	co-assembly
RUG762	17.9009	o__Clostridiales	co-assembly
RUG035	17.9017	f__Lachnospiraceae	co-assembly
RUG486	18.0002	g__Elusimicrobium	single sample
RUG727	18.0051	o__Clostridiales	co-assembly
RUG098	18.1398	o__Clostridiales	co-assembly
RUG400	18.3682	g__Treponema	single sample
RUG732	18.3782	g__Treponema	single sample
RUG612	18.413	o__Clostridiales	co-assembly
RUG369	18.5441	p__Planctomycetes	co-assembly
RUG146	18.6041	o__Clostridiales	single sample
RUG830	18.8273	f__Lachnospiraceae	co-assembly
RUG361	18.9153	o__Clostridiales	co-assembly
RUG760	18.9983	o__Clostridiales	co-assembly
RUG100	19.031	o__Clostridiales	co-assembly
RUG671	19.1161	g__Eubacterium	co-assembly
RUG066	19.1534	o__Clostridiales	single sample
RUG698	19.3274	f__Erysipelotrichaceae	co-assembly
RUG703	19.4155	f__Spirochaetaceae	single sample
RUG683	19.4289	o__Clostridiales	co-assembly
RUG293	19.4919	p__Firmicutes	co-assembly
RUG179	19.7537	f__Veillonellaceae	co-assembly
RUG393	19.9035	o__Clostridiales	single sample
RUG014	20.0972	g__Olsenella	single sample
RUG021	20.1669	f__Erysipelotrichaceae	single sample
RUG350	20.1778	o__Clostridiales	single sample
RUG376	20.3851	f__Prevotellaceae	co-assembly
RUG164	20.4204	o__Bacteroidales	single sample
RUG033	20.8316	p__Actinobacteria	co-assembly
RUG024	20.8831	o__Selenomonadales	co-assembly
RUG839	21.2097	g__Prevotella	co-assembly
RUG154	21.4052	o__Clostridiales	single sample
RUG844	21.7571	p__Actinobacteria	co-assembly
RUG687	21.8272	o__Clostridiales	co-assembly
RUG275	21.8832	f__Erysipelotrichaceae	single sample
RUG730	21.9125	p__Elusimicrobia	co-assembly
RUG210	21.9444	f__Prevotellaceae	single sample
RUG705	22.0178	o__Clostridiales	co-assembly
RUG798	22.0525	o__Clostridiales	co-assembly
RUG150	22.1058	o__Clostridiales	single sample
RUG149	22.243	o__Clostridiales	single sample
RUG596	22.3562	f__Lachnospiraceae	single sample
RUG841	22.4317	k__Bacteria	single sample
RUG779	22.5783	p__Euryarchaeota	co-assembly
RUG489	22.6553	o__Bacteroidales	single sample
RUG349	22.7011	o__Clostridiales	co-assembly
RUG163	22.7384	o__Bacteroidales	single sample
RUG738	22.8005	g__Ruminococcus	co-assembly
RUG555	22.8232	p__Lentisphaerae	single sample
RUG658	23.0898	p__Elusimicrobia	co-assembly
RUG570	23.0996	g__Treponema	single sample
RUG223	23.3683	o__Clostridiales	single sample
RUG767	23.5237	o__Clostridiales	single sample
RUG129	23.7973	g__Elusimicrobium	single sample
RUG820	23.8196	p__Firmicutes	co-assembly
RUG044	24.011	o__Clostridiales	co-assembly
RUG789	24.3413	o__Clostridiales	single sample
RUG663	24.4893	p__Lentisphaerae	single sample
RUG038	24.5562	o__Clostridiales	single sample
RUG301	24.7359	g__Prevotella	co-assembly
RUG287	24.8327	Kandleria vitulina	co-assembly
RUG162	24.8908	g__Olsenella	single sample
RUG122	24.8951	o__Clostridiales	co-assembly
RUG793	25.0541	o__Clostridiales	co-assembly
RUG525	25.1118	o__Clostridiales	single sample
RUG524	25.1886	o__Clostridiales	single sample
RUG795	25.5869	f__Prevotellaceae	single sample
RUG479	25.8992	o__Bacteroidales	single sample
RUG357	26.099	p__Firmicutes	co-assembly
RUG296	26.18	o__Clostridiales	co-assembly
RUG404	26.2914	o__Clostridiales	single sample
RUG310	26.3314	f__Prevotellaceae	single sample
RUG640	26.517	g__Ruminococcus	single sample
RUG650	26.5812	o__Clostridiales	single sample
RUG791	26.7795	p__Proteobacteria	single sample
RUG440	26.797	p__Actinobacteria	single sample
RUG626	27.2284	o__Clostridiales	single sample
RUG298	27.4294	g__Sutterella	single sample
RUG807	27.7073	k__Bacteria	co-assembly
RUG246	27.7798	f__Erysipelotrichaceae	co-assembly
RUG216	27.8137	f__Prevotellaceae	single sample
RUG632	27.822	p__Lentisphaerae	single sample
RUG846	27.8619	o__Clostridiales	single sample
RUG815	28.1905	f__Prevotellaceae	single sample
RUG077	28.3124	g__Olsenella	single sample
RUG602	28.3445	f__Prevotellaceae	single sample
RUG050	28.8851	f__Erysipelotrichaceae	single sample
RUG774	29.0018	p__Proteobacteria	single sample
RUG288	29.0752	o__Clostridiales	single sample
RUG408	29.2493	o__Clostridiales	single sample
RUG579	29.2576	o__Bacteroidales	single sample
RUG642	29.3427	o__Clostridiales	single sample
RUG588	29.4178	f__Lachnospiraceae	co-assembly
RUG353	29.7242	o__Clostridiales	single sample
RUG190	29.8362	g__Succinatimonas	co-assembly
RUG662	29.8693	o__Clostridiales	single sample
RUG540	29.8877	g__Elusimicrobium	single sample
RUG165	29.9106	o__Bacteroidales	single sample
RUG118	29.9448	o__Clostridiales	single sample
RUG145	30.1246	f__Lachnospiraceae	single sample
RUG675	30.2837	o__Clostridiales	single sample
RUG001	30.3364	g__Olsenella	single sample
RUG808	30.3675	o__Clostridiales	single sample
RUG652	30.3898	o__Clostridiales	single sample
RUG714	30.5096	o__Clostridiales	single sample
RUG294	31.1826	o__Clostridiales	single sample
RUG351	31.2037	o__Clostridiales	single sample
RUG614	31.2257	f__Prevotellaceae	single sample
RUG499	31.4096	o__Selenomonadales	single sample
RUG636	31.6117	p__Proteobacteria	single sample
RUG444	31.7601	o__Clostridiales	single sample
RUG135	31.7749	o__Clostridiales	single sample
RUG783	32.2501	g__Ruminococcus	single sample
RUG103	32.3128	o__Clostridiales	single sample
RUG751	32.327	g__Prevotella	single sample
RUG416	32.3607	o__Clostridiales	co-assembly
RUG205	32.4318	o__Bacteroidales	single sample
RUG188	32.6089	p__Actinobacteria	single sample
RUG756	32.6231	o__Clostridiales	single sample
RUG130	32.6357	g__Elusimicrobium	single sample
RUG175	32.831	o__Clostridiales	single sample
RUG661	32.9153	o__Clostridiales	single sample
RUG088	32.9208	o__Clostridiales	single sample
RUG157	33.2701	o__Clostridiales	single sample
RUG814	33.4807	o__Clostridiales	co-assembly
RUG528	33.5643	o__Bacteroidales	single sample
RUG840	33.5815	o__Clostridiales	co-assembly
RUG241	34.1663	o__Clostridiales	single sample
RUG068	34.2078	g__Sutterella	single sample
RUG115	34.2237	f__Lachnospiraceae	single sample
RUG182	34.4965	o__Bacteroidales	single sample
RUG292	34.5192	f__Prevotellaceae	single sample
RUG183	34.8109	o__Clostridiales	co-assembly
RUG243	35.4057	o__Bacteroidales	single sample
RUG266	35.8447	f__Erysipelotrichaceae	single sample
RUG374	36.0788	p__Firmicutes	single sample
RUG604	36.2301	o__Clostridiales	single sample
RUG630	36.2989	o__Clostridiales	co-assembly
RUG689	36.3464	f__Prevotellaceae	single sample
RUG845	36.4887	o__Clostridiales	co-assembly
RUG025	36.8185	p__Actinobacteria	single sample
RUG757	36.9272	o__Clostridiales	single sample
RUG629	36.9361	o__Bacteroidales	single sample
RUG739	37.0516	o__Bacteroidales	single sample
RUG607	37.1888	o__Clostridiales	single sample
RUG311	37.3097	o__Clostridiales	single sample
RUG784	37.6426	o__Bacteroidales	single sample
RUG654	37.7191	g__Olsenella	single sample
RUG719	37.9209	o__Bacteroidales	single sample
RUG659	37.9765	o__Bacteroidales	single sample
RUG199	38.0483	o__Clostridiales	single sample
RUG334	38.1647	k__Bacteria	single sample
RUG032	38.1701	g__Olsenella	single sample
RUG484	38.1747	o__Clostridiales	single sample
RUG329	38.1747	o__Bacteroidales	single sample
RUG268	38.2725	o__Clostridiales	single sample
RUG591	38.5186	o__Clostridiales	co-assembly
RUG388	38.8011	f__Erysipelotrichaceae	single sample
RUG639	38.8878	f__Prevotellaceae	single sample
RUG403	39.1926	f__Prevotellaceae	co-assembly
RUG322	39.3073	o__Clostridiales	co-assembly
RUG790	39.6625	o__Bacteroidales	single sample
RUG306	39.7272	f__Lachnospiraceae	co-assembly
RUG106	39.8159	g__Prevotella	single sample
RUG359	40.28	o__Bacteroidales	single sample
RUG280	40.3105	f__Prevotellaceae	single sample
RUG835	40.6773	o__Clostridiales	single sample
RUG500	40.7084	f__Prevotellaceae	single sample
RUG635	40.718	o__Clostridiales	single sample
RUG559	40.7408	f__Prevotellaceae	single sample
RUG312	40.7879	o__Bacteroidales	single sample
RUG554	40.8933	f__Lachnospiraceae	single sample
RUG736	40.9375	o__Bacteroidales	single sample
RUG521	41.1247	p__Firmicutes	single sample
RUG690	41.347	g__Fibrobacter	single sample
RUG517	41.5297	g__Treponema	single sample
RUG496	41.6531	f__Prevotellaceae	single sample
RUG754	41.8579	o__Clostridiales	single sample
RUG407	41.8804	o__Bacteroidales	single sample
RUG543	42.1066	o__Clostridiales	single sample
RUG519	42.2139	f__Prevotellaceae	single sample
RUG167	42.2345	g__Ruminococcus	single sample
RUG490	42.3468	f__Prevotellaceae	single sample
RUG385	42.5179	o__Clostridiales	single sample
RUG382	42.606	o__Bacteroidales	single sample
RUG825	42.9388	o__Clostridiales	single sample
RUG469	43.0744	o__Bacteroidales	single sample
RUG799	43.2439	o__Clostridiales	single sample
RUG015	43.4922	o__Clostridiales	co-assembly
RUG131	43.5359	f__Erysipelotrichaceae	single sample
RUG442	43.5941	o__Bacteroidales	single sample
RUG585	44.0216	p__Proteobacteria	single sample
RUG534	44.2313	o__Clostridiales	single sample
RUG836	44.2869	g__Olsenella	single sample
RUG748	44.4774	g__Methanobrevibacter	co-assembly
RUG699	44.9291	o__Bacteroidales	single sample
RUG093	44.9316	o__Bacteroidales	co-assembly
RUG609	44.9721	o__Clostridiales	co-assembly
RUG222	45.1556	o__Clostridiales	single sample
RUG191	45.1997	f__Lachnospiraceae	single sample
RUG450	45.247	f__Prevotellaceae	single sample
RUG052	45.3148	f__Erysipelotrichaceae	single sample
RUG549	45.4589	f__Prevotellaceae	single sample
RUG158	45.6753	o__Clostridiales	single sample
RUG643	45.7135	o__Selenomonadales	single sample
RUG729	45.8086	g__Olsenella	single sample
RUG509	45.8575	o__Clostridiales	single sample
RUG218	45.8767	o__Clostridiales	single sample
RUG467	46.0912	o__Clostridiales	single sample
RUG478	46.2541	o__Bacteroidales	single sample
RUG196	46.2837	o__Clostridiales	single sample
RUG637	46.2965	o__Clostridiales	single sample
RUG342	46.3356	o__Clostridiales	single sample
RUG568	46.5261	o__Bacteroidales	single sample
RUG332	46.628	o__Clostridiales	single sample
RUG512	46.7812	f__Lachnospiraceae	single sample
RUG621	46.8344	k__Bacteria	co-assembly
RUG341	46.8565	o__Clostridiales	single sample
RUG827	47.0264	g__Prevotella	single sample
RUG539	47.0481	o__Bacteroidales	single sample
RUG532	47.1035	f__Prevotellaceae	single sample
RUG755	47.5374	f__Prevotellaceae	single sample
RUG826	47.543	o__Bacteroidales	single sample
RUG775	47.6667	f__Lachnospiraceae	single sample
RUG778	48.1351	g__Olsenella	single sample
RUG392	48.2735	o__Bacteroidales	single sample
RUG641	48.3837	o__Clostridiales	single sample
RUG451	48.4046	f__Prevotellaceae	single sample
RUG749	48.5857	f__Prevotellaceae	single sample
RUG303	48.6258	o__Clostridiales	single sample
RUG468	48.6889	o__Clostridiales	single sample
RUG134	48.8731	o__Bacteroidales	single sample
RUG365	48.9783	o__Clostridiales	single sample
RUG516	49.0708	o__Clostridiales	single sample
RUG197	49.3294	o__Bacteroidales	single sample
RUG299	49.5633	o__Clostridiales	single sample
RUG390	49.5811	o__Bacteroidales	single sample
RUG277	49.5905	o__Clostridiales	single sample
RUG132	49.7783	o__Clostridiales	single sample
RUG364	49.8368	o__Clostridiales	single sample
RUG231	49.8533	f__Lachnospiraceae	co-assembly
RUG529	49.9335	o__Clostridiales	single sample
RUG213	50.269	o__Clostridiales	single sample
RUG660	50.3889	g__Prevotella	single sample
RUG487	50.397	o__Bacteroidales	single sample
RUG472	50.4276	o__Clostridiales	single sample
RUG725	50.4449	g__Olsenella	single sample
RUG460	50.4789	o__Clostridiales	single sample
RUG251	50.5029	o__Clostridiales	single sample
RUG573	50.6684	o__Clostridiales	co-assembly
RUG323	50.6849	o__Bacteroidales	single sample
RUG453	50.7048	o__Clostridiales	single sample
RUG124	50.7589	g__Prevotella	single sample
RUG603	50.7956	o__Bacteroidales	single sample
RUG391	51.1585	o__Clostridiales	single sample
RUG522	51.2629	o__Clostridiales	single sample
RUG239	51.5287	g__Treponema	single sample
RUG575	51.6068	f__Prevotellaceae	single sample
RUG792	51.6248	o__Clostridiales	single sample
RUG333	51.6593	o__Clostridiales	co-assembly
RUG476	51.7446	f__Prevotellaceae	single sample
RUG538	51.7628	o__Bacteroidales	single sample
RUG314	51.9806	g__Treponema	single sample
RUG302	52.0017	g__Prevotella	single sample
RUG366	52.0899	o__Clostridiales	single sample
RUG544	52.1108	o__Bacteroidales	single sample
RUG733	52.1882	f__Prevotellaceae	single sample
RUG305	52.3835	f__Lachnospiraceae	single sample
RUG470	52.6086	o__Bacteroidales	single sample
RUG313	52.6285	o__Clostridiales	single sample
RUG187	52.6642	f__Erysipelotrichaceae	single sample
RUG421	52.7245	o__Bacteroidales	single sample
RUG843	52.773	f__Prevotellaceae	single sample
RUG552	52.8473	o__Bacteroidales	single sample
RUG439	53.0016	o__Clostridiales	single sample
RUG127	53.0076	g__Ruminococcus	single sample
RUG155	53.1272	o__Clostridiales	single sample
RUG600	53.1369	o__Bacteroidales	single sample
RUG822	53.1878	f__Lachnospiraceae	single sample
RUG482	53.3236	f__Prevotellaceae	single sample
RUG584	53.5368	f__Lachnospiraceae	single sample
RUG819	53.637	f__Lachnospiraceae	single sample
RUG247	53.6442	o__Clostridiales	single sample
RUG454	53.6479	o__Bacteroidales	single sample
RUG270	53.7343	o__Clostridiales	single sample
RUG395	54.0409	o__Bacteroidales	single sample
RUG474	54.3722	g__Prevotella	single sample
RUG494	54.5502	f__Prevotellaceae	single sample
RUG527	54.566	o__Clostridiales	single sample
RUG615	54.8769	o__Bacteroidales	single sample
RUG426	54.8987	o__Clostridiales	single sample
RUG181	55.0288	g__Fibrobacter	single sample
RUG340	55.0397	o__Clostridiales	single sample
RUG373	55.164	f__Prevotellaceae	single sample
RUG029	55.1717	o__Clostridiales	single sample
RUG084	55.2672	o__Clostridiales	single sample
RUG466	55.6267	o__Clostridiales	single sample
RUG060	55.7005	o__Clostridiales	single sample
RUG706	55.7939	o__Clostridiales	single sample
RUG681	55.9413	f__Lachnospiraceae	single sample
RUG462	55.9811	f__Prevotellaceae	single sample
RUG297	56.1523	f__Lachnospiraceae	single sample
RUG553	56.2629	o__Bacteroidales	single sample
RUG831	56.4563	g__Fibrobacter	single sample
RUG582	56.5242	g__Prevotella	single sample
RUG217	56.5335	o__Clostridiales	single sample
RUG590	56.7248	o__Bacteroidales	single sample
RUG716	56.9248	o__Bacteroidales	single sample
RUG104	57.0529	o__Clostridiales	single sample
RUG645	57.1825	o__Bacteroidales	single sample
RUG773	57.3116	o__Bacteroidales	single sample
RUG238	57.7758	o__Clostridiales	single sample
RUG053	57.8365	f__Erysipelotrichaceae	single sample
RUG002	58.0379	p__Actinobacteria	single sample
RUG617	58.1406	f__Lachnospiraceae	single sample
RUG208	58.4384	o__Clostridiales	single sample
RUG619	58.4401	o__Bacteroidales	single sample
RUG567	58.6173	o__Clostridiales	single sample
RUG447	58.8514	o__Clostridiales	single sample
RUG245	58.9007	o__Bacteroidales	single sample
RUG264	59.037	o__Bacteroidales	single sample
RUG215	59.2292	o__Clostridiales	single sample
RUG161	59.3951	g__Olsenella	single sample
RUG250	59.4901	o__Bacteroidales	single sample
RUG711	59.5428	f__Prevotellaceae	single sample
RUG587	59.5589	o__Bacteroidales	single sample
RUG319	59.6503	f__Erysipelotrichaceae	single sample
RUG437	59.7723	o__Bacteroidales	single sample
RUG613	59.9185	f__Lachnospiraceae	single sample
RUG013	60.0596	p__Actinobacteria	single sample
RUG128	60.161	o__Clostridiales	single sample
RUG503	60.2217	f__Erysipelotrichaceae	co-assembly
RUG483	60.3065	f__Prevotellaceae	single sample
RUG276	60.3112	f__Veillonellaceae	single sample
RUG255	60.567	o__Clostridiales	single sample
RUG595	60.638	f__Lachnospiraceae	single sample
RUG796	60.6906	f__Lachnospiraceae	single sample
RUG562	61.1024	g__Prevotella	single sample
RUG174	61.1887	f__Prevotellaceae	single sample
RUG849	61.4694	f__Prevotellaceae	single sample
RUG563	61.5496	o__Clostridiales	single sample
RUG722	61.7435	o__Bacteroidales	single sample
RUG724	61.851	o__Clostridiales	single sample
RUG096	62.0802	f__Lachnospiraceae	single sample
RUG324	62.0955	o__Bacteroidales	single sample
RUG258	62.1871	o__Clostridiales	single sample
RUG623	62.2119	o__Clostridiales	single sample
RUG622	62.2232	o__Bacteroidales	single sample
RUG261	62.2609	g__Sharpea	single sample
RUG271	62.4034	o__Clostridiales	single sample
RUG707	62.4527	o__Bacteroidales	single sample
RUG523	62.4679	o__Bacteroidales	single sample
RUG702	62.495	o__Clostridiales	single sample
RUG055	62.5828	o__Clostridiales	single sample
RUG119	62.811	o__Clostridiales	single sample
RUG289	62.8245	f__Lachnospiraceae	single sample
RUG589	62.9437	g__Prevotella	single sample
RUG079	63.1414	o__Bacteroidales	single sample
RUG664	63.2508	Streptococcus_equinus	single sample
RUG221	63.324	o__Clostridiales	single sample
RUG316	63.3343	o__Clostridiales	single sample
RUG244	63.3574	o__Bacteroidales	single sample
RUG326	63.3816	o__Bacteroidales	single sample
RUG653	63.5382	p__Proteobacteria	single sample
RUG578	63.7011	f__Lachnospiraceae	single sample
RUG586	63.8057	f__Prevotellaceae	single sample
RUG028	64.7322	o__Clostridiales	single sample
RUG378	64.7517	f__Prevotellaceae	single sample
RUG356	64.7522	f__Lachnospiraceae	single sample
RUG051	64.804	f__Erysipelotrichaceae	single sample
RUG561	65.3217	f__Lachnospiraceae	single sample
RUG045	65.3812	Acidaminococcus fermentans	single sample
RUG102	65.5025	f__Veillonellaceae	single sample
RUG358	65.5436	o__Bacteroidales	single sample
RUG495	65.6201	o__Clostridiales	single sample
RUG233	65.9611	g__Prevotella	single sample
RUG717	65.9847	o__Bacteroidales	single sample
RUG657	66.041	f__Prevotellaceae	single sample
RUG058	66.3306	f__Prevotellaceae	single sample
RUG371	66.6058	f__Veillonellaceae	single sample
RUG076	66.7492	g__Methanobrevibacter	single sample
RUG141	67.2471	o__Clostridiales	single sample
RUG758	67.2559	o__Clostridiales	single sample
RUG054	67.5034	f__Erysipelotrichaceae	single sample
RUG398	67.5436	o__Clostridiales	single sample
RUG184	68.1091	o__Bacteroidales	single sample
RUG644	68.2541	o__Bacteroidales	single sample
RUG804	68.3177	g__Olsenella	single sample
RUG080	68.7886	o__Clostridiales	single sample
RUG620	68.8747	f__Prevotellaceae	single sample
RUG269	69.0706	f__Prevotellaceae	single sample
RUG148	69.2206	g__Ruminococcus	single sample
RUG800	69.2565	f__Prevotellaceae	single sample
RUG281	69.2807	o__Bacteroidales	single sample
RUG204	69.3592	f__Prevotellaceae	single sample
RUG605	69.4501	o__Clostridiales	single sample
RUG265	69.5586	o__Bacteroidales	single sample
RUG389	69.934	f__Lachnospiraceae	single sample
RUG387	70.3019	o__Bacteroidales	co-assembly
RUG670	70.3622	o__Clostridiales	single sample
RUG551	70.6082	f__Erysipelotrichaceae	single sample
RUG581	70.7381	o__Clostridiales	co-assembly
RUG557	70.7606	f__Lachnospiraceae	single sample
RUG721	70.9393	p__Actinobacteria	single sample
RUG747	70.9483	p__Firmicutes	single sample
RUG348	71.0104	o__Bacteroidales	single sample
RUG112	71.0296	f__Prevotellaceae	single sample
RUG042	71.143	f__Erysipelotrichaceae	single sample
RUG452	71.6071	o__Clostridiales	single sample
RUG824	71.8245	f__Lachnospiraceae	single sample
RUG665	71.8334	o__Clostridiales	single sample
RUG601	72.1285	o__Clostridiales	single sample
RUG317	72.3777	f__Prevotellaceae	single sample
RUG282	72.8667	o__Clostridiales	single sample
RUG377	72.9775	o__Bacteroidales	single sample
RUG397	73.3299	f__Prevotellaceae	single sample
RUG279	73.8166	o__Bacteroidales	single sample
RUG173	74.0895	o__Bacteroidales	single sample
RUG510	74.1449	o__Bacteroidales	single sample
RUG363	74.3461	o__Clostridiales	single sample
RUG649	74.3821	o__Bacteroidales	single sample
RUG672	74.6931	g__Acinetobacter	single sample
RUG345	74.7292	o__Bacteroidales	single sample
RUG156	74.9687	o__Bacteroidales	single sample
RUG697	74.9943	g__Prevotella	single sample
RUG169	75.1466	g__Prevotella	single sample
RUG463	75.3986	o__Clostridiales	single sample
RUG624	75.4763	f__Prevotellaceae	single sample
RUG099	75.7176	o__Clostridiales	single sample
RUG278	75.7534	f__Prevotellaceae	single sample
RUG505	75.7774	o__Bacteroidales	single sample
RUG138	76.0061	o__Clostridiales	single sample
RUG368	76.0918	o__Clostridiales	single sample
RUG436	77.0632	o__Bacteroidales	single sample
RUG485	77.241	f__Prevotellaceae	single sample
RUG625	77.26	o__Bacteroidales	single sample
RUG152	77.7837	o__Bacteroidales	single sample
RUG415	77.9536	f__Prevotellaceae	single sample
RUG040	78.1946	p__Actinobacteria	single sample
RUG832	78.2992	p__Firmicutes	co-assembly
RUG286	78.3191	g__Sharpea	single sample
RUG379	78.392	f__Prevotellaceae	single sample
RUG669	78.4828	o__Clostridiales	single sample
RUG220	78.6632	o__Clostridiales	single sample
RUG742	78.6968	f__Prevotellaceae	single sample
RUG688	78.8685	f__Lachnospiraceae	single sample
RUG511	79.5706	o__Clostridiales	single sample
RUG433	79.7159	f__Lachnospiraceae	single sample
RUG166	79.8044	o__Clostridiales	single sample
RUG262	80.0369	g__Sharpea	single sample
RUG776	80.0758	o__Clostridiales	single sample
RUG123	80.6024	g__Sharpea	single sample
RUG290	81.0524	o__Clostridiales	single sample
RUG631	81.0625	o__Bacteroidales	single sample
RUG838	81.2773	g__Prevotella	single sample
RUG576	81.328	o__Clostridiales	single sample
RUG598	81.4709	f__Prevotellaceae	single sample
RUG230	81.9447	o__Clostridiales	single sample
RUG283	81.9982	f__Lachnospiraceae	single sample
RUG360	82.4518	o__Bacteroidales	single sample
RUG533	82.6669	g__Prevotella	single sample
RUG810	83.1764	c__Clostridia	single sample
RUG837	83.2064	f__Prevotellaceae	single sample
RUG513	83.3926	g__Streptococcus	single sample
RUG429	83.4393	o__Bacteroidales	single sample
RUG257	83.6379	o__Bacteroidales	single sample
RUG304	83.6398	f__Lachnospiraceae	single sample
RUG048	83.8568	o__Selenomonadales	single sample
RUG829	84.0313	o__Clostridiales	single sample
RUG336	84.4162	f__Lachnospiraceae	single sample
RUG380	84.5173	o__Bacteroidales	single sample
RUG274	84.8441	f__Lachnospiraceae	single sample
RUG189	85.0484	o__Clostridiales	single sample
RUG768	85.5212	g__Olsenella	single sample
RUG580	85.859	o__Clostridiales	single sample
RUG036	85.9362	f__Prevotellaceae	single sample
RUG428	86.224	o__Clostridiales	single sample
RUG321	86.4354	o__Clostridiales	single sample
RUG337	86.8603	o__Bacteroidales	single sample
RUG234	87.6287	o__Bacteroidales	single sample
RUG143	88.1797	g__Prevotella	single sample
RUG075	88.496	g__Acidaminococcus	single sample
RUG370	88.5258	o__Clostridiales	single sample
RUG627	88.7859	o__Clostridiales	single sample
RUG046	88.9899	g__Prevotella	single sample
RUG569	89.482	f__Prevotellaceae	single sample
RUG198	89.8517	o__Clostridiales	single sample
RUG315	90.3066	f__Prevotellaceae	single sample
RUG786	90.3988	f__Prevotellaceae	single sample
RUG506	90.6208	f__Prevotellaceae	single sample
RUG097	90.6863	o__Selenomonadales	single sample
RUG413	91.0589	g__Prevotella	single sample
RUG530	91.8505	o__Clostridiales	single sample
RUG016	93.101	g__Sharpea	single sample
RUG611	93.5342	o__Clostridiales	single sample
RUG007	93.9782	g__Ruminococcus	single sample
RUG027	94.4006	o__Clostridiales	single sample
RUG634	94.5244	o__Bacteroidales	single sample
RUG107	94.746	f__Prevotellaceae	single sample
RUG089	94.844	o__Clostridiales	single sample
RUG401	95.2539	f__Prevotellaceae	single sample
RUG449	95.2583	o__Clostridiales	single sample
RUG229	95.5107	g__Fibrobacter	single sample
RUG812	95.6369	f__Prevotellaceae	single sample
RUG041	95.6947	o__Clostridiales	single sample
RUG308	95.9626	f__Lachnospiraceae	single sample
RUG412	96.6542	f__Prevotellaceae	single sample
RUG396	96.7642	f__Prevotellaceae	single sample
RUG110	96.7729	o__Clostridiales	single sample
RUG137	97.282	g__Prevotella	single sample
RUG507	97.5246	f__Prevotellaceae	single sample
RUG331	98.0017	o__Bacteroidales	single sample
RUG674	98.2387	o__Clostridiales	single sample
RUG327	100.975	o__Clostridiales	single sample
RUG438	101.659	g__Fibrobacter	single sample
RUG263	101.743	f__Lachnospiraceae	single sample
RUG273	101.794	g__Prevotella	single sample
RUG320	102.063	o__Clostridiales	single sample
RUG295	102.245	g__Prevotella	single sample
RUG105	102.925	o__Clostridiales	single sample
RUG354	102.925	f__Prevotellaceae	single sample
RUG325	102.936	o__Bacteroidales	single sample
RUG367	103.156	f__Prevotellaceae	single sample
RUG285	103.223	f__Lachnospiraceae	single sample
RUG081	103.39	o__Clostridiales	single sample
RUG372	103.462	o__Bacteroidales	single sample
RUG504	103.489	g__Prevotella	single sample
RUG446	103.686	f__Prevotellaceae	single sample
RUG003	103.797	f__Prevotellaceae	single sample
RUG078	104.306	p__Actinobacteria	single sample
RUG548	104.317	f__Prevotellaceae	single sample
RUG083	104.928	o__Bacteroidales	single sample
RUG763	105.157	o__Clostridiales	single sample
RUG606	106.312	f__Prevotellaceae	single sample
RUG139	106.907	g__Prevotella	single sample
RUG049	107.373	f__Erysipelotrichaceae	single sample
RUG330	108.164	f__Prevotellaceae	single sample
RUG720	108.227	o__Bacteroidales	single sample
RUG679	108.452	o__Bacteroidales	single sample
RUG212	109.57	g__Prevotella	single sample
RUG017	109.589	g__Sharpea	single sample
RUG328	110.913	o__Clostridiales	single sample
RUG735	111.396	o__Clostridiales	single sample
RUG125	111.902	o__Bacteroidales	single sample
RUG571	112.258	f__Prevotellaceae	co-assembly
RUG090	112.68	o__Clostridiales	single sample
RUG039	113.668	p__Actinobacteria	single sample
RUG178	114.666	f__Prevotellaceae	single sample
RUG194	115.235	o__Clostridiales	single sample
RUG362	116.548	f__Prevotellaceae	single sample
RUG335	116.704	f__Lachnospiraceae	single sample
RUG406	116.837	o__Bacteroidales	single sample
RUG558	117.388	f__Prevotellaceae	single sample
RUG414	117.501	f__Prevotellaceae	single sample
RUG394	117.951	o__Clostridiales	single sample
RUG574	118.196	p__Proteobacteria	single sample
RUG228	118.733	f__Prevotellaceae	single sample
RUG120	119.355	g__Methanobrevibacter	single sample
RUG082	119.493	g__Bifidobacterium	single sample
RUG833	119.701	g__Methanobrevibacter	single sample
RUG545	120.429	g__Methanobrevibacter	single sample
RUG564	121.026	o__Bacteroidales	single sample
RUG004	122.538	g__Olsenella	single sample
RUG667	123.26	o__Bacteroidales	single sample
RUG518	123.849	o__Clostridiales	single sample
RUG011	123.935	g__Methanobrevibacter	single sample
RUG170	124.938	f__Lachnospiraceae	single sample
RUG481	125.322	o__Bacteroidales	single sample
RUG018	125.934	g__Methanobrevibacter	single sample
RUG386	127.408	o__Bacteroidales	single sample
RUG153	127.545	o__Bacteroidales	single sample
RUG465	129.338	f__Prevotellaceae	single sample
RUG168	130.085	g__Prevotella	single sample
RUG034	130.135	o__Bacteroidales	single sample
RUG577	131.22	f__Prevotellaceae	single sample
RUG192	133.064	f__Prevotellaceae	single sample
RUG424	133.254	f__Prevotellaceae	single sample
RUG542	133.742	o__Clostridiales	single sample
RUG682	133.883	o__Clostridiales	single sample
RUG121	136.85	g__Methanobrevibacter	single sample
RUG599	137.591	f__Prevotellaceae	single sample
RUG171	137.994	g__Succinatimonas	single sample
RUG260	138.328	g__Succinatimonas	single sample
RUG788	138.551	g__Prevotella	single sample
RUG343	140.299	p__Firmicutes	single sample
RUG151	140.493	f__Lachnospiraceae	single sample
RUG010	141.132	o__Clostridiales	single sample
RUG071	141.931	f__Prevotellaceae	single sample
RUG848	142.196	o__Selenomonadales	single sample
RUG834	142.238	o__Clostridiales	single sample
RUG022	142.62	f__Prevotellaceae	single sample
RUG566	142.966	o__Clostridiales	single sample
RUG409	143.021	o__Clostridiales	single sample
RUG794	143.152	o__Clostridiales	single sample
RUG646	143.245	o__Clostridiales	single sample
RUG455	143.733	o__Bacteroidales	single sample
RUG497	144.367	f__Prevotellaceae	single sample
RUG765	144.907	g__Prevotella	single sample
RUG850	145.01	o__Clostridiales	single sample
RUG074	145.139	o__Clostridiales	single sample
RUG057	145.257	f__Lachnospiraceae	single sample
RUG214	147.385	f__Lachnospiraceae	single sample
RUG272	148.087	o__Clostridiales	single sample
RUG651	148.713	o__Clostridiales	single sample
RUG219	148.812	f__Prevotellaceae	single sample
RUG193	149.028	o__Bacteroidales	single sample
RUG095	149.28	o__Clostridiales	single sample
RUG252	150.98	o__Clostridiales	single sample
RUG237	152.295	o__Selenomonadales	single sample
RUG012	152.456	g__Methanobrevibacter	single sample
RUG531	153.173	o__Clostridiales	single sample
RUG203	154.972	o__Clostridiales	single sample
RUG344	155.189	g__Methanobrevibacter	single sample
RUG782	157.107	g__Prevotella	single sample
RUG026	157.448	o__Clostridiales	single sample
RUG464	158.831	o__Clostridiales	single sample
RUG180	160.325	o__Clostridiales	single sample
RUG673	161.028	p__Lentisphaerae	single sample
RUG718	163.822	o__Clostridiales	single sample
RUG236	164.856	g__Methanobrevibacter	single sample
RUG023	170.479	f__Spirochaetaceae	single sample
RUG726	171.186	o__Clostridiales	single sample
RUG456	172.882	o__Bacteroidales	single sample
RUG405	173.143	f__Prevotellaceae	single sample
RUG823	173.785	g__Methanobrevibacter	single sample
RUG715	174.494	o__Bacteroidales	single sample
RUG492	175.449	g__Methanobrevibacter	single sample
RUG117	177.885	o__Clostridiales	single sample
RUG253	177.937	o__Bacteroidales	single sample
RUG176	177.977	g__Prevotella	single sample
RUG256	178.021	g__Methanobrevibacter	single sample
RUG628	179.499	f__Veillonellaceae	single sample
RUG477	179.596	f__Lachnospiraceae	single sample
RUG818	181.856	o__Bacteroidales	single sample
RUG355	181.958	f__Prevotellaceae	single sample
RUG113	183.85	o__Selenomonadales	single sample
RUG434	183.936	f__Prevotellaceae	single sample
RUG493	186.098	k__Bacteria	single sample
RUG073	186.28	g__Prevotella	single sample
RUG785	191.229	f__Prevotellaceae	single sample
RUG043	193.788	f__Veillonellaceae	single sample
RUG572	194.048	p__Lentisphaerae	single sample
RUG526	196.385	g__Methanobrevibacter	single sample
RUG502	198.297	o__Clostridiales	single sample
RUG594	201.07	o__Clostridiales	single sample
RUG759	202.599	g__Prevotella	single sample
RUG300	203.659	o__Clostridiales	single sample
RUG423	206.28	g__Prevotella	single sample
RUG142	209.66	o__Bacteroidales	single sample
RUG498	212.141	o__Clostridiales	single sample
RUG443	213.884	f__Prevotellaceae	single sample
RUG225	215.898	o__Bacteroidales	single sample
RUG458	215.946	o__Clostridiales	single sample
RUG457	216.534	g__Prevotella	single sample
RUG186	217.149	g__Methanobrevibacter	single sample
RUG780	221.431	g__Methanobrevibacter	single sample
RUG111	222.148	o__Clostridiales	single sample
RUG723	222.247	f__Prevotellaceae	single sample
RUG140	222.31	o__Selenomonadales	single sample
RUG338	222.42	g__Methanobrevibacter	single sample
RUG207	223.369	f__Prevotellaceae	single sample
RUG202	224.122	o__Clostridiales	single sample
RUG064	225.328	f__Prevotellaceae	single sample
RUG656	225.33	f__Lachnospiraceae	single sample
RUG384	225.671	o__Selenomonadales	single sample
RUG608	226.849	o__Clostridiales	single sample
RUG352	228.82	o__Bacteroidales	single sample
RUG211	230.494	f__Lachnospiraceae	single sample
RUG109	230.604	o__Clostridiales	single sample
RUG224	230.808	f__Prevotellaceae	single sample
RUG459	230.927	g__Prevotella	single sample
RUG445	232.242	f__Prevotellaceae	single sample
RUG418	233.275	f__Prevotellaceae	single sample
RUG402	238.65	o__Clostridiales	single sample
RUG094	239.447	o__Clostridiales	single sample
RUG031	239.843	g__Methanobrevibacter	single sample
RUG259	240.092	f__Prevotellaceae	single sample
RUG019	244.485	o__Selenomonadales	single sample
RUG144	245.421	g__Prevotella	single sample
RUG744	247.941	f__Prevotellaceae	single sample
RUG092	255.144	g__Methanobrevibacter	single sample
RUG787	261.233	g__Methanobrevibacter	single sample
RUG232	272.582	g__Prevotella	single sample
RUG307	274.753	f__Prevotellaceae	single sample
RUG693	276.621	f__Prevotellaceae	single sample
RUG201	279.346	g__Methanobrevibacter	single sample
RUG556	280.674	o__Selenomonadales	single sample
RUG766	283.303	f__Prevotellaceae	single sample
RUG546	283.324	f__Prevotellaceae	single sample
RUG101	283.665	g__Prevotella	single sample
RUG461	283.911	f__Prevotellaceae	single sample
RUG249	284.537	f__Prevotellaceae	single sample
RUG647	284.717	g__Prevotella	single sample
RUG195	292.211	f__Prevotellaceae	single sample
RUG515	293.37	g__Prevotella	single sample
RUG172	302.886	f__Prevotellaceae	single sample
RUG771	305.173	f__Prevotellaceae	single sample
RUG805	307.892	o__Clostridiales	single sample
RUG668	311.142	f__Prevotellaceae	single sample
RUG136	313.976	g__Prevotella	single sample
RUG318	321.784	g__Prevotella	single sample
RUG061	323.76	o__Bacteroidales	single sample
RUG069	328.376	g__Prevotella	single sample
RUG242	328.817	f__Prevotellaceae	single sample
RUG133	329.659	Bifidobacterium_merycicum	single sample
RUG091	339.187	o__Clostridiales	single sample
RUG541	342.119	g__Prevotella	single sample
RUG593	349.169	g__Methanobrevibacter	single sample
RUG108	350.66	g__Prevotella	single sample
RUG710	357.483	f__Lachnospiraceae	single sample
RUG227	372.8	f__Lachnospiraceae	single sample
RUG006	383.081	o__Clostridiales	single sample
RUG200	386.099	f__Prevotellaceae	single sample
RUG070	386.222	f__Prevotellaceae	single sample
RUG056	391.866	g__Prevotella	single sample
RUG072	400.192	o__Selenomonadales	single sample
RUG059	403.594	g__Prevotella	single sample
RUG065	417.127	p__Proteobacteria	single sample
RUG375	427.909	f__Lachnospiraceae	single sample
RUG086	430.299	f__Prevotellaceae	single sample
RUG063	432.771	g__Prevotella	single sample
RUG685	438.847	g__Prevotella	single sample
RUG339	439.066	g__Prevotella	single sample
RUG062	442.464	f__Prevotellaceae	single sample
RUG648	443.928	g__Methanobrevibacter	single sample
RUG160	448.763	g__Prevotella	single sample
RUG435	464.425	f__Prevotellaceae	single sample
RUG383	479.466	g__Prevotella	single sample
RUG488	498.501	f__Prevotellaceae	single sample
RUG209	504.041	f__Prevotellaceae	single sample
RUG020	531.527	g__Methanobrevibacter	single sample
RUG431	543.589	f__Prevotellaceae	single sample
RUG550	557.225	g__Prevotella	single sample
RUG005	572.276	g__Dialister	single sample
RUG126	593.514	g__Prevotella	single sample
RUG037	603.264	f__Prevotellaceae	single sample
RUG520	627.793	p__Proteobacteria	single sample
RUG309	647.039	f__Prevotellaceae	single sample
RUG047	667.973	g__Prevotella	single sample
RUG535	685.853	f__Prevotellaceae	single sample
RUG085	734.788	f__Prevotellaceae	single sample
RUG030	753.723	f__Prevotellaceae	single sample
RUG008	776.748	o__Clostridiales	single sample
RUG753	819.092	g__Prevotella	single sample
RUG797	832.505	p__Proteobacteria	single sample
RUG419	866.367	g__Prevotella	single sample
RUG116	947.899	g__Prevotella	single sample
RUG686	949.779	p__Proteobacteria	single sample
RUG009	982.707	o__Clostridiales	single sample
RUG731	1015.53	p__Proteobacteria	single sample
RUG473	1098.73	g__Prevotella	single sample
RUG347	1166.1	p__Proteobacteria	single sample
RUG399	1189.54	p__Proteobacteria	single sample
